# Supplementary material for: Penalty shoot-outs are tough, but the alternating order is fair
Source: PLoS One. 2024 Dec 9;19(12):e0315017. doi: 10.1371/journal.pone.0315017 (PMC11627389; doi:10.1371/journal.pone.0315017)
Supplement: S1 Data — (ZIP) [file pone.0315017.s001.zip]

Archive with 3 entries (2 files):
- /
- R_analysis.R
- data_final.csv
