# Supplementary material for: Penalty shoot-outs are tough, but the alternating order is fair
Source: PLoS One. 2024 Dec 9;19(12):e0315017. doi: 10.1371/journal.pone.0315017 (PMC11627389; doi:10.1371/journal.pone.0315017)
Supplement: S1 Data — (ZIP) [file pone.0315017.s001.zip › data_final.csv]

matchday	OfficialMatchName	FinalResult	player_name	PenaltyTakerTeamName	outcome	goalie_name	GoalkeeperTeam	PenaltyMinute	ScoreAfter	CompetitionName	D1	D2	D3	CompetitionShortName	SeasonID	homeTeamName	awayTeamName	TypePhaseName	EventTypeName	ScoreBefore	fcompMatchID	country	TournamentName	order
Final	FK Kukësi - KF Laçi	6:4 on pens	Jean Carioca	FK Kukësi	scored	Gentian Selmani	KF Laçi	Pens	1:0	cups/albp-kupa-e-shqiperise/2015-16.csv	TRUE	TRUE	TRUE	cups	2015	FK Kukësi	KF Laçi	Penalty Shoot-Out	Goal	0:0	1	Albania	cups/albp-kupa-e-shqiperise	1
Final	FK Kukësi - KF Laçi	6:4 on pens	Albi Dosti	KF Laçi	missed	Enea Koliçi	FK Kukësi	Pens	1:0	cups/albp-kupa-e-shqiperise/2015-16.csv	TRUE	TRUE	TRUE	cups	2015	FK Kukësi	KF Laçi	Penalty Shoot-Out	Missed	1:0	1	Albania	cups/albp-kupa-e-shqiperise	2
Final	FK Kukësi - KF Laçi	6:4 on pens	Matija Dvornekovic	FK Kukësi	scored	Gentian Selmani	KF Laçi	Pens	2:0	cups/albp-kupa-e-shqiperise/2015-16.csv	TRUE	TRUE	TRUE	cups	2015	FK Kukësi	KF Laçi	Penalty Shoot-Out	Goal	1:0	1	Albania	cups/albp-kupa-e-shqiperise	3
Final	FK Kukësi - KF Laçi	6:4 on pens	Marko Ćetković	KF Laçi	scored	Enea Koliçi	FK Kukësi	Pens	2:1	cups/albp-kupa-e-shqiperise/2015-16.csv	TRUE	TRUE	TRUE	cups	2015	FK Kukësi	KF Laçi	Penalty Shoot-Out	Goal	2:0	1	Albania	cups/albp-kupa-e-shqiperise	4
Final	FK Kukësi - KF Laçi	6:4 on pens	Izair Emini	FK Kukësi	scored	Gentian Selmani	KF Laçi	Pens	3:1	cups/albp-kupa-e-shqiperise/2015-16.csv	TRUE	TRUE	TRUE	cups	2015	FK Kukësi	KF Laçi	Penalty Shoot-Out	Goal	2:1	1	Albania	cups/albp-kupa-e-shqiperise	5
Final	FK Kukësi - KF Laçi	6:4 on pens	Alfred Zefi	KF Laçi	scored	Enea Koliçi	FK Kukësi	Pens	3:2	cups/albp-kupa-e-shqiperise/2015-16.csv	TRUE	TRUE	TRUE	cups	2015	FK Kukësi	KF Laçi	Penalty Shoot-Out	Goal	3:1	1	Albania	cups/albp-kupa-e-shqiperise	6
Final	FK Kukësi - KF Laçi	6:4 on pens	Rraman Hallaçi	FK Kukësi	scored	Gentian Selmani	KF Laçi	Pens	4:2	cups/albp-kupa-e-shqiperise/2015-16.csv	TRUE	TRUE	TRUE	cups	2015	FK Kukësi	KF Laçi	Penalty Shoot-Out	Goal	3:2	1	Albania	cups/albp-kupa-e-shqiperise	7
Final	FK Kukësi - KF Laçi	6:4 on pens	Stipe Buljan	KF Laçi	scored	Enea Koliçi	FK Kukësi	Pens	4:3	cups/albp-kupa-e-shqiperise/2015-16.csv	TRUE	TRUE	TRUE	cups	2015	FK Kukësi	KF Laçi	Penalty Shoot-Out	Goal	4:2	1	Albania	cups/albp-kupa-e-shqiperise	8
Final	FK Kukësi - KF Laçi	6:4 on pens	Besar Musolli	FK Kukësi	scored	Gentian Selmani	KF Laçi	Pens	5:3	cups/albp-kupa-e-shqiperise/2015-16.csv	TRUE	TRUE	TRUE	cups	2015	FK Kukësi	KF Laçi	Penalty Shoot-Out	Goal	4:3	1	Albania	cups/albp-kupa-e-shqiperise	9
Semi-Finals 2nd Leg	FK Kukësi - Flamurtari FC	2:0	Izair Emini	FK Kukësi	scored	Argent Halili	Flamurtari FC	68'	1:0	cups/albp-kupa-e-shqiperise/2015-16.csv	FALSE	FALSE	FALSE	cups	2015	FK Kukësi	Flamurtari FC	Second half	Goal	0:0	2	Albania	cups/albp-kupa-e-shqiperise	NA
First Round 1st leg	Shkumbini Peqin - FK Apolonia	2:2	Albano Isaj	Shkumbini Peqin	scored	Endrit Cako	FK Apolonia	90'	2:2	cups/albp-kupa-e-shqiperise/2015-16.csv	FALSE	FALSE	FALSE	cups	2015	Shkumbini Peqin	FK Apolonia	Second half	Goal	1:2	3	Albania	cups/albp-kupa-e-shqiperise	NA
First Round 1st leg	KS Kastrioti - Besëlidhja	1:0	Julian Malo	KS Kastrioti	scored	Ibrahim Bëjte	Besëlidhja	39'	1:0	cups/albp-kupa-e-shqiperise/2015-16.csv	FALSE	FALSE	FALSE	cups	2015	KS Kastrioti	Besëlidhja	First half	Goal	0:0	4	Albania	cups/albp-kupa-e-shqiperise	NA
Final	KF Skënderbeu - KF Tirana	1:3 AET	Merveil Ndockyt	KF Tirana	scored	Orges Shehi	KF Skënderbeu	114'	1:3	cups/albp-kupa-e-shqiperise/2016-17.csv	FALSE	FALSE	FALSE	cups	2016	KF Skënderbeu	KF Tirana	2nd Extra Time	Goal	1:2	5	Albania	cups/albp-kupa-e-shqiperise	NA
Semi-Finals 2nd Leg	KF Tirana - Besëlidhja	2:0	Afrim Taku	KF Tirana	scored	NA	Besëlidhja	23'	1:0	cups/albp-kupa-e-shqiperise/2016-17.csv	FALSE	FALSE	FALSE	cups	2016	KF Tirana	Besëlidhja	First half	Goal	0:0	6	Albania	cups/albp-kupa-e-shqiperise	NA
Quarter-Finals 2nd leg	KF Teuta - KF Vllaznia	2:0	Ardit Hila	KF Teuta	scored	Jasmin Agović	KF Vllaznia	81'	1:0	cups/albp-kupa-e-shqiperise/2016-17.csv	FALSE	FALSE	FALSE	cups	2016	KF Teuta	KF Vllaznia	Second half	Goal	0:0	7	Albania	cups/albp-kupa-e-shqiperise	NA
Quarter-Finals 1st leg	Flamurtari FC - Besëlidhja	1:2	Dritan Smajli	Besëlidhja	saved	Argent Halili	Flamurtari FC	57'	0:2	cups/albp-kupa-e-shqiperise/2016-17.csv	FALSE	FALSE	FALSE	cups	2016	Flamurtari FC	Besëlidhja	Second half	Save	0:2	8	Albania	cups/albp-kupa-e-shqiperise	NA
last 16 1st leg	Besëlidhja - FK Partizani	1:0	Mentor Mazrekaj	FK Partizani	saved	Elson Demi	Besëlidhja	7'	0:0	cups/albp-kupa-e-shqiperise/2016-17.csv	FALSE	FALSE	FALSE	cups	2016	Besëlidhja	FK Partizani	First half	Save	0:0	9	Albania	cups/albp-kupa-e-shqiperise	NA
Semi-Finals 2nd Leg	FK Kukësi - KF Laçi	1:1	Sidrit Guri	FK Kukësi	scored	Gentian Selmani	KF Laçi	20'	1:0	cups/albp-kupa-e-shqiperise/2017-18.csv	TRUE	FALSE	FALSE	cups	2017	FK Kukësi	KF Laçi	First half	Goal	0:0	10	Albania	cups/albp-kupa-e-shqiperise	NA
3rd round 1st leg	KF Turbina - Flamurtari FC	1:6	Lejdi Liçaj	Flamurtari FC	scored	Dario Demollari	KF Turbina	18'	0:1	cups/albp-kupa-e-shqiperise/2017-18.csv	TRUE	FALSE	FALSE	cups	2017	KF Turbina	Flamurtari FC	First half	Goal	0:0	11	Albania	cups/albp-kupa-e-shqiperise	NA
3rd round 1st leg	KF Turbina - Flamurtari FC	1:6	Ardit Hoxhaj	Flamurtari FC	scored	Dario Demollari	KF Turbina	80'	1:5	cups/albp-kupa-e-shqiperise/2017-18.csv	TRUE	FALSE	FALSE	cups	2017	KF Turbina	Flamurtari FC	Second half	Goal	1:4	11	Albania	cups/albp-kupa-e-shqiperise	NA
3rd round 2nd leg	Flamurtari FC - KF Turbina	5:2	Lejdi Liçaj	Flamurtari FC	scored	Bledar Malaj	KF Turbina	32'	2:0	cups/albp-kupa-e-shqiperise/2017-18.csv	TRUE	FALSE	FALSE	cups	2017	Flamurtari FC	KF Turbina	First half	Goal	1:0	12	Albania	cups/albp-kupa-e-shqiperise	NA
Second Round 2nd leg	FC Luftëtari - KF Elbasani	3:0	Fabricio Núñez	FC Luftëtari	scored	NA	KF Elbasani	20'	1:0	cups/albp-kupa-e-shqiperise/2017-18.csv	TRUE	FALSE	FALSE	cups	2017	FC Luftëtari	KF Elbasani	First half	Goal	0:0	13	Albania	cups/albp-kupa-e-shqiperise	NA
Second Round 1st leg	KF Sopoti Librazhd - KF Laçi	0:12	Redon Xhixha	KF Laçi	scored	Herdis Alliu	KF Sopoti Librazhd	82'	0:9	cups/albp-kupa-e-shqiperise/2017-18.csv	TRUE	FALSE	FALSE	cups	2017	KF Sopoti Librazhd	KF Laçi	Second half	Goal	0:8	14	Albania	cups/albp-kupa-e-shqiperise	NA
Second Round 1st leg	KS Besa - KF Tirana	1:2	Erando Karabeci	KF Tirana	scored	Ariol Kaloshi	KS Besa	32'	1:1	cups/albp-kupa-e-shqiperise/2017-18.csv	TRUE	FALSE	FALSE	cups	2017	KS Besa	KF Tirana	First half	Goal	1:0	15	Albania	cups/albp-kupa-e-shqiperise	NA
Second Round 1st leg	KF Naftëtari Kuçovë - FK Partizani	2:6	Idriz Batha	FK Partizani	scored	Dashamir Xhika	KF Naftëtari Kuçovë	89'	2:6	cups/albp-kupa-e-shqiperise/2017-18.csv	TRUE	FALSE	FALSE	cups	2017	KF Naftëtari Kuçovë	FK Partizani	Second half	Goal	2:5	16	Albania	cups/albp-kupa-e-shqiperise	NA
Second Round 1st leg	FK Apolonia - KS Lushnja	1:1	Blerim Krasniqi	FK Apolonia	scored	Mikel Spaho	KS Lushnja	82'	1:1	cups/albp-kupa-e-shqiperise/2017-18.csv	TRUE	FALSE	FALSE	cups	2017	FK Apolonia	KS Lushnja	Second half	Goal	0:1	17	Albania	cups/albp-kupa-e-shqiperise	NA
Semi-Finals 2nd Leg	KF Tirana - FC Luftëtari	5:3	Winnful Cobbina	KF Tirana	scored	Shkelzen Ruci	FC Luftëtari	48'	2:1	cups/albp-kupa-e-shqiperise/2018-19.csv	TRUE	FALSE	FALSE	cups	2018	KF Tirana	FC Luftëtari	Second half	Goal	1:1	18	Albania	cups/albp-kupa-e-shqiperise	NA
Semi-Finals 2nd Leg	KF Tirana - FC Luftëtari	5:3	Winnful Cobbina	KF Tirana	missed	Shkëlzen Ruçi	FC Luftëtari	78'	4:1	cups/albp-kupa-e-shqiperise/2018-19.csv	TRUE	FALSE	FALSE	cups	2018	KF Tirana	FC Luftëtari	Second half	Missed	4:1	18	Albania	cups/albp-kupa-e-shqiperise	NA
Quarter-Finals 2nd leg	FC Luftëtari - FK Partizani	1:0	Ismael Dunga	FC Luftëtari	scored	Alban Hoxha	FK Partizani	35'	1:0	cups/albp-kupa-e-shqiperise/2018-19.csv	TRUE	FALSE	FALSE	cups	2018	FC Luftëtari	FK Partizani	First half	Goal	0:0	19	Albania	cups/albp-kupa-e-shqiperise	NA
Second Round 2nd leg	KF Laçi - FK Bylis	3:0	Ndricim Shtubina	KF Laçi	scored	NA	FK Bylis	9'	1:0	cups/albp-kupa-e-shqiperise/2018-19.csv	TRUE	FALSE	FALSE	cups	2018	KF Laçi	FK Bylis	First half	Goal	0:0	20	Albania	cups/albp-kupa-e-shqiperise	NA
Second Round 1st leg	KS Lushnja - KF Teuta	1:3	Sherif Kallaku	KF Teuta	scored	Bobi Celeski	KS Lushnja	30'	0:1	cups/albp-kupa-e-shqiperise/2018-19.csv	TRUE	FALSE	FALSE	cups	2018	KS Lushnja	KF Teuta	First half	Goal	0:0	21	Albania	cups/albp-kupa-e-shqiperise	NA
Second Round 1st leg	FK Bylis - KF Laçi	2:0	Marjo Bytyci	FK Bylis	scored	NA	KF Laçi	51'	1:0	cups/albp-kupa-e-shqiperise/2018-19.csv	TRUE	FALSE	FALSE	cups	2018	FK Bylis	KF Laçi	Second half	Goal	0:0	22	Albania	cups/albp-kupa-e-shqiperise	NA
Second Round 1st leg	KF Tirana - Flamurtari FC	2:0	Edon Hasani	KF Tirana	saved	Enea Koliçi	Flamurtari FC	11'	0:0	cups/albp-kupa-e-shqiperise/2018-19.csv	TRUE	FALSE	FALSE	cups	2018	KF Tirana	Flamurtari FC	First half	Save	0:0	23	Albania	cups/albp-kupa-e-shqiperise	NA
First Round 2nd leg	FK Bylis - FK Tomori Berat	4:1	Armin Mujkic	FK Tomori Berat	scored	Marjo Bytyci	FK Bylis	85'	3:1	cups/albp-kupa-e-shqiperise/2018-19.csv	TRUE	FALSE	FALSE	cups	2018	FK Bylis	FK Tomori Berat	Second half	Goal	3:0	24	Albania	cups/albp-kupa-e-shqiperise	NA
First Round 1st leg	KS Burreli - KF Vllaznia	1:1	Moustapha Djidjiwa	KS Burreli	scored	NA	KF Vllaznia	90'	1:1	cups/albp-kupa-e-shqiperise/2018-19.csv	TRUE	FALSE	FALSE	cups	2018	KS Burreli	KF Vllaznia	Second half	Goal	0:1	25	Albania	cups/albp-kupa-e-shqiperise	NA
Quarter-Finals 1st leg	KF Tirana - Besëlidhja	5:1	Idriz Batha	KF Tirana	scored	Djordje Vukasinovic	Besëlidhja	27'	1:1	cups/albp-kupa-e-shqiperise/2019-20.csv	TRUE	FALSE	FALSE	cups	2019	KF Tirana	Besëlidhja	First half	Goal	0:1	26	Albania	cups/albp-kupa-e-shqiperise	NA
last 16 2nd leg	KF Laçi - FK Bylis	3:2	Isli Hidi	FK Bylis	scored	Dmitri Stajila	KF Laçi	25'	1:1	cups/albp-kupa-e-shqiperise/2019-20.csv	TRUE	FALSE	FALSE	cups	2019	KF Laçi	FK Bylis	First half	Goal	1:0	27	Albania	cups/albp-kupa-e-shqiperise	NA
last 16 2nd leg	KF Laçi - FK Bylis	3:2	Redon Xhixha	KF Laçi	scored	Isli Hidi	FK Bylis	90'	3:2	cups/albp-kupa-e-shqiperise/2019-20.csv	TRUE	FALSE	FALSE	cups	2019	KF Laçi	FK Bylis	Second half	Goal	2:2	27	Albania	cups/albp-kupa-e-shqiperise	NA
last 16 2nd leg	Flamurtari FC - KF Vllaznia	0:2	Sílvio	KF Vllaznia	scored	Shpëtim Moçka	Flamurtari FC	28'	0:1	cups/albp-kupa-e-shqiperise/2019-20.csv	TRUE	FALSE	FALSE	cups	2019	Flamurtari FC	KF Vllaznia	First half	Goal	0:0	28	Albania	cups/albp-kupa-e-shqiperise	NA
last 16 2nd leg	KF Teuta - KF Erzeni	3:1	Ledio Beqja	KF Teuta	scored	Mario Mara	KF Erzeni	90'	3:1	cups/albp-kupa-e-shqiperise/2019-20.csv	TRUE	FALSE	FALSE	cups	2019	KF Teuta	KF Erzeni	Second half	Goal	2:1	29	Albania	cups/albp-kupa-e-shqiperise	NA
last 16 1st leg	KS Kastrioti - KF Tirana	1:3	Ernest Muci	KF Tirana	scored	Bruno Puja	KS Kastrioti	85'	1:3	cups/albp-kupa-e-shqiperise/2019-20.csv	TRUE	FALSE	FALSE	cups	2019	KS Kastrioti	KF Tirana	Second half	Goal	1:2	30	Albania	cups/albp-kupa-e-shqiperise	NA
last 16 1st leg	KF Erzeni - KF Teuta	1:3	Sherif Kallaku	KF Teuta	scored	Elton Vata	KF Erzeni	53'	0:1	cups/albp-kupa-e-shqiperise/2019-20.csv	TRUE	FALSE	FALSE	cups	2019	KF Erzeni	KF Teuta	Second half	Goal	0:0	31	Albania	cups/albp-kupa-e-shqiperise	NA
First Round 2nd leg	FK Partizani - KF Vora	1:0	Bruno Telushi	FK Partizani	scored	NA	KF Vora	68'	1:0	cups/albp-kupa-e-shqiperise/2019-20.csv	TRUE	FALSE	FALSE	cups	2019	FK Partizani	KF Vora	Second half	Goal	0:0	32	Albania	cups/albp-kupa-e-shqiperise	NA
First Round 2nd leg	FK Kukësi - Shkumbini Peqin	6:0	Markovanbasten Çema	FK Kukësi	scored	NA	Shkumbini Peqin	20'	2:0	cups/albp-kupa-e-shqiperise/2019-20.csv	TRUE	FALSE	FALSE	cups	2019	FK Kukësi	Shkumbini Peqin	First half	Goal	1:0	33	Albania	cups/albp-kupa-e-shqiperise	NA
First Round 1st leg	KF Devolli - KF Skënderbeu	1:4	Bruno Dita	KF Skënderbeu	scored	Klosaid Avrami	KF Devolli	45'	0:1	cups/albp-kupa-e-shqiperise/2019-20.csv	TRUE	FALSE	FALSE	cups	2019	KF Devolli	KF Skënderbeu	First half	Goal	0:0	34	Albania	cups/albp-kupa-e-shqiperise	NA
First Round 1st leg	Shkumbini Peqin - FK Kukësi	1:3	Erlind Koreshi	Shkumbini Peqin	scored	NA	FK Kukësi	31'	1:1	cups/albp-kupa-e-shqiperise/2019-20.csv	TRUE	FALSE	FALSE	cups	2019	Shkumbini Peqin	FK Kukësi	First half	Goal	0:1	35	Albania	cups/albp-kupa-e-shqiperise	NA
First Round 1st leg	Shkumbini Peqin - FK Kukësi	1:3	Mirlind Daku	FK Kukësi	scored	Oumar Camara	Shkumbini Peqin	71'	1:3	cups/albp-kupa-e-shqiperise/2019-20.csv	TRUE	FALSE	FALSE	cups	2019	Shkumbini Peqin	FK Kukësi	Second half	Goal	1:2	35	Albania	cups/albp-kupa-e-shqiperise	NA
First Round 1st leg	KF Turbina - FC Luftëtari	0:1	Realdo Fili	FC Luftëtari	scored	Klajdi Kuka	KF Turbina	90'	0:1	cups/albp-kupa-e-shqiperise/2019-20.csv	TRUE	FALSE	FALSE	cups	2019	KF Turbina	FC Luftëtari	Second half	Goal	0:0	36	Albania	cups/albp-kupa-e-shqiperise	NA
First Round 1st leg	FK Veleçiku Koplik - Flamurtari FC	3:2	Besard Cokaj	FK Veleçiku Koplik	scored	Arlis Shala	Flamurtari FC	4'	1:0	cups/albp-kupa-e-shqiperise/2019-20.csv	TRUE	FALSE	FALSE	cups	2019	FK Veleçiku Koplik	Flamurtari FC	First half	Goal	0:0	37	Albania	cups/albp-kupa-e-shqiperise	NA
Semi-Finals	KF Teuta - KF Skënderbeu	0:2	Jorgo Meksi	KF Skënderbeu	scored	Stivi Frasheri	KF Teuta	2'	0:1	cups/albp-kupa-e-shqiperise/2020-21.csv	TRUE	FALSE	FALSE	cups	2020	KF Teuta	KF Skënderbeu	First half	Goal	0:0	38	Albania	cups/albp-kupa-e-shqiperise	NA
Quarter-Finals	KF Laçi - FK Partizani	4:3 on pens	Eraldo Cinari	FK Partizani	scored	Alen Sherri	KF Laçi	Pens	0:1	cups/albp-kupa-e-shqiperise/2020-21.csv	TRUE	TRUE	TRUE	cups	2020	KF Laçi	FK Partizani	Penalty Shoot-Out	Goal	0:0	39	Albania	cups/albp-kupa-e-shqiperise	1
Quarter-Finals	KF Laçi - FK Partizani	4:3 on pens	Juljan Shehu	KF Laçi	scored	Alban Hoxha	FK Partizani	Pens	1:1	cups/albp-kupa-e-shqiperise/2020-21.csv	TRUE	TRUE	TRUE	cups	2020	KF Laçi	FK Partizani	Penalty Shoot-Out	Goal	0:1	39	Albania	cups/albp-kupa-e-shqiperise	2
Quarter-Finals	KF Laçi - FK Partizani	4:3 on pens	Esat Mala	FK Partizani	scored	Alen Sherri	KF Laçi	Pens	1:2	cups/albp-kupa-e-shqiperise/2020-21.csv	TRUE	TRUE	TRUE	cups	2020	KF Laçi	FK Partizani	Penalty Shoot-Out	Goal	1:1	39	Albania	cups/albp-kupa-e-shqiperise	3
Quarter-Finals	KF Laçi - FK Partizani	4:3 on pens	Emiljano Musta	KF Laçi	saved	Alban Hoxha	FK Partizani	Pens	1:2	cups/albp-kupa-e-shqiperise/2020-21.csv	TRUE	TRUE	TRUE	cups	2020	KF Laçi	FK Partizani	Penalty Shoot-Out	Save	1:2	39	Albania	cups/albp-kupa-e-shqiperise	4
Quarter-Finals	KF Laçi - FK Partizani	4:3 on pens	Jurgen Bardhi	FK Partizani	saved	Alen Sherri	KF Laçi	Pens	1:2	cups/albp-kupa-e-shqiperise/2020-21.csv	TRUE	TRUE	TRUE	cups	2020	KF Laçi	FK Partizani	Penalty Shoot-Out	Save	1:2	39	Albania	cups/albp-kupa-e-shqiperise	5
Quarter-Finals	KF Laçi - FK Partizani	4:3 on pens	Ardit Deliu	KF Laçi	scored	Alban Hoxha	FK Partizani	Pens	2:2	cups/albp-kupa-e-shqiperise/2020-21.csv	TRUE	TRUE	TRUE	cups	2020	KF Laçi	FK Partizani	Penalty Shoot-Out	Goal	1:2	39	Albania	cups/albp-kupa-e-shqiperise	6
Quarter-Finals	KF Laçi - FK Partizani	4:3 on pens	Tedi Cara	FK Partizani	saved	Alen Sherri	KF Laçi	Pens	2:2	cups/albp-kupa-e-shqiperise/2020-21.csv	TRUE	TRUE	TRUE	cups	2020	KF Laçi	FK Partizani	Penalty Shoot-Out	Save	2:2	39	Albania	cups/albp-kupa-e-shqiperise	7
Quarter-Finals	KF Laçi - FK Partizani	4:3 on pens	Aleksandar Ignjatovic	KF Laçi	scored	Alban Hoxha	FK Partizani	Pens	3:2	cups/albp-kupa-e-shqiperise/2020-21.csv	TRUE	TRUE	TRUE	cups	2020	KF Laçi	FK Partizani	Penalty Shoot-Out	Goal	2:2	39	Albania	cups/albp-kupa-e-shqiperise	8
Quarter-Finals	KF Laçi - FK Partizani	4:3 on pens	Valentino Murataj	FK Partizani	scored	Alen Sherri	KF Laçi	Pens	3:3	cups/albp-kupa-e-shqiperise/2020-21.csv	TRUE	TRUE	TRUE	cups	2020	KF Laçi	FK Partizani	Penalty Shoot-Out	Goal	3:2	39	Albania	cups/albp-kupa-e-shqiperise	9
Quarter-Finals	KF Laçi - FK Partizani	4:3 on pens	Mentor Mazrekaj	KF Laçi	scored	Alban Hoxha	FK Partizani	Pens	4:3	cups/albp-kupa-e-shqiperise/2020-21.csv	TRUE	TRUE	TRUE	cups	2020	KF Laçi	FK Partizani	Penalty Shoot-Out	Goal	3:3	39	Albania	cups/albp-kupa-e-shqiperise	10
Second Round	FK Bylis - FK Dinamo	1:2 AET	Maranhão	FK Dinamo	scored	Gresild Lika	FK Bylis	114'	1:2	cups/albp-kupa-e-shqiperise/2020-21.csv	TRUE	FALSE	FALSE	cups	2020	FK Bylis	FK Dinamo	2nd Extra Time	Goal	1:1	40	Albania	cups/albp-kupa-e-shqiperise	NA
Second Round	KF Teuta - KS Kastrioti	5:0	Emiljano Vila	KF Teuta	scored	Bruno Puja	KS Kastrioti	83'	4:0	cups/albp-kupa-e-shqiperise/2020-21.csv	TRUE	FALSE	FALSE	cups	2020	KF Teuta	KS Kastrioti	Second half	Goal	3:0	41	Albania	cups/albp-kupa-e-shqiperise	NA
Second Round	KF Vllaznia - KF Elbasani	8:0	Demir Imeri	KF Vllaznia	scored	Endri Duka	KF Elbasani	16'	2:0	cups/albp-kupa-e-shqiperise/2020-21.csv	TRUE	FALSE	FALSE	cups	2020	KF Vllaznia	KF Elbasani	First half	Goal	1:0	42	Albania	cups/albp-kupa-e-shqiperise	NA
Second Round	KF Laçi - KF Egnatia	3:1	Kyrian Nwabueze	KF Laçi	scored	Loris Kikrri	KF Egnatia	108'	2:1	cups/albp-kupa-e-shqiperise/2020-21.csv	TRUE	FALSE	FALSE	cups	2020	KF Laçi	KF Egnatia	2nd Extra Time	Goal	1:1	43	Albania	cups/albp-kupa-e-shqiperise	NA
First Round	KF Vllaznia - KF Devolli	7:0	Herald Marku	KF Vllaznia	scored	NA	KF Devolli	27'	3:0	cups/albp-kupa-e-shqiperise/2020-21.csv	TRUE	FALSE	FALSE	cups	2020	KF Vllaznia	KF Devolli	First half	Goal	2:0	44	Albania	cups/albp-kupa-e-shqiperise	NA
First Round	KF Korabi - KF Erzeni	2:0	Albi Xhabrahimi	KF Korabi	scored	NA	KF Erzeni	84'	2:0	cups/albp-kupa-e-shqiperise/2020-21.csv	TRUE	FALSE	FALSE	cups	2020	KF Korabi	KF Erzeni	Second half	Goal	1:0	45	Albania	cups/albp-kupa-e-shqiperise	NA
First Round	Besëlidhja - KF Egnatia	4:5 on pens	Edmond Hoxha	Besëlidhja	scored	Klevis Hasanbelli	KF Egnatia	66'	1:1	cups/albp-kupa-e-shqiperise/2020-21.csv	TRUE	FALSE	FALSE	cups	2020	Besëlidhja	KF Egnatia	Second half	Goal	0:1	46	Albania	cups/albp-kupa-e-shqiperise	NA
First Round	FK Partizani - KF Iliria Fushë Krujë	5:0	Jasir Asani	FK Partizani	scored	NA	KF Iliria Fushë Krujë	38'	2:0	cups/albp-kupa-e-shqiperise/2020-21.csv	TRUE	FALSE	FALSE	cups	2020	FK Partizani	KF Iliria Fushë Krujë	First half	Goal	1:0	47	Albania	cups/albp-kupa-e-shqiperise	NA
First Round	FK Kukësi - KF Maliqi	5:0	Patrick Friday Eze	FK Kukësi	scored	NA	KF Maliqi	65'	3:0	cups/albp-kupa-e-shqiperise/2020-21.csv	TRUE	FALSE	FALSE	cups	2020	FK Kukësi	KF Maliqi	Second half	Goal	2:0	48	Albania	cups/albp-kupa-e-shqiperise	NA
First Round	FK Kukësi - KF Maliqi	5:0	Agim Ibraimi	FK Kukësi	scored	NA	KF Maliqi	78'	4:0	cups/albp-kupa-e-shqiperise/2020-21.csv	TRUE	FALSE	FALSE	cups	2020	FK Kukësi	KF Maliqi	Second half	Goal	3:0	48	Albania	cups/albp-kupa-e-shqiperise	NA
First Round	KF Tirana - Shkumbini Peqin	4:1	Erjon Mustafaj	Shkumbini Peqin	scored	Visar Bekaj	KF Tirana	52'	3:1	cups/albp-kupa-e-shqiperise/2020-21.csv	TRUE	FALSE	FALSE	cups	2020	KF Tirana	Shkumbini Peqin	Second half	Goal	3:0	49	Albania	cups/albp-kupa-e-shqiperise	NA
First Round	Flamurtari FC - FK Dinamo	1:2	Maranhão	FK Dinamo	scored	Saugli Alimuçaj	Flamurtari FC	90'	1:2	cups/albp-kupa-e-shqiperise/2020-21.csv	TRUE	FALSE	FALSE	cups	2020	Flamurtari FC	FK Dinamo	Second half	Goal	1:1	50	Albania	cups/albp-kupa-e-shqiperise	NA
Semi-Finals 2nd Leg	KF Vllaznia - FK Partizani	6:5 on pens	Xhuliano Skuka	FK Partizani	saved	Bojan Zogovic	KF Vllaznia	Pens	0:0	cups/albp-kupa-e-shqiperise/2021-22.csv	TRUE	TRUE	TRUE	cups	2021	KF Vllaznia	FK Partizani	Penalty Shoot-Out	Save	0:0	51	Albania	cups/albp-kupa-e-shqiperise	1
Semi-Finals 2nd Leg	KF Vllaznia - FK Partizani	6:5 on pens	Erdenis Gurishta	KF Vllaznia	scored	Alban Hoxha	FK Partizani	Pens	1:0	cups/albp-kupa-e-shqiperise/2021-22.csv	TRUE	TRUE	TRUE	cups	2021	KF Vllaznia	FK Partizani	Penalty Shoot-Out	Goal	0:0	51	Albania	cups/albp-kupa-e-shqiperise	2
Semi-Finals 2nd Leg	KF Vllaznia - FK Partizani	6:5 on pens	Chandrel Massanga	FK Partizani	scored	Bojan Zogovic	KF Vllaznia	Pens	1:1	cups/albp-kupa-e-shqiperise/2021-22.csv	TRUE	TRUE	TRUE	cups	2021	KF Vllaznia	FK Partizani	Penalty Shoot-Out	Goal	1:0	51	Albania	cups/albp-kupa-e-shqiperise	3
Semi-Finals 2nd Leg	KF Vllaznia - FK Partizani	6:5 on pens	Ardit Hoxhaj	KF Vllaznia	scored	Alban Hoxha	FK Partizani	Pens	2:1	cups/albp-kupa-e-shqiperise/2021-22.csv	TRUE	TRUE	TRUE	cups	2021	KF Vllaznia	FK Partizani	Penalty Shoot-Out	Goal	1:1	51	Albania	cups/albp-kupa-e-shqiperise	4
Semi-Finals 2nd Leg	KF Vllaznia - FK Partizani	6:5 on pens	Alban Hoxha	FK Partizani	scored	Bojan Zogovic	KF Vllaznia	Pens	2:2	cups/albp-kupa-e-shqiperise/2021-22.csv	TRUE	TRUE	TRUE	cups	2021	KF Vllaznia	FK Partizani	Penalty Shoot-Out	Goal	2:1	51	Albania	cups/albp-kupa-e-shqiperise	5
Semi-Finals 2nd Leg	KF Vllaznia - FK Partizani	6:5 on pens	Mevlan Adili	KF Vllaznia	scored	Alban Hoxha	FK Partizani	Pens	3:2	cups/albp-kupa-e-shqiperise/2021-22.csv	TRUE	TRUE	TRUE	cups	2021	KF Vllaznia	FK Partizani	Penalty Shoot-Out	Goal	2:2	51	Albania	cups/albp-kupa-e-shqiperise	6
Semi-Finals 2nd Leg	KF Vllaznia - FK Partizani	6:5 on pens	Milan Mirosavljev	FK Partizani	scored	Bojan Zogovic	KF Vllaznia	Pens	3:3	cups/albp-kupa-e-shqiperise/2021-22.csv	TRUE	TRUE	TRUE	cups	2021	KF Vllaznia	FK Partizani	Penalty Shoot-Out	Goal	3:2	51	Albania	cups/albp-kupa-e-shqiperise	7
Semi-Finals 2nd Leg	KF Vllaznia - FK Partizani	6:5 on pens	Fahrudin Djurdjevic	KF Vllaznia	scored	Alban Hoxha	FK Partizani	Pens	4:3	cups/albp-kupa-e-shqiperise/2021-22.csv	TRUE	TRUE	TRUE	cups	2021	KF Vllaznia	FK Partizani	Penalty Shoot-Out	Goal	3:3	51	Albania	cups/albp-kupa-e-shqiperise	8
Semi-Finals 2nd Leg	KF Vllaznia - FK Partizani	6:5 on pens	Valentino Murataj	FK Partizani	scored	Bojan Zogovic	KF Vllaznia	Pens	4:4	cups/albp-kupa-e-shqiperise/2021-22.csv	TRUE	TRUE	TRUE	cups	2021	KF Vllaznia	FK Partizani	Penalty Shoot-Out	Goal	4:3	51	Albania	cups/albp-kupa-e-shqiperise	9
Semi-Finals 2nd Leg	KF Vllaznia - FK Partizani	6:5 on pens	Liridon Latifi	KF Vllaznia	scored	Alban Hoxha	FK Partizani	Pens	5:4	cups/albp-kupa-e-shqiperise/2021-22.csv	TRUE	TRUE	TRUE	cups	2021	KF Vllaznia	FK Partizani	Penalty Shoot-Out	Goal	4:4	51	Albania	cups/albp-kupa-e-shqiperise	10
Quarter-Finals 2nd leg	KF Teuta - KF Skënderbeu	1:0	Rubin Hebaj	KF Teuta	scored	Shkelzen Ruci	KF Skënderbeu	8'	1:0	cups/albp-kupa-e-shqiperise/2021-22.csv	TRUE	FALSE	FALSE	cups	2021	KF Teuta	KF Skënderbeu	First half	Goal	0:0	52	Albania	cups/albp-kupa-e-shqiperise	NA
Quarter-Finals 2nd leg	KF Laçi - KF Egnatia	3:2 on pens	Bledar Lila	KF Egnatia	missed	Mario Dajsinani	KF Laçi	Pens	0:0	cups/albp-kupa-e-shqiperise/2021-22.csv	TRUE	TRUE	TRUE	cups	2021	KF Laçi	KF Egnatia	Penalty Shoot-Out	Missed	0:0	53	Albania	cups/albp-kupa-e-shqiperise	1
Quarter-Finals 2nd leg	KF Laçi - KF Egnatia	3:2 on pens	Saliou Guindo	KF Laçi	scored	Bruno Puja	KF Egnatia	Pens	1:0	cups/albp-kupa-e-shqiperise/2021-22.csv	TRUE	TRUE	TRUE	cups	2021	KF Laçi	KF Egnatia	Penalty Shoot-Out	Goal	0:0	53	Albania	cups/albp-kupa-e-shqiperise	2
Quarter-Finals 2nd leg	KF Laçi - KF Egnatia	3:2 on pens	Besart Krivanjeva	KF Egnatia	scored	Mario Dajsinani	KF Laçi	Pens	1:1	cups/albp-kupa-e-shqiperise/2021-22.csv	TRUE	TRUE	TRUE	cups	2021	KF Laçi	KF Egnatia	Penalty Shoot-Out	Goal	1:0	53	Albania	cups/albp-kupa-e-shqiperise	3
Quarter-Finals 2nd leg	KF Laçi - KF Egnatia	3:2 on pens	Serxho Ujka	KF Laçi	scored	Bruno Puja	KF Egnatia	Pens	2:1	cups/albp-kupa-e-shqiperise/2021-22.csv	TRUE	TRUE	TRUE	cups	2021	KF Laçi	KF Egnatia	Penalty Shoot-Out	Goal	1:1	53	Albania	cups/albp-kupa-e-shqiperise	4
Quarter-Finals 2nd leg	KF Laçi - KF Egnatia	3:2 on pens	Jackson	KF Egnatia	missed	Mario Dajsinani	KF Laçi	Pens	2:1	cups/albp-kupa-e-shqiperise/2021-22.csv	TRUE	TRUE	TRUE	cups	2021	KF Laçi	KF Egnatia	Penalty Shoot-Out	Missed	2:1	53	Albania	cups/albp-kupa-e-shqiperise	5
Quarter-Finals 2nd leg	KF Laçi - KF Egnatia	3:2 on pens	Viktor Velkoski	KF Laçi	missed	Bruno Puja	KF Egnatia	Pens	2:1	cups/albp-kupa-e-shqiperise/2021-22.csv	TRUE	TRUE	TRUE	cups	2021	KF Laçi	KF Egnatia	Penalty Shoot-Out	Missed	2:1	53	Albania	cups/albp-kupa-e-shqiperise	6
Quarter-Finals 2nd leg	KF Laçi - KF Egnatia	3:2 on pens	Artur Magani	KF Egnatia	saved	Mario Dajsinani	KF Laçi	Pens	2:1	cups/albp-kupa-e-shqiperise/2021-22.csv	TRUE	TRUE	TRUE	cups	2021	KF Laçi	KF Egnatia	Penalty Shoot-Out	Save	2:1	53	Albania	cups/albp-kupa-e-shqiperise	7
Quarter-Finals 2nd leg	KF Laçi - KF Egnatia	3:2 on pens	Mentor Mazrekaj	KF Laçi	missed	Bruno Puja	KF Egnatia	Pens	2:1	cups/albp-kupa-e-shqiperise/2021-22.csv	TRUE	TRUE	TRUE	cups	2021	KF Laçi	KF Egnatia	Penalty Shoot-Out	Missed	2:1	53	Albania	cups/albp-kupa-e-shqiperise	8
Quarter-Finals 2nd leg	KF Laçi - KF Egnatia	3:2 on pens	Gezim Krasniqi	KF Egnatia	scored	Mario Dajsinani	KF Laçi	Pens	2:2	cups/albp-kupa-e-shqiperise/2021-22.csv	TRUE	TRUE	TRUE	cups	2021	KF Laçi	KF Egnatia	Penalty Shoot-Out	Goal	2:1	53	Albania	cups/albp-kupa-e-shqiperise	9
Quarter-Finals 2nd leg	KF Laçi - KF Egnatia	3:2 on pens	Ardit Deliu	KF Laçi	scored	Bruno Puja	KF Egnatia	Pens	3:2	cups/albp-kupa-e-shqiperise/2021-22.csv	TRUE	TRUE	TRUE	cups	2021	KF Laçi	KF Egnatia	Penalty Shoot-Out	Goal	2:2	53	Albania	cups/albp-kupa-e-shqiperise	10
Quarter-Finals 1st leg	KF Egnatia - KF Laçi	1:1	Juljan Shehu	KF Laçi	scored	Bruno Puja	KF Egnatia	17'	0:1	cups/albp-kupa-e-shqiperise/2021-22.csv	TRUE	FALSE	FALSE	cups	2021	KF Egnatia	KF Laçi	First half	Goal	0:0	54	Albania	cups/albp-kupa-e-shqiperise	NA
Quarter-Finals 1st leg	FK Dinamo - FK Partizani	1:1	Agim Ibraimi	FK Dinamo	scored	Alban Hoxha	FK Partizani	43'	1:1	cups/albp-kupa-e-shqiperise/2021-22.csv	TRUE	FALSE	FALSE	cups	2021	FK Dinamo	FK Partizani	First half	Goal	0:1	55	Albania	cups/albp-kupa-e-shqiperise	NA
last 16 2nd leg	KF Skënderbeu - FK Bylis	6:5 on pens	Jorgo Meksi	KF Skënderbeu	scored	Mirza Durakovic	FK Bylis	23'	1:1	cups/albp-kupa-e-shqiperise/2021-22.csv	TRUE	FALSE	FALSE	cups	2021	KF Skënderbeu	FK Bylis	First half	Goal	0:1	56	Albania	cups/albp-kupa-e-shqiperise	NA
last 16 2nd leg	FK Kukësi - KF Egnatia	1:0	Gjelbrim Taipi	FK Kukësi	scored	Uros Djuric	KF Egnatia	39'	1:0	cups/albp-kupa-e-shqiperise/2021-22.csv	TRUE	FALSE	FALSE	cups	2021	FK Kukësi	KF Egnatia	First half	Goal	0:0	57	Albania	cups/albp-kupa-e-shqiperise	NA
last 16 2nd leg	KF Vllaznia - KF Pogradeci	6:1	Liridon Latifi	KF Vllaznia	scored	NA	KF Pogradeci	14'	3:0	cups/albp-kupa-e-shqiperise/2021-22.csv	TRUE	FALSE	FALSE	cups	2021	KF Vllaznia	KF Pogradeci	First half	Goal	2:0	58	Albania	cups/albp-kupa-e-shqiperise	NA
last 16 2nd leg	KS Kastrioti - Flamurtari FC	2:4	Abaz Karakaçi	KS Kastrioti	scored	Saugli Alimucaj	Flamurtari FC	13'	1:0	cups/albp-kupa-e-shqiperise/2021-22.csv	TRUE	FALSE	FALSE	cups	2021	KS Kastrioti	Flamurtari FC	First half	Goal	0:0	59	Albania	cups/albp-kupa-e-shqiperise	NA
last 16 2nd leg	KF Tirana - FK Dinamo	9:8 on pens	Vesel Limaj	KF Tirana	scored	Edvan Bakaj	FK Dinamo	78'	2:0	cups/albp-kupa-e-shqiperise/2021-22.csv	TRUE	FALSE	FALSE	cups	2021	KF Tirana	FK Dinamo	Second half	Goal	1:0	60	Albania	cups/albp-kupa-e-shqiperise	NA
last 16 2nd leg	KF Tirana - FK Dinamo	9:8 on pens	Agim Ibraimi	FK Dinamo	scored	Visar Bekaj	KF Tirana	Pens	0:1	cups/albp-kupa-e-shqiperise/2021-22.csv	TRUE	TRUE	TRUE	cups	2021	KF Tirana	FK Dinamo	Penalty Shoot-Out	Goal	0:0	60	Albania	cups/albp-kupa-e-shqiperise	1
last 16 2nd leg	KF Tirana - FK Dinamo	9:8 on pens	Vesel Limaj	KF Tirana	saved	Edvan Bakaj	FK Dinamo	Pens	0:1	cups/albp-kupa-e-shqiperise/2021-22.csv	TRUE	TRUE	TRUE	cups	2021	KF Tirana	FK Dinamo	Penalty Shoot-Out	Save	0:1	60	Albania	cups/albp-kupa-e-shqiperise	2
last 16 2nd leg	KF Tirana - FK Dinamo	9:8 on pens	Enis Gavazaj	FK Dinamo	saved	Visar Bekaj	KF Tirana	Pens	0:1	cups/albp-kupa-e-shqiperise/2021-22.csv	TRUE	TRUE	TRUE	cups	2021	KF Tirana	FK Dinamo	Penalty Shoot-Out	Save	0:1	60	Albania	cups/albp-kupa-e-shqiperise	3
last 16 2nd leg	KF Tirana - FK Dinamo	9:8 on pens	Marsel Ismajlgeci	KF Tirana	scored	Edvan Bakaj	FK Dinamo	Pens	1:1	cups/albp-kupa-e-shqiperise/2021-22.csv	TRUE	TRUE	TRUE	cups	2021	KF Tirana	FK Dinamo	Penalty Shoot-Out	Goal	0:1	60	Albania	cups/albp-kupa-e-shqiperise	4
last 16 2nd leg	KF Tirana - FK Dinamo	9:8 on pens	Edis Malikji	FK Dinamo	scored	Visar Bekaj	KF Tirana	Pens	1:2	cups/albp-kupa-e-shqiperise/2021-22.csv	TRUE	TRUE	TRUE	cups	2021	KF Tirana	FK Dinamo	Penalty Shoot-Out	Goal	1:1	60	Albania	cups/albp-kupa-e-shqiperise	5
last 16 2nd leg	KF Tirana - FK Dinamo	9:8 on pens	Taulant Seferi	KF Tirana	scored	Edvan Bakaj	FK Dinamo	Pens	2:2	cups/albp-kupa-e-shqiperise/2021-22.csv	TRUE	TRUE	TRUE	cups	2021	KF Tirana	FK Dinamo	Penalty Shoot-Out	Goal	1:2	60	Albania	cups/albp-kupa-e-shqiperise	6
last 16 2nd leg	KF Tirana - FK Dinamo	9:8 on pens	Besir Demiri	FK Dinamo	saved	Visar Bekaj	KF Tirana	Pens	2:2	cups/albp-kupa-e-shqiperise/2021-22.csv	TRUE	TRUE	TRUE	cups	2021	KF Tirana	FK Dinamo	Penalty Shoot-Out	Save	2:2	60	Albania	cups/albp-kupa-e-shqiperise	7
last 16 2nd leg	KF Tirana - FK Dinamo	9:8 on pens	Redon Xhixha	KF Tirana	saved	Edvan Bakaj	FK Dinamo	Pens	2:2	cups/albp-kupa-e-shqiperise/2021-22.csv	TRUE	TRUE	TRUE	cups	2021	KF Tirana	FK Dinamo	Penalty Shoot-Out	Save	2:2	60	Albania	cups/albp-kupa-e-shqiperise	8
last 16 2nd leg	KF Tirana - FK Dinamo	9:8 on pens	Eni Imami	FK Dinamo	scored	Visar Bekaj	KF Tirana	Pens	2:3	cups/albp-kupa-e-shqiperise/2021-22.csv	TRUE	TRUE	TRUE	cups	2021	KF Tirana	FK Dinamo	Penalty Shoot-Out	Goal	2:2	60	Albania	cups/albp-kupa-e-shqiperise	9
last 16 2nd leg	KF Tirana - FK Dinamo	9:8 on pens	Engjell Hoti	KF Tirana	scored	Edvan Bakaj	FK Dinamo	Pens	3:3	cups/albp-kupa-e-shqiperise/2021-22.csv	TRUE	TRUE	TRUE	cups	2021	KF Tirana	FK Dinamo	Penalty Shoot-Out	Goal	2:3	60	Albania	cups/albp-kupa-e-shqiperise	10
last 16 2nd leg	KF Tirana - FK Dinamo	9:8 on pens	Aleksandar Sofranac	FK Dinamo	scored	Visar Bekaj	KF Tirana	Pens	3:4	cups/albp-kupa-e-shqiperise/2021-22.csv	TRUE	TRUE	TRUE	cups	2021	KF Tirana	FK Dinamo	Penalty Shoot-Out	Goal	3:3	60	Albania	cups/albp-kupa-e-shqiperise	11
last 16 2nd leg	KF Tirana - FK Dinamo	9:8 on pens	Ennur Totre	KF Tirana	scored	Edvan Bakaj	FK Dinamo	Pens	4:4	cups/albp-kupa-e-shqiperise/2021-22.csv	TRUE	TRUE	TRUE	cups	2021	KF Tirana	FK Dinamo	Penalty Shoot-Out	Goal	3:4	60	Albania	cups/albp-kupa-e-shqiperise	12
last 16 2nd leg	KF Tirana - FK Dinamo	9:8 on pens	Edvan Bakaj	FK Dinamo	scored	Visar Bekaj	KF Tirana	Pens	4:5	cups/albp-kupa-e-shqiperise/2021-22.csv	TRUE	TRUE	TRUE	cups	2021	KF Tirana	FK Dinamo	Penalty Shoot-Out	Goal	4:4	60	Albania	cups/albp-kupa-e-shqiperise	13
last 16 2nd leg	KF Tirana - FK Dinamo	9:8 on pens	Mario Beshiraj	KF Tirana	scored	Edvan Bakaj	FK Dinamo	Pens	5:5	cups/albp-kupa-e-shqiperise/2021-22.csv	TRUE	TRUE	TRUE	cups	2021	KF Tirana	FK Dinamo	Penalty Shoot-Out	Goal	4:5	60	Albania	cups/albp-kupa-e-shqiperise	14
last 16 2nd leg	KF Tirana - FK Dinamo	9:8 on pens	Ali Samake	FK Dinamo	scored	Visar Bekaj	KF Tirana	Pens	5:6	cups/albp-kupa-e-shqiperise/2021-22.csv	TRUE	TRUE	TRUE	cups	2021	KF Tirana	FK Dinamo	Penalty Shoot-Out	Goal	5:5	60	Albania	cups/albp-kupa-e-shqiperise	15
last 16 2nd leg	KF Tirana - FK Dinamo	9:8 on pens	Visar Bekaj	KF Tirana	scored	Edvan Bakaj	FK Dinamo	Pens	6:6	cups/albp-kupa-e-shqiperise/2021-22.csv	TRUE	TRUE	TRUE	cups	2021	KF Tirana	FK Dinamo	Penalty Shoot-Out	Goal	5:6	60	Albania	cups/albp-kupa-e-shqiperise	16
last 16 2nd leg	KF Tirana - FK Dinamo	9:8 on pens	Francesko Daija	FK Dinamo	scored	Visar Bekaj	KF Tirana	Pens	6:7	cups/albp-kupa-e-shqiperise/2021-22.csv	TRUE	TRUE	TRUE	cups	2021	KF Tirana	FK Dinamo	Penalty Shoot-Out	Goal	6:6	60	Albania	cups/albp-kupa-e-shqiperise	17
last 16 2nd leg	KF Tirana - FK Dinamo	9:8 on pens	Kristijan Tosevski	KF Tirana	saved	Edvan Bakaj	FK Dinamo	Pens	6:7	cups/albp-kupa-e-shqiperise/2021-22.csv	TRUE	TRUE	TRUE	cups	2021	KF Tirana	FK Dinamo	Penalty Shoot-Out	Save	6:7	60	Albania	cups/albp-kupa-e-shqiperise	18
last 16 1st leg	Besëlidhja - FK Partizani	0:1	Stenio Junior	FK Partizani	scored	Aldo Teqja	Besëlidhja	8'	0:1	cups/albp-kupa-e-shqiperise/2021-22.csv	TRUE	FALSE	FALSE	cups	2021	Besëlidhja	FK Partizani	First half	Goal	0:0	61	Albania	cups/albp-kupa-e-shqiperise	NA
last 16 1st leg	FK Dinamo - KF Tirana	2:0	Agim Ibraimi	FK Dinamo	scored	Visar Bekaj	KF Tirana	26'	1:0	cups/albp-kupa-e-shqiperise/2021-22.csv	TRUE	FALSE	FALSE	cups	2021	FK Dinamo	KF Tirana	First half	Goal	0:0	62	Albania	cups/albp-kupa-e-shqiperise	NA
Second Round 2nd leg	KF Tirana - Shkumbini Peqin	6:0	Vesel Limaj	KF Tirana	scored	NA	Shkumbini Peqin	11'	1:0	cups/albp-kupa-e-shqiperise/2021-22.csv	TRUE	FALSE	FALSE	cups	2021	KF Tirana	Shkumbini Peqin	First half	Goal	0:0	63	Albania	cups/albp-kupa-e-shqiperise	NA
Second Round 2nd leg	KS Kastrioti - KF Elbasani	2:0	Sokol Neziri	KS Kastrioti	scored	NA	KF Elbasani	90'	2:0	cups/albp-kupa-e-shqiperise/2021-22.csv	TRUE	FALSE	FALSE	cups	2021	KS Kastrioti	KF Elbasani	Second half	Goal	1:0	64	Albania	cups/albp-kupa-e-shqiperise	NA
Second Round 2nd leg	KF Korabi - KF Vora	4:1	Lauren Ismailaj	KF Vora	scored	Avernold Qyrani	KF Korabi	28'	2:1	cups/albp-kupa-e-shqiperise/2021-22.csv	TRUE	FALSE	FALSE	cups	2021	KF Korabi	KF Vora	First half	Goal	2:0	65	Albania	cups/albp-kupa-e-shqiperise	NA
Second Round 1st leg	Labëria FC - KF Vllaznia	2:1	Aleksandër Dalanaj	Labëria FC	scored	Kristi Qarri	KF Vllaznia	43'	1:1	cups/albp-kupa-e-shqiperise/2021-22.csv	TRUE	FALSE	FALSE	cups	2021	Labëria FC	KF Vllaznia	First half	Goal	0:1	66	Albania	cups/albp-kupa-e-shqiperise	NA
Second Round 1st leg	KF Turbina - KF Egnatia	1:1	Mikel Brahilika	KF Turbina	scored	NA	KF Egnatia	33'	1:0	cups/albp-kupa-e-shqiperise/2021-22.csv	TRUE	FALSE	FALSE	cups	2021	KF Turbina	KF Egnatia	First half	Goal	0:0	67	Albania	cups/albp-kupa-e-shqiperise	NA
Second Round 1st leg	KS Lushnja - FK Tomori Berat	0:3	Isi Manellari	FK Tomori Berat	scored	Mikel Spaho	KS Lushnja	13'	0:1	cups/albp-kupa-e-shqiperise/2021-22.csv	TRUE	FALSE	FALSE	cups	2021	KS Lushnja	FK Tomori Berat	First half	Goal	0:0	68	Albania	cups/albp-kupa-e-shqiperise	NA
Second Round 1st leg	Flamurtari FC - FK Apolonia	1:1	Gersi Diamanti	Flamurtari FC	scored	Endrit Cako	FK Apolonia	66'	1:0	cups/albp-kupa-e-shqiperise/2021-22.csv	TRUE	FALSE	FALSE	cups	2021	Flamurtari FC	FK Apolonia	Second half	Goal	0:0	69	Albania	cups/albp-kupa-e-shqiperise	NA
First Round	KF Sopoti Librazhd - KF Luzi United	1:2	Artur Sejdini	KF Sopoti Librazhd	scored	Princ Cali	KF Luzi United	79'	1:2	cups/albp-kupa-e-shqiperise/2021-22.csv	TRUE	FALSE	FALSE	cups	2021	KF Sopoti Librazhd	KF Luzi United	Second half	Goal	0:2	70	Albania	cups/albp-kupa-e-shqiperise	NA
Final	KF Egnatia - KF Tirana	1:0 AET	Jackson	KF Egnatia	scored	Ilion Lika	KF Tirana	115'	1:0	cups/albp-kupa-e-shqiperise/2022-23.csv	FALSE	FALSE	FALSE	cups	2022	KF Egnatia	KF Tirana	2nd Extra Time	Goal	0:0	71	Albania	cups/albp-kupa-e-shqiperise	NA
Final	KF Egnatia - KF Tirana	1:0 AET	Jackson	KF Egnatia	saved	Ilion Lika	KF Tirana	115'	0:0	cups/albp-kupa-e-shqiperise/2022-23.csv	TRUE	FALSE	FALSE	cups	2022	KF Egnatia	KF Tirana	2nd Extra Time	Save	0:0	71	Albania	cups/albp-kupa-e-shqiperise	NA
Quarter-Finals 2nd leg	KF Tirana - KS Kastrioti	2:2	Florent Hasani	KF Tirana	scored	Fjorest Grimci	KS Kastrioti	13'	1:0	cups/albp-kupa-e-shqiperise/2022-23.csv	TRUE	FALSE	FALSE	cups	2022	KF Tirana	KS Kastrioti	First half	Goal	0:0	72	Albania	cups/albp-kupa-e-shqiperise	NA
Quarter-Finals 2nd leg	KF Tirana - KS Kastrioti	2:2	Spartak Ajazi	KS Kastrioti	scored	Hajrulla Tola	KF Tirana	83'	2:2	cups/albp-kupa-e-shqiperise/2022-23.csv	TRUE	FALSE	FALSE	cups	2022	KF Tirana	KS Kastrioti	Second half	Goal	2:1	72	Albania	cups/albp-kupa-e-shqiperise	NA
Quarter-Finals 2nd leg	FK Kukësi - KF Teuta	2:1	Gjelbrim Taipi	FK Kukësi	scored	Pano Qirko	KF Teuta	85'	2:1	cups/albp-kupa-e-shqiperise/2022-23.csv	TRUE	FALSE	FALSE	cups	2022	FK Kukësi	KF Teuta	Second half	Goal	1:1	73	Albania	cups/albp-kupa-e-shqiperise	NA
Quarter-Finals 1st leg	KS Kastrioti - KF Tirana	1:4	Santiago Selmani	KS Kastrioti	scored	Visar Bekaj	KF Tirana	NA	1:0	cups/albp-kupa-e-shqiperise/2022-23.csv	TRUE	FALSE	FALSE	cups	2022	KS Kastrioti	KF Tirana	in90	Goal	0:0	74	Albania	cups/albp-kupa-e-shqiperise	NA
Quarter-Finals 1st leg	KF Teuta - FK Kukësi	2:0	Sherif Kallaku	KF Teuta	scored	Angelo Tafas	FK Kukësi	59'	1:0	cups/albp-kupa-e-shqiperise/2022-23.csv	TRUE	FALSE	FALSE	cups	2022	KF Teuta	FK Kukësi	Second half	Goal	0:0	75	Albania	cups/albp-kupa-e-shqiperise	NA
Second Round 2nd leg	FK Bylis - KF Pogradeci	7:1	Aires Sousa	FK Bylis	scored	NA	KF Pogradeci	27'	3:1	cups/albp-kupa-e-shqiperise/2022-23.csv	TRUE	FALSE	FALSE	cups	2022	FK Bylis	KF Pogradeci	First half	Goal	2:1	76	Albania	cups/albp-kupa-e-shqiperise	NA
Second Round 2nd leg	FK Bylis - KF Pogradeci	7:1	Felipe Souza Ferreyra	FK Bylis	scored	NA	KF Pogradeci	33'	4:1	cups/albp-kupa-e-shqiperise/2022-23.csv	TRUE	FALSE	FALSE	cups	2022	FK Bylis	KF Pogradeci	First half	Goal	3:1	76	Albania	cups/albp-kupa-e-shqiperise	NA
Second Round 2nd leg	KF Teuta - KF Luzi United	2:0	Rubin Hebaj	KF Teuta	scored	NA	KF Luzi United	89'	2:0	cups/albp-kupa-e-shqiperise/2022-23.csv	TRUE	FALSE	FALSE	cups	2022	KF Teuta	KF Luzi United	Second half	Goal	1:0	77	Albania	cups/albp-kupa-e-shqiperise	NA
Second Round 2nd leg	KF Tirana - FK Veleçiku Koplik	2:2	Arsen Hajdari	FK Veleçiku Koplik	scored	Ilion Lika	KF Tirana	38'	0:1	cups/albp-kupa-e-shqiperise/2022-23.csv	TRUE	FALSE	FALSE	cups	2022	KF Tirana	FK Veleçiku Koplik	First half	Goal	0:0	78	Albania	cups/albp-kupa-e-shqiperise	NA
Second Round 2nd leg	KF Tirana - FK Veleçiku Koplik	2:2	Realf Zhivanaj	KF Tirana	scored	Leonard Kacaj	FK Veleçiku Koplik	45'	1:2	cups/albp-kupa-e-shqiperise/2022-23.csv	TRUE	FALSE	FALSE	cups	2022	KF Tirana	FK Veleçiku Koplik	First half	Goal	0:2	78	Albania	cups/albp-kupa-e-shqiperise	NA
Second Round 2nd leg	FK Tomori Berat - KS Burreli	4:0 AET	Gelando Sharavolli	FK Tomori Berat	scored	NA	KS Burreli	56'	1:0	cups/albp-kupa-e-shqiperise/2022-23.csv	TRUE	FALSE	FALSE	cups	2022	FK Tomori Berat	KS Burreli	Second half	Goal	0:0	79	Albania	cups/albp-kupa-e-shqiperise	NA
Second Round 1st leg	KF Maliqi - KF Skënderbeu	1:5	Uendi Vecaj	KF Skënderbeu	scored	Miljano Mara	KF Maliqi	89'	1:5	cups/albp-kupa-e-shqiperise/2022-23.csv	TRUE	FALSE	FALSE	cups	2022	KF Maliqi	KF Skënderbeu	Second half	Goal	1:4	80	Albania	cups/albp-kupa-e-shqiperise	NA
Second Round 1st leg	FK Veleçiku Koplik - KF Tirana	0:3	Vesel Limaj	KF Tirana	scored	Leonard Kacaj	FK Veleçiku Koplik	86'	0:3	cups/albp-kupa-e-shqiperise/2022-23.csv	TRUE	FALSE	FALSE	cups	2022	FK Veleçiku Koplik	KF Tirana	Second half	Goal	0:2	81	Albania	cups/albp-kupa-e-shqiperise	NA
Second Round 1st leg	KS Burreli - FK Tomori Berat	2:1	Florenc Ferruku	KS Burreli	scored	NA	FK Tomori Berat	32'	1:0	cups/albp-kupa-e-shqiperise/2022-23.csv	TRUE	FALSE	FALSE	cups	2022	KS Burreli	FK Tomori Berat	First half	Goal	0:0	82	Albania	cups/albp-kupa-e-shqiperise	NA
Second Round 1st leg	Shkumbini Peqin - KF Egnatia	0:3	Bambam	KF Egnatia	scored	Argjend Hasfatija	Shkumbini Peqin	87'	0:3	cups/albp-kupa-e-shqiperise/2022-23.csv	TRUE	FALSE	FALSE	cups	2022	Shkumbini Peqin	KF Egnatia	Second half	Goal	0:2	83	Albania	cups/albp-kupa-e-shqiperise	NA
First Round	KF Devolli - KF Sopoti Librazhd	5:1	Rudens Mucollari	KF Devolli	scored	Hajdar Miraka	KF Sopoti Librazhd	10'	1:0	cups/albp-kupa-e-shqiperise/2022-23.csv	TRUE	FALSE	FALSE	cups	2022	KF Devolli	KF Sopoti Librazhd	First half	Goal	0:0	84	Albania	cups/albp-kupa-e-shqiperise	NA
Final	UE Sant Julia - Atlètic Club d'Escaldes	2:1	Xavier Vieira	Atlètic Club d'Escaldes	saved	Ismael Guzmán	UE Sant Julia	NA	NA	cups/andp-copa-constitucio/2020-21.csv	TRUE	TRUE	TRUE	cups	2020	UE Sant Julia	Atlètic Club d'Escaldes	in90	Save	NA	85	Andorra	cups/andp-copa-constitucio	NA
Quarter-Finals	Inter Club d'Escaldes - Club Esportiu Carroi	2:0	Genís Soldevila	Inter Club d'Escaldes	scored	José Cortaberría	Club Esportiu Carroi	53'	1:0	cups/andp-copa-constitucio/2020-21.csv	TRUE	TRUE	TRUE	cups	2020	Inter Club d'Escaldes	Club Esportiu Carroi	Second half	Goal	0:0	86	Andorra	cups/andp-copa-constitucio	NA
Quarter-Finals	Atlètic Club d'Escaldes - UE Santa Coloma	3:0	Jaime Grondona	Atlètic Club d'Escaldes	scored	Ferran Pol	UE Santa Coloma	64'	1:0	cups/andp-copa-constitucio/2020-21.csv	TRUE	TRUE	TRUE	cups	2020	Atlètic Club d'Escaldes	UE Santa Coloma	Second half	Goal	0:0	87	Andorra	cups/andp-copa-constitucio	NA
Round of 16	Club Esportiu Carroi - CF Atlètic Amèrica	2:0	Youssef Ezzejjari	Club Esportiu Carroi	saved	Friday Godswill	CF Atlètic Amèrica	60'	0:0	cups/andp-copa-constitucio/2020-21.csv	TRUE	TRUE	TRUE	cups	2020	Club Esportiu Carroi	CF Atlètic Amèrica	Second half	Save	0:0	88	Andorra	cups/andp-copa-constitucio	NA
Round of 16	Penya Encarnada d'Andorra - FC Ordino	2:1	Lluis Martins Batista	Penya Encarnada d'Andorra	scored	Victor Silverio	FC Ordino	47'	1:1	cups/andp-copa-constitucio/2020-21.csv	TRUE	TRUE	TRUE	cups	2020	Penya Encarnada d'Andorra	FC Ordino	Second half	Goal	0:1	89	Andorra	cups/andp-copa-constitucio	NA
Round of 16	Penya Encarnada d'Andorra - FC Ordino	2:1	Bondon	Penya Encarnada d'Andorra	missed	Victor Silverio	FC Ordino	64'	1:1	cups/andp-copa-constitucio/2020-21.csv	TRUE	TRUE	TRUE	cups	2020	Penya Encarnada d'Andorra	FC Ordino	Second half	Missed	1:1	89	Andorra	cups/andp-copa-constitucio	NA
Round of 16	UE Santa Coloma - FS La Massana	4:0	Joel Paredes	UE Santa Coloma	scored	Julián Lorenzo	FS La Massana	70'	3:0	cups/andp-copa-constitucio/2020-21.csv	TRUE	TRUE	TRUE	cups	2020	UE Santa Coloma	FS La Massana	Second half	Goal	2:0	90	Andorra	cups/andp-copa-constitucio	NA
Semi-Finals	UE Engordany - UE Extremenya	3:5 on pens	Mario Spano	UE Engordany	scored	Albert Cuadros	UE Extremenya	Pens	NA	cups/andp-copa-constitucio/2021-22.csv	FALSE	FALSE	FALSE	cups	2021	UE Engordany	UE Extremenya	Penalty Shoot-Out	Goal	NA	91	Andorra	cups/andp-copa-constitucio	NA
Semi-Finals	UE Engordany - UE Extremenya	3:5 on pens	Alioun Fall	UE Engordany	missed	Albert Cuadros	UE Extremenya	Pens	NA	cups/andp-copa-constitucio/2021-22.csv	FALSE	FALSE	FALSE	cups	2021	UE Engordany	UE Extremenya	Penalty Shoot-Out	Missed	NA	91	Andorra	cups/andp-copa-constitucio	NA
Semi-Finals	UE Engordany - UE Extremenya	3:5 on pens	Nassim Lankar	UE Engordany	scored	Albert Cuadros	UE Extremenya	Pens	NA	cups/andp-copa-constitucio/2021-22.csv	FALSE	FALSE	FALSE	cups	2021	UE Engordany	UE Extremenya	Penalty Shoot-Out	Goal	NA	91	Andorra	cups/andp-copa-constitucio	NA
Semi-Finals	UE Engordany - UE Extremenya	3:5 on pens	Marvin Assane	UE Engordany	missed	Albert Cuadros	UE Extremenya	Pens	NA	cups/andp-copa-constitucio/2021-22.csv	FALSE	FALSE	FALSE	cups	2021	UE Engordany	UE Extremenya	Penalty Shoot-Out	Missed	NA	91	Andorra	cups/andp-copa-constitucio	NA
Semi-Finals	UE Engordany - UE Extremenya	3:5 on pens	Canario	UE Extremenya	scored	Marcos Relaño	UE Engordany	Pens	NA	cups/andp-copa-constitucio/2021-22.csv	FALSE	FALSE	FALSE	cups	2021	UE Engordany	UE Extremenya	Penalty Shoot-Out	Goal	NA	91	Andorra	cups/andp-copa-constitucio	NA
Semi-Finals	UE Engordany - UE Extremenya	3:5 on pens	Marc Andrés Joval	UE Extremenya	missed	Marcos Relaño	UE Engordany	Pens	NA	cups/andp-copa-constitucio/2021-22.csv	FALSE	FALSE	FALSE	cups	2021	UE Engordany	UE Extremenya	Penalty Shoot-Out	Missed	NA	91	Andorra	cups/andp-copa-constitucio	NA
Semi-Finals	UE Engordany - UE Extremenya	3:5 on pens	Derrick Pachou Dibotti	UE Extremenya	scored	Marcos Relaño	UE Engordany	Pens	NA	cups/andp-copa-constitucio/2021-22.csv	FALSE	FALSE	FALSE	cups	2021	UE Engordany	UE Extremenya	Penalty Shoot-Out	Goal	NA	91	Andorra	cups/andp-copa-constitucio	NA
Semi-Finals	UE Engordany - UE Extremenya	3:5 on pens	Eric Alcántara	UE Extremenya	scored	Marcos Relaño	UE Engordany	Pens	NA	cups/andp-copa-constitucio/2021-22.csv	FALSE	FALSE	FALSE	cups	2021	UE Engordany	UE Extremenya	Penalty Shoot-Out	Goal	NA	91	Andorra	cups/andp-copa-constitucio	NA
Semi-Finals	Atlètic Club d'Escaldes - Inter Club d'Escaldes	6:4 on pens	Jordi Rubio	Inter Club d'Escaldes	scored	Alex Ruiz	Atlètic Club d'Escaldes	Pens	NA	cups/andp-copa-constitucio/2021-22.csv	FALSE	FALSE	FALSE	cups	2021	Atlètic Club d'Escaldes	Inter Club d'Escaldes	Penalty Shoot-Out	Goal	NA	92	Andorra	cups/andp-copa-constitucio	NA
Semi-Finals	Atlètic Club d'Escaldes - Inter Club d'Escaldes	6:4 on pens	Genís Soldevila	Inter Club d'Escaldes	missed	Alex Ruiz	Atlètic Club d'Escaldes	Pens	NA	cups/andp-copa-constitucio/2021-22.csv	FALSE	FALSE	FALSE	cups	2021	Atlètic Club d'Escaldes	Inter Club d'Escaldes	Penalty Shoot-Out	Missed	NA	92	Andorra	cups/andp-copa-constitucio	NA
Semi-Finals	Atlètic Club d'Escaldes - Inter Club d'Escaldes	6:4 on pens	Alberto Espeso	Inter Club d'Escaldes	scored	Alex Ruiz	Atlètic Club d'Escaldes	Pens	NA	cups/andp-copa-constitucio/2021-22.csv	FALSE	FALSE	FALSE	cups	2021	Atlètic Club d'Escaldes	Inter Club d'Escaldes	Penalty Shoot-Out	Goal	NA	92	Andorra	cups/andp-copa-constitucio	NA
Semi-Finals	Atlètic Club d'Escaldes - Inter Club d'Escaldes	6:4 on pens	Gerard Artigas	Inter Club d'Escaldes	missed	Alex Ruiz	Atlètic Club d'Escaldes	Pens	NA	cups/andp-copa-constitucio/2021-22.csv	FALSE	FALSE	FALSE	cups	2021	Atlètic Club d'Escaldes	Inter Club d'Escaldes	Penalty Shoot-Out	Missed	NA	92	Andorra	cups/andp-copa-constitucio	NA
Semi-Finals	Atlètic Club d'Escaldes - Inter Club d'Escaldes	6:4 on pens	Víctor Pérez	Atlètic Club d'Escaldes	scored	Jesús Coca	Inter Club d'Escaldes	Pens	NA	cups/andp-copa-constitucio/2021-22.csv	FALSE	FALSE	FALSE	cups	2021	Atlètic Club d'Escaldes	Inter Club d'Escaldes	Penalty Shoot-Out	Goal	NA	92	Andorra	cups/andp-copa-constitucio	NA
Semi-Finals	Atlètic Club d'Escaldes - Inter Club d'Escaldes	6:4 on pens	Aaron Sánchez	Atlètic Club d'Escaldes	scored	Jesús Coca	Inter Club d'Escaldes	Pens	NA	cups/andp-copa-constitucio/2021-22.csv	FALSE	FALSE	FALSE	cups	2021	Atlètic Club d'Escaldes	Inter Club d'Escaldes	Penalty Shoot-Out	Goal	NA	92	Andorra	cups/andp-copa-constitucio	NA
Semi-Finals	Atlètic Club d'Escaldes - Inter Club d'Escaldes	6:4 on pens	Aleix Cisteró	Atlètic Club d'Escaldes	scored	Jesús Coca	Inter Club d'Escaldes	Pens	NA	cups/andp-copa-constitucio/2021-22.csv	FALSE	FALSE	FALSE	cups	2021	Atlètic Club d'Escaldes	Inter Club d'Escaldes	Penalty Shoot-Out	Goal	NA	92	Andorra	cups/andp-copa-constitucio	NA
Semi-Finals	Atlètic Club d'Escaldes - Inter Club d'Escaldes	6:4 on pens	Juanma Miranda	Atlètic Club d'Escaldes	missed	Jesús Coca	Inter Club d'Escaldes	Pens	NA	cups/andp-copa-constitucio/2021-22.csv	FALSE	FALSE	FALSE	cups	2021	Atlètic Club d'Escaldes	Inter Club d'Escaldes	Penalty Shoot-Out	Missed	NA	92	Andorra	cups/andp-copa-constitucio	NA
Semi-Finals	Atlètic Club d'Escaldes - Inter Club d'Escaldes	6:4 on pens	Álex Sánchez	Atlètic Club d'Escaldes	scored	Jesús Coca	Inter Club d'Escaldes	Pens	NA	cups/andp-copa-constitucio/2021-22.csv	FALSE	FALSE	FALSE	cups	2021	Atlètic Club d'Escaldes	Inter Club d'Escaldes	Penalty Shoot-Out	Goal	NA	92	Andorra	cups/andp-copa-constitucio	NA
Semi-Finals	Inter Club d'Escaldes - FC Ordino	5:4 on pens	Sergi Caballero	FC Ordino	missed	Adrià Muñoz	Inter Club d'Escaldes	Pens	NA	cups/andp-copa-constitucio/2022-23.csv	FALSE	FALSE	FALSE	cups	2022	Inter Club d'Escaldes	FC Ordino	Penalty Shoot-Out	Missed	NA	93	Andorra	cups/andp-copa-constitucio	NA
Semi-Finals	Inter Club d'Escaldes - FC Ordino	5:4 on pens	Brian Pubill	FC Ordino	missed	Adrià Muñoz	Inter Club d'Escaldes	Pens	NA	cups/andp-copa-constitucio/2022-23.csv	FALSE	FALSE	FALSE	cups	2022	Inter Club d'Escaldes	FC Ordino	Penalty Shoot-Out	Missed	NA	93	Andorra	cups/andp-copa-constitucio	NA
Semi-Finals	Inter Club d'Escaldes - FC Ordino	5:4 on pens	Víctor Rodríguez	FC Ordino	scored	Adrià Muñoz	Inter Club d'Escaldes	Pens	NA	cups/andp-copa-constitucio/2022-23.csv	FALSE	FALSE	FALSE	cups	2022	Inter Club d'Escaldes	FC Ordino	Penalty Shoot-Out	Goal	NA	93	Andorra	cups/andp-copa-constitucio	NA
Semi-Finals	Inter Club d'Escaldes - FC Ordino	5:4 on pens	Junior	FC Ordino	scored	Adrià Muñoz	Inter Club d'Escaldes	Pens	NA	cups/andp-copa-constitucio/2022-23.csv	FALSE	FALSE	FALSE	cups	2022	Inter Club d'Escaldes	FC Ordino	Penalty Shoot-Out	Goal	NA	93	Andorra	cups/andp-copa-constitucio	NA
Semi-Finals	Inter Club d'Escaldes - FC Ordino	5:4 on pens	Ezequiel Vargas	FC Ordino	scored	Adrià Muñoz	Inter Club d'Escaldes	Pens	NA	cups/andp-copa-constitucio/2022-23.csv	FALSE	FALSE	FALSE	cups	2022	Inter Club d'Escaldes	FC Ordino	Penalty Shoot-Out	Goal	NA	93	Andorra	cups/andp-copa-constitucio	NA
Semi-Finals	Inter Club d'Escaldes - FC Ordino	5:4 on pens	Sergi Moreno	Inter Club d'Escaldes	missed		FC Ordino	Pens	NA	cups/andp-copa-constitucio/2022-23.csv	FALSE	FALSE	FALSE	cups	2022	Inter Club d'Escaldes	FC Ordino	Penalty Shoot-Out	Missed	NA	93	Andorra	cups/andp-copa-constitucio	NA
Semi-Finals	Inter Club d'Escaldes - FC Ordino	5:4 on pens	Adrià Gallego	Inter Club d'Escaldes	scored		FC Ordino	Pens	NA	cups/andp-copa-constitucio/2022-23.csv	FALSE	FALSE	FALSE	cups	2022	Inter Club d'Escaldes	FC Ordino	Penalty Shoot-Out	Goal	NA	93	Andorra	cups/andp-copa-constitucio	NA
Semi-Finals	Inter Club d'Escaldes - FC Ordino	5:4 on pens	Sascha Andreu	Inter Club d'Escaldes	scored		FC Ordino	Pens	NA	cups/andp-copa-constitucio/2022-23.csv	FALSE	FALSE	FALSE	cups	2022	Inter Club d'Escaldes	FC Ordino	Penalty Shoot-Out	Goal	NA	93	Andorra	cups/andp-copa-constitucio	NA
Semi-Finals	Inter Club d'Escaldes - FC Ordino	5:4 on pens	Viti Martínez	Inter Club d'Escaldes	scored		FC Ordino	Pens	NA	cups/andp-copa-constitucio/2022-23.csv	FALSE	FALSE	FALSE	cups	2022	Inter Club d'Escaldes	FC Ordino	Penalty Shoot-Out	Goal	NA	93	Andorra	cups/andp-copa-constitucio	NA
Semi-Finals	Inter Club d'Escaldes - FC Ordino	5:4 on pens	Iván De Nova	Inter Club d'Escaldes	scored		FC Ordino	Pens	NA	cups/andp-copa-constitucio/2022-23.csv	FALSE	FALSE	FALSE	cups	2022	Inter Club d'Escaldes	FC Ordino	Penalty Shoot-Out	Goal	NA	93	Andorra	cups/andp-copa-constitucio	NA
Quarter-Finals	CF Atlètic Amèrica - FC Santa Coloma	0:3	David Virgili	FC Santa Coloma	scored	Eric Ruiz	CF Atlètic Amèrica	45'	0:1	cups/andp-copa-constitucio/2022-23.csv	TRUE	TRUE	TRUE	cups	2022	CF Atlètic Amèrica	FC Santa Coloma	First half	Goal	0:0	94	Andorra	cups/andp-copa-constitucio	NA
First Round	CF Atlètic Amèrica - UE Engordany	3:0	Carlitos González	CF Atlètic Amèrica	scored	Jesús Coca	UE Engordany	62'	1:0	cups/andp-copa-constitucio/2022-23.csv	TRUE	TRUE	TRUE	cups	2022	CF Atlètic Amèrica	UE Engordany	Second half	Goal	0:0	95	Andorra	cups/andp-copa-constitucio	NA
First Round	FC Santa Coloma - Club Esportiu Carroi	3:2	Arnau Bravo	Club Esportiu Carroi	scored	Miguel Angel	FC Santa Coloma	35'	1:1	cups/andp-copa-constitucio/2022-23.csv	TRUE	TRUE	TRUE	cups	2022	FC Santa Coloma	Club Esportiu Carroi	First half	Goal	1:0	96	Andorra	cups/andp-copa-constitucio	NA
First Round	UE Sant Julia - FC Encamp	4:2	Chechu Meneses	UE Sant Julia	scored	Enzo Arocena	FC Encamp	39'	2:0	cups/andp-copa-constitucio/2022-23.csv	TRUE	TRUE	TRUE	cups	2022	UE Sant Julia	FC Encamp	First half	Goal	1:0	97	Andorra	cups/andp-copa-constitucio	NA
First Round	UE Santa Coloma - Inter Club d'Escaldes	0:2	Ángel De la Torre	Inter Club d'Escaldes	scored	Jacobo Martínez	UE Santa Coloma	26'	0:1	cups/andp-copa-constitucio/2022-23.csv	TRUE	TRUE	TRUE	cups	2022	UE Santa Coloma	Inter Club d'Escaldes	First half	Goal	0:0	98	Andorra	cups/andp-copa-constitucio	NA
First Round	Atlètic Club d'Escaldes - FC Pas de la Casa	0:3	Víctor Casadesús	Atlètic Club d'Escaldes	saved	Andrés Benítez	FC Pas de la Casa	27'	2:0	cups/andp-copa-constitucio/2022-23.csv	TRUE	TRUE	TRUE	cups	2022	Atlètic Club d'Escaldes	FC Pas de la Casa	First half	Save	2:0	99	Andorra	cups/andp-copa-constitucio	NA
last 16 2nd leg	Alashkert Yerevan FC - FC Banants Yerevan	5:4 on pens	Sergey Erzrumyan	Alashkert Yerevan FC	scored	Artur Toroyan	FC Banants Yerevan	Pens	NA	cups/arpo-armenian-independence-cup/2012-13.csv	FALSE	FALSE	FALSE	cups	2012	Alashkert Yerevan FC	FC Banants Yerevan	Penalty Shoot-Out	Goal	NA	100	Armenia	cups/arpo-armenian-independence-cup	NA
last 16 2nd leg	Alashkert Yerevan FC - FC Banants Yerevan	5:4 on pens	Tsolak Beglaryan	Alashkert Yerevan FC	scored	Artur Toroyan	FC Banants Yerevan	Pens	NA	cups/arpo-armenian-independence-cup/2012-13.csv	FALSE	FALSE	FALSE	cups	2012	Alashkert Yerevan FC	FC Banants Yerevan	Penalty Shoot-Out	Goal	NA	100	Armenia	cups/arpo-armenian-independence-cup	NA
last 16 2nd leg	Alashkert Yerevan FC - FC Banants Yerevan	5:4 on pens	Ara Hovhannisyan	Alashkert Yerevan FC	scored	Artur Toroyan	FC Banants Yerevan	Pens	NA	cups/arpo-armenian-independence-cup/2012-13.csv	FALSE	FALSE	FALSE	cups	2012	Alashkert Yerevan FC	FC Banants Yerevan	Penalty Shoot-Out	Goal	NA	100	Armenia	cups/arpo-armenian-independence-cup	NA
last 16 2nd leg	Alashkert Yerevan FC - FC Banants Yerevan	5:4 on pens	Garegin Mashumyan	Alashkert Yerevan FC	scored	Artur Toroyan	FC Banants Yerevan	Pens	NA	cups/arpo-armenian-independence-cup/2012-13.csv	FALSE	FALSE	FALSE	cups	2012	Alashkert Yerevan FC	FC Banants Yerevan	Penalty Shoot-Out	Goal	NA	100	Armenia	cups/arpo-armenian-independence-cup	NA
last 16 2nd leg	Alashkert Yerevan FC - FC Banants Yerevan	5:4 on pens	Khoren Manucharyan	Alashkert Yerevan FC	scored	Artur Toroyan	FC Banants Yerevan	Pens	NA	cups/arpo-armenian-independence-cup/2012-13.csv	FALSE	FALSE	FALSE	cups	2012	Alashkert Yerevan FC	FC Banants Yerevan	Penalty Shoot-Out	Goal	NA	100	Armenia	cups/arpo-armenian-independence-cup	NA
last 16 2nd leg	Alashkert Yerevan FC - FC Banants Yerevan	5:4 on pens	Hovhannes Hambardzumyan	FC Banants Yerevan	scored	Levon Minasyan	Alashkert Yerevan FC	Pens	NA	cups/arpo-armenian-independence-cup/2012-13.csv	FALSE	FALSE	FALSE	cups	2012	Alashkert Yerevan FC	FC Banants Yerevan	Penalty Shoot-Out	Goal	NA	100	Armenia	cups/arpo-armenian-independence-cup	NA
last 16 2nd leg	Alashkert Yerevan FC - FC Banants Yerevan	5:4 on pens	Artak Dashyan	FC Banants Yerevan	saved	Levon Minasyan	Alashkert Yerevan FC	Pens	NA	cups/arpo-armenian-independence-cup/2012-13.csv	FALSE	FALSE	FALSE	cups	2012	Alashkert Yerevan FC	FC Banants Yerevan	Penalty Shoot-Out	Save	NA	100	Armenia	cups/arpo-armenian-independence-cup	NA
last 16 2nd leg	Alashkert Yerevan FC - FC Banants Yerevan	5:4 on pens	Nairi Minasyan	FC Banants Yerevan	scored	Levon Minasyan	Alashkert Yerevan FC	Pens	NA	cups/arpo-armenian-independence-cup/2012-13.csv	FALSE	FALSE	FALSE	cups	2012	Alashkert Yerevan FC	FC Banants Yerevan	Penalty Shoot-Out	Goal	NA	100	Armenia	cups/arpo-armenian-independence-cup	NA
last 16 2nd leg	Alashkert Yerevan FC - FC Banants Yerevan	5:4 on pens	Sargis Karapetyan	FC Banants Yerevan	scored	Levon Minasyan	Alashkert Yerevan FC	Pens	NA	cups/arpo-armenian-independence-cup/2012-13.csv	FALSE	FALSE	FALSE	cups	2012	Alashkert Yerevan FC	FC Banants Yerevan	Penalty Shoot-Out	Goal	NA	100	Armenia	cups/arpo-armenian-independence-cup	NA
last 16 2nd leg	Alashkert Yerevan FC - FC Banants Yerevan	5:4 on pens	Ararat Arakelyan	FC Banants Yerevan	scored	Levon Minasyan	Alashkert Yerevan FC	Pens	NA	cups/arpo-armenian-independence-cup/2012-13.csv	FALSE	FALSE	FALSE	cups	2012	Alashkert Yerevan FC	FC Banants Yerevan	Penalty Shoot-Out	Goal	NA	100	Armenia	cups/arpo-armenian-independence-cup	NA
Semi-Finals 1st Leg	MIKA Ashtarak - FC Pyunik Yerevan	0:1	Sargis Karapetyan	MIKA Ashtarak	not reported	Gor Manukyan	FC Pyunik Yerevan	71'	0:1	cups/arpo-armenian-independence-cup/2013-14.csv	TRUE	FALSE	FALSE	cups	2013	MIKA Ashtarak	FC Pyunik Yerevan	Second half	NA	NA	101	Armenia	cups/arpo-armenian-independence-cup	NA
Final	FC Pyunik Yerevan - MIKA Ashtarak	3:1	Alex	MIKA Ashtarak	scored	Anatoliy Ayvazov	FC Pyunik Yerevan	11'	1:1	cups/arpo-armenian-independence-cup/2014-15.csv	TRUE	TRUE	TRUE	cups	2014	FC Pyunik Yerevan	MIKA Ashtarak	First half	Goal	1:0	102	Armenia	cups/arpo-armenian-independence-cup	NA
Semi-Finals 1st Leg	FC Pyunik Yerevan - Alashkert Yerevan FC	3:1	César Romero	FC Pyunik Yerevan	scored	Stepan Ghazaryan	Alashkert Yerevan FC	19'	1:0	cups/arpo-armenian-independence-cup/2014-15.csv	TRUE	TRUE	TRUE	cups	2014	FC Pyunik Yerevan	Alashkert Yerevan FC	First half	Goal	0:0	103	Armenia	cups/arpo-armenian-independence-cup	NA
Final	FC Banants Yerevan - MIKA Ashtarak	2:0	Laércio	FC Banants Yerevan	scored	Arsen Beglaryan	MIKA Ashtarak	3'	1:0	cups/arpo-armenian-independence-cup/2015-16.csv	TRUE	TRUE	TRUE	cups	2015	FC Banants Yerevan	MIKA Ashtarak	First half	Goal	0:0	104	Armenia	cups/arpo-armenian-independence-cup	NA
Semi-Finals 2nd Leg	Gandzasar Kapan - MIKA Ashtarak	5:7 on pens	Narek Beglaryan	Gandzasar Kapan	saved	Arsen Beglaryan	MIKA Ashtarak	Pens	0:0	cups/arpo-armenian-independence-cup/2015-16.csv	TRUE	TRUE	TRUE	cups	2015	Gandzasar Kapan	MIKA Ashtarak	Penalty Shoot-Out	Save	0:0	105	Armenia	cups/arpo-armenian-independence-cup	1
Semi-Finals 2nd Leg	Gandzasar Kapan - MIKA Ashtarak	5:7 on pens	Aleksey Kiselev	MIKA Ashtarak	scored	Grigor Meliksetyan	Gandzasar Kapan	Pens	0:1	cups/arpo-armenian-independence-cup/2015-16.csv	TRUE	TRUE	TRUE	cups	2015	Gandzasar Kapan	MIKA Ashtarak	Penalty Shoot-Out	Goal	0:0	105	Armenia	cups/arpo-armenian-independence-cup	2
Semi-Finals 2nd Leg	Gandzasar Kapan - MIKA Ashtarak	5:7 on pens	Ara Khachatryan	Gandzasar Kapan	scored	Arsen Beglaryan	MIKA Ashtarak	Pens	1:1	cups/arpo-armenian-independence-cup/2015-16.csv	TRUE	TRUE	TRUE	cups	2015	Gandzasar Kapan	MIKA Ashtarak	Penalty Shoot-Out	Goal	0:1	105	Armenia	cups/arpo-armenian-independence-cup	3
Semi-Finals 2nd Leg	Gandzasar Kapan - MIKA Ashtarak	5:7 on pens	Sergey Shumilin	MIKA Ashtarak	scored	Grigor Meliksetyan	Gandzasar Kapan	Pens	1:2	cups/arpo-armenian-independence-cup/2015-16.csv	TRUE	TRUE	TRUE	cups	2015	Gandzasar Kapan	MIKA Ashtarak	Penalty Shoot-Out	Goal	1:1	105	Armenia	cups/arpo-armenian-independence-cup	4
Semi-Finals 2nd Leg	Gandzasar Kapan - MIKA Ashtarak	5:7 on pens	Gogita Gogatishvili	Gandzasar Kapan	scored	Arsen Beglaryan	MIKA Ashtarak	Pens	2:2	cups/arpo-armenian-independence-cup/2015-16.csv	TRUE	TRUE	TRUE	cups	2015	Gandzasar Kapan	MIKA Ashtarak	Penalty Shoot-Out	Goal	1:2	105	Armenia	cups/arpo-armenian-independence-cup	5
Semi-Finals 2nd Leg	Gandzasar Kapan - MIKA Ashtarak	5:7 on pens	Nikita Chicherin	MIKA Ashtarak	saved	Grigor Meliksetyan	Gandzasar Kapan	Pens	2:2	cups/arpo-armenian-independence-cup/2015-16.csv	TRUE	TRUE	TRUE	cups	2015	Gandzasar Kapan	MIKA Ashtarak	Penalty Shoot-Out	Save	2:2	105	Armenia	cups/arpo-armenian-independence-cup	6
Semi-Finals 2nd Leg	Gandzasar Kapan - MIKA Ashtarak	5:7 on pens	Tigran Barseghyan	Gandzasar Kapan	scored	Arsen Beglaryan	MIKA Ashtarak	Pens	3:2	cups/arpo-armenian-independence-cup/2015-16.csv	TRUE	TRUE	TRUE	cups	2015	Gandzasar Kapan	MIKA Ashtarak	Penalty Shoot-Out	Goal	2:2	105	Armenia	cups/arpo-armenian-independence-cup	7
Semi-Finals 2nd Leg	Gandzasar Kapan - MIKA Ashtarak	5:7 on pens	Edgar Mkrtchyan	MIKA Ashtarak	scored	Grigor Meliksetyan	Gandzasar Kapan	Pens	3:3	cups/arpo-armenian-independence-cup/2015-16.csv	TRUE	TRUE	TRUE	cups	2015	Gandzasar Kapan	MIKA Ashtarak	Penalty Shoot-Out	Goal	3:2	105	Armenia	cups/arpo-armenian-independence-cup	8
Semi-Finals 2nd Leg	Gandzasar Kapan - MIKA Ashtarak	5:7 on pens	Gegham Harutyunyan	Gandzasar Kapan	scored	Arsen Beglaryan	MIKA Ashtarak	Pens	4:3	cups/arpo-armenian-independence-cup/2015-16.csv	TRUE	TRUE	TRUE	cups	2015	Gandzasar Kapan	MIKA Ashtarak	Penalty Shoot-Out	Goal	3:3	105	Armenia	cups/arpo-armenian-independence-cup	9
Semi-Finals 2nd Leg	Gandzasar Kapan - MIKA Ashtarak	5:7 on pens	Tarik Cmajcanin	MIKA Ashtarak	scored	Grigor Meliksetyan	Gandzasar Kapan	Pens	4:4	cups/arpo-armenian-independence-cup/2015-16.csv	TRUE	TRUE	TRUE	cups	2015	Gandzasar Kapan	MIKA Ashtarak	Penalty Shoot-Out	Goal	4:3	105	Armenia	cups/arpo-armenian-independence-cup	10
Semi-Finals 2nd Leg	Gandzasar Kapan - MIKA Ashtarak	5:7 on pens	Hamlet Asoyan	Gandzasar Kapan	scored	Arsen Beglaryan	MIKA Ashtarak	Pens	5:4	cups/arpo-armenian-independence-cup/2015-16.csv	TRUE	TRUE	TRUE	cups	2015	Gandzasar Kapan	MIKA Ashtarak	Penalty Shoot-Out	Goal	4:4	105	Armenia	cups/arpo-armenian-independence-cup	11
Semi-Finals 2nd Leg	Gandzasar Kapan - MIKA Ashtarak	5:7 on pens	Nassim Aaron Kpehia	MIKA Ashtarak	scored	Grigor Meliksetyan	Gandzasar Kapan	Pens	5:5	cups/arpo-armenian-independence-cup/2015-16.csv	TRUE	TRUE	TRUE	cups	2015	Gandzasar Kapan	MIKA Ashtarak	Penalty Shoot-Out	Goal	5:4	105	Armenia	cups/arpo-armenian-independence-cup	12
Semi-Finals 2nd Leg	Gandzasar Kapan - MIKA Ashtarak	5:7 on pens	Lubambo Musonda	Gandzasar Kapan	saved	Arsen Beglaryan	MIKA Ashtarak	Pens	5:5	cups/arpo-armenian-independence-cup/2015-16.csv	TRUE	TRUE	TRUE	cups	2015	Gandzasar Kapan	MIKA Ashtarak	Penalty Shoot-Out	Save	5:5	105	Armenia	cups/arpo-armenian-independence-cup	13
Semi-Finals 2nd Leg	Gandzasar Kapan - MIKA Ashtarak	5:7 on pens	Dmitri Kudinov	MIKA Ashtarak	scored	Grigor Meliksetyan	Gandzasar Kapan	Pens	5:6	cups/arpo-armenian-independence-cup/2015-16.csv	TRUE	TRUE	TRUE	cups	2015	Gandzasar Kapan	MIKA Ashtarak	Penalty Shoot-Out	Goal	5:5	105	Armenia	cups/arpo-armenian-independence-cup	14
Quarter-Finals 1st leg	FC Ulisses Yerevan - FC Banants Yerevan	0:3	Laércio	FC Banants Yerevan	scored	Tigran Kandikjan	FC Ulisses Yerevan	69'	0:1	cups/arpo-armenian-independence-cup/2015-16.csv	TRUE	TRUE	TRUE	cups	2015	FC Ulisses Yerevan	FC Banants Yerevan	Second half	Goal	0:0	106	Armenia	cups/arpo-armenian-independence-cup	NA
Semi-Finals 2nd Leg	FC Shirak Gyumri - Gandzasar Kapan	1:1	Lubambo Musonda	Gandzasar Kapan	scored	Vsevolod Ermakov	FC Shirak Gyumri	40'	0:1	cups/arpo-armenian-independence-cup/2016-17.csv	TRUE	TRUE	TRUE	cups	2016	FC Shirak Gyumri	Gandzasar Kapan	First half	Goal	0:0	107	Armenia	cups/arpo-armenian-independence-cup	NA
Final	Gandzasar Kapan - Alashkert Yerevan FC	5:4 on pens	Hayk Ishkhanyan	Gandzasar Kapan	missed	Ognjen Cancarevic	Alashkert Yerevan FC	Pens	0:0	cups/arpo-armenian-independence-cup/2017-18.csv	TRUE	TRUE	TRUE	cups	2017	Gandzasar Kapan	Alashkert Yerevan FC	Penalty Shoot-Out	Missed	0:0	108	Armenia	cups/arpo-armenian-independence-cup	1
Final	Gandzasar Kapan - Alashkert Yerevan FC	5:4 on pens	Uros Nenadovic	Alashkert Yerevan FC	scored	Gevorg Kasparov	Gandzasar Kapan	Pens	0:1	cups/arpo-armenian-independence-cup/2017-18.csv	TRUE	TRUE	TRUE	cups	2017	Gandzasar Kapan	Alashkert Yerevan FC	Penalty Shoot-Out	Goal	0:0	108	Armenia	cups/arpo-armenian-independence-cup	2
Final	Gandzasar Kapan - Alashkert Yerevan FC	5:4 on pens	Alex Júnior	Gandzasar Kapan	scored	Ognjen Cancarevic	Alashkert Yerevan FC	Pens	1:1	cups/arpo-armenian-independence-cup/2017-18.csv	TRUE	TRUE	TRUE	cups	2017	Gandzasar Kapan	Alashkert Yerevan FC	Penalty Shoot-Out	Goal	0:1	108	Armenia	cups/arpo-armenian-independence-cup	3
Final	Gandzasar Kapan - Alashkert Yerevan FC	5:4 on pens	Artak Yedigaryan	Alashkert Yerevan FC	scored	Gevorg Kasparov	Gandzasar Kapan	Pens	1:2	cups/arpo-armenian-independence-cup/2017-18.csv	TRUE	TRUE	TRUE	cups	2017	Gandzasar Kapan	Alashkert Yerevan FC	Penalty Shoot-Out	Goal	1:1	108	Armenia	cups/arpo-armenian-independence-cup	4
Final	Gandzasar Kapan - Alashkert Yerevan FC	5:4 on pens	Ara Khachatryan	Gandzasar Kapan	scored	Ognjen Cancarevic	Alashkert Yerevan FC	Pens	2:2	cups/arpo-armenian-independence-cup/2017-18.csv	TRUE	TRUE	TRUE	cups	2017	Gandzasar Kapan	Alashkert Yerevan FC	Penalty Shoot-Out	Goal	1:2	108	Armenia	cups/arpo-armenian-independence-cup	5
Final	Gandzasar Kapan - Alashkert Yerevan FC	5:4 on pens	Gagik Daghbashyan	Alashkert Yerevan FC	scored	Gevorg Kasparov	Gandzasar Kapan	Pens	2:3	cups/arpo-armenian-independence-cup/2017-18.csv	TRUE	TRUE	TRUE	cups	2017	Gandzasar Kapan	Alashkert Yerevan FC	Penalty Shoot-Out	Goal	2:2	108	Armenia	cups/arpo-armenian-independence-cup	6
Final	Gandzasar Kapan - Alashkert Yerevan FC	5:4 on pens	Lubambo Musonda	Gandzasar Kapan	scored	Ognjen Cancarevic	Alashkert Yerevan FC	Pens	3:3	cups/arpo-armenian-independence-cup/2017-18.csv	TRUE	TRUE	TRUE	cups	2017	Gandzasar Kapan	Alashkert Yerevan FC	Penalty Shoot-Out	Goal	2:3	108	Armenia	cups/arpo-armenian-independence-cup	7
Final	Gandzasar Kapan - Alashkert Yerevan FC	5:4 on pens	David Manoyan	Alashkert Yerevan FC	saved	Gevorg Kasparov	Gandzasar Kapan	Pens	3:3	cups/arpo-armenian-independence-cup/2017-18.csv	TRUE	TRUE	TRUE	cups	2017	Gandzasar Kapan	Alashkert Yerevan FC	Penalty Shoot-Out	Save	3:3	108	Armenia	cups/arpo-armenian-independence-cup	8
Final	Gandzasar Kapan - Alashkert Yerevan FC	5:4 on pens	Gegham Harutyunyan	Gandzasar Kapan	scored	Ognjen Cancarevic	Alashkert Yerevan FC	Pens	4:3	cups/arpo-armenian-independence-cup/2017-18.csv	TRUE	TRUE	TRUE	cups	2017	Gandzasar Kapan	Alashkert Yerevan FC	Penalty Shoot-Out	Goal	3:3	108	Armenia	cups/arpo-armenian-independence-cup	9
Final	Gandzasar Kapan - Alashkert Yerevan FC	5:4 on pens	Taron Voskanyan	Alashkert Yerevan FC	saved	Gevorg Kasparov	Gandzasar Kapan	Pens	4:3	cups/arpo-armenian-independence-cup/2017-18.csv	TRUE	TRUE	TRUE	cups	2017	Gandzasar Kapan	Alashkert Yerevan FC	Penalty Shoot-Out	Save	4:3	108	Armenia	cups/arpo-armenian-independence-cup	10
Quarter-Finals 2nd leg	Alashkert Yerevan FC - FC Artsakh Erewan	6:0	Artak Grigoryan	Alashkert Yerevan FC	scored	Davit Israelyan	FC Artsakh Erewan	69'	3:0	cups/arpo-armenian-independence-cup/2017-18.csv	TRUE	TRUE	TRUE	cups	2017	Alashkert Yerevan FC	FC Artsakh Erewan	Second half	Goal	2:0	109	Armenia	cups/arpo-armenian-independence-cup	NA
Quarter-Finals 2nd leg	FC Banants Yerevan - FC Pyunik Yerevan	4:2	Petros Avetisyan	FC Pyunik Yerevan	scored	Aram Hayrapetyan	FC Banants Yerevan	40'	2:1	cups/arpo-armenian-independence-cup/2017-18.csv	TRUE	TRUE	TRUE	cups	2017	FC Banants Yerevan	FC Pyunik Yerevan	First half	Goal	2:0	110	Armenia	cups/arpo-armenian-independence-cup	NA
Quarter-Finals 1st leg	FC Artsakh Erewan - Alashkert Yerevan FC	1:3	Artur Yedigaryan	Alashkert Yerevan FC	scored	Grigor Makaryan	FC Artsakh Erewan	73'	1:3	cups/arpo-armenian-independence-cup/2017-18.csv	TRUE	TRUE	TRUE	cups	2017	FC Artsakh Erewan	Alashkert Yerevan FC	Second half	Goal	1:2	111	Armenia	cups/arpo-armenian-independence-cup	NA
Quarter-Finals 1st leg	FC Artsakh Erewan - Alashkert Yerevan FC	1:2	Akmal Bakhtiyarov	FC Artsakh Erewan	scored	Henri Avagyan	Alashkert Yerevan FC	36'	1:1	cups/arpo-armenian-independence-cup/2018-19.csv	TRUE	TRUE	TRUE	cups	2018	FC Artsakh Erewan	Alashkert Yerevan FC	First half	Goal	0:1	112	Armenia	cups/arpo-armenian-independence-cup	NA
Quarter-Finals 1st leg	FC Artsakh Erewan - Alashkert Yerevan FC	1:2	Artak Yedigaryan	Alashkert Yerevan FC	scored	Arman Meliksetyan	FC Artsakh Erewan	81'	1:2	cups/arpo-armenian-independence-cup/2018-19.csv	TRUE	TRUE	TRUE	cups	2018	FC Artsakh Erewan	Alashkert Yerevan FC	Second half	Goal	1:1	112	Armenia	cups/arpo-armenian-independence-cup	NA
last 16 2nd leg	FC Lori Vanadzor - Junior Sevan	2:2	Armen Durunts	Junior Sevan	scored	Gor Elyazyan	FC Lori Vanadzor	64'	1:2	cups/arpo-armenian-independence-cup/2018-19.csv	TRUE	TRUE	TRUE	cups	2018	FC Lori Vanadzor	Junior Sevan	Second half	Goal	1:1	113	Armenia	cups/arpo-armenian-independence-cup	NA
last 16 1st leg	FC Lokomotiv Erewan - FC Ararat Yerevan	1:1	Dmitri Malyaka	FC Ararat Yerevan	scored	Grigor Makaryan	FC Lokomotiv Erewan	59'	1:1	cups/arpo-armenian-independence-cup/2018-19.csv	TRUE	TRUE	TRUE	cups	2018	FC Lokomotiv Erewan	FC Ararat Yerevan	Second half	Goal	1:0	114	Armenia	cups/arpo-armenian-independence-cup	NA
last 16 1st leg	Junior Sevan - FC Lori Vanadzor	2:3	Areg Azatyan	FC Lori Vanadzor	scored	Denis Babushkin	Junior Sevan	26'	0:1	cups/arpo-armenian-independence-cup/2018-19.csv	TRUE	TRUE	TRUE	cups	2018	Junior Sevan	FC Lori Vanadzor	First half	Goal	0:0	115	Armenia	cups/arpo-armenian-independence-cup	NA
last 16 1st leg	Junior Sevan - FC Lori Vanadzor	2:3	Armen Durunts	Junior Sevan	scored	Gor Elyazyan	FC Lori Vanadzor	59'	1:2	cups/arpo-armenian-independence-cup/2018-19.csv	TRUE	TRUE	TRUE	cups	2018	Junior Sevan	FC Lori Vanadzor	Second half	Goal	0:2	115	Armenia	cups/arpo-armenian-independence-cup	NA
Final	FC Noah Yerevan - FC Ararat-Armenia	12:11 on pens	Vladimir Azarov	FC Noah Yerevan	scored	Stefan Cupic	FC Ararat-Armenia	56'	2:4	cups/arpo-armenian-independence-cup/2019-20.csv	TRUE	TRUE	TRUE	cups	2019	FC Noah Yerevan	FC Ararat-Armenia	Second half	Goal	1:4	116	Armenia	cups/arpo-armenian-independence-cup	NA
Final	FC Noah Yerevan - FC Ararat-Armenia	12:11 on pens	Vladimir Azarov	FC Noah Yerevan	scored	Stefan Cupic	FC Ararat-Armenia	115'	5:4	cups/arpo-armenian-independence-cup/2019-20.csv	TRUE	TRUE	TRUE	cups	2019	FC Noah Yerevan	FC Ararat-Armenia	2nd Extra Time	Goal	4:4	116	Armenia	cups/arpo-armenian-independence-cup	NA
Final	FC Noah Yerevan - FC Ararat-Armenia	12:11 on pens	Armen Nahapetyan	FC Ararat-Armenia	saved	Maksim Shvagirev	FC Noah Yerevan	Pens	0:0	cups/arpo-armenian-independence-cup/2019-20.csv	TRUE	TRUE	TRUE	cups	2019	FC Noah Yerevan	FC Ararat-Armenia	Penalty Shoot-Out	Save	0:0	116	Armenia	cups/arpo-armenian-independence-cup	1
Final	FC Noah Yerevan - FC Ararat-Armenia	12:11 on pens	Kirill Bor	FC Noah Yerevan	saved	Stefan Cupic	FC Ararat-Armenia	Pens	0:0	cups/arpo-armenian-independence-cup/2019-20.csv	TRUE	TRUE	TRUE	cups	2019	FC Noah Yerevan	FC Ararat-Armenia	Penalty Shoot-Out	Save	0:0	116	Armenia	cups/arpo-armenian-independence-cup	2
Final	FC Noah Yerevan - FC Ararat-Armenia	12:11 on pens	Anton Kobyalko	FC Ararat-Armenia	scored	Maksim Shvagirev	FC Noah Yerevan	Pens	0:1	cups/arpo-armenian-independence-cup/2019-20.csv	TRUE	TRUE	TRUE	cups	2019	FC Noah Yerevan	FC Ararat-Armenia	Penalty Shoot-Out	Goal	0:0	116	Armenia	cups/arpo-armenian-independence-cup	3
Final	FC Noah Yerevan - FC Ararat-Armenia	12:11 on pens	Vladimir Azarov	FC Noah Yerevan	scored	Stefan Cupic	FC Ararat-Armenia	Pens	1:1	cups/arpo-armenian-independence-cup/2019-20.csv	TRUE	TRUE	TRUE	cups	2019	FC Noah Yerevan	FC Ararat-Armenia	Penalty Shoot-Out	Goal	0:1	116	Armenia	cups/arpo-armenian-independence-cup	4
Final	FC Noah Yerevan - FC Ararat-Armenia	12:11 on pens	Ângelo Meneses	FC Ararat-Armenia	scored	Maksim Shvagirev	FC Noah Yerevan	Pens	1:2	cups/arpo-armenian-independence-cup/2019-20.csv	TRUE	TRUE	TRUE	cups	2019	FC Noah Yerevan	FC Ararat-Armenia	Penalty Shoot-Out	Goal	1:1	116	Armenia	cups/arpo-armenian-independence-cup	5
Final	FC Noah Yerevan - FC Ararat-Armenia	12:11 on pens	Vigen Avetisyan	FC Noah Yerevan	missed	Stefan Cupic	FC Ararat-Armenia	Pens	1:2	cups/arpo-armenian-independence-cup/2019-20.csv	TRUE	TRUE	TRUE	cups	2019	FC Noah Yerevan	FC Ararat-Armenia	Penalty Shoot-Out	Missed	1:2	116	Armenia	cups/arpo-armenian-independence-cup	6
Final	FC Noah Yerevan - FC Ararat-Armenia	12:11 on pens	Gor Malakyan	FC Ararat-Armenia	saved	Maksim Shvagirev	FC Noah Yerevan	Pens	1:2	cups/arpo-armenian-independence-cup/2019-20.csv	TRUE	TRUE	TRUE	cups	2019	FC Noah Yerevan	FC Ararat-Armenia	Penalty Shoot-Out	Save	1:2	116	Armenia	cups/arpo-armenian-independence-cup	7
Final	FC Noah Yerevan - FC Ararat-Armenia	12:11 on pens	Yuri Gareginyan	FC Noah Yerevan	scored	Stefan Cupic	FC Ararat-Armenia	Pens	2:2	cups/arpo-armenian-independence-cup/2019-20.csv	TRUE	TRUE	TRUE	cups	2019	FC Noah Yerevan	FC Ararat-Armenia	Penalty Shoot-Out	Goal	1:2	116	Armenia	cups/arpo-armenian-independence-cup	8
Final	FC Noah Yerevan - FC Ararat-Armenia	12:11 on pens	Yusuf Otubanjo	FC Ararat-Armenia	scored	Maksim Shvagirev	FC Noah Yerevan	Pens	2:3	cups/arpo-armenian-independence-cup/2019-20.csv	TRUE	TRUE	TRUE	cups	2019	FC Noah Yerevan	FC Ararat-Armenia	Penalty Shoot-Out	Goal	2:2	116	Armenia	cups/arpo-armenian-independence-cup	9
Final	FC Noah Yerevan - FC Ararat-Armenia	12:11 on pens	Sergey Dmitriev	FC Noah Yerevan	scored	Stefan Cupic	FC Ararat-Armenia	Pens	3:3	cups/arpo-armenian-independence-cup/2019-20.csv	TRUE	TRUE	TRUE	cups	2019	FC Noah Yerevan	FC Ararat-Armenia	Penalty Shoot-Out	Goal	2:3	116	Armenia	cups/arpo-armenian-independence-cup	10
Final	FC Noah Yerevan - FC Ararat-Armenia	12:11 on pens	Zakaria Sanogo	FC Ararat-Armenia	scored	Maksim Shvagirev	FC Noah Yerevan	Pens	3:4	cups/arpo-armenian-independence-cup/2019-20.csv	TRUE	TRUE	TRUE	cups	2019	FC Noah Yerevan	FC Ararat-Armenia	Penalty Shoot-Out	Goal	3:3	116	Armenia	cups/arpo-armenian-independence-cup	11
Final	FC Noah Yerevan - FC Ararat-Armenia	12:11 on pens	Mikhail Kovalenko	FC Noah Yerevan	scored	Stefan Cupic	FC Ararat-Armenia	Pens	4:4	cups/arpo-armenian-independence-cup/2019-20.csv	TRUE	TRUE	TRUE	cups	2019	FC Noah Yerevan	FC Ararat-Armenia	Penalty Shoot-Out	Goal	3:4	116	Armenia	cups/arpo-armenian-independence-cup	12
Final	FC Noah Yerevan - FC Ararat-Armenia	12:11 on pens	Alex Júnior	FC Ararat-Armenia	scored	Maksim Shvagirev	FC Noah Yerevan	Pens	4:5	cups/arpo-armenian-independence-cup/2019-20.csv	TRUE	TRUE	TRUE	cups	2019	FC Noah Yerevan	FC Ararat-Armenia	Penalty Shoot-Out	Goal	4:4	116	Armenia	cups/arpo-armenian-independence-cup	13
Final	FC Noah Yerevan - FC Ararat-Armenia	12:11 on pens	Edgar Grigoryan	FC Noah Yerevan	scored	Stefan Cupic	FC Ararat-Armenia	Pens	5:5	cups/arpo-armenian-independence-cup/2019-20.csv	TRUE	TRUE	TRUE	cups	2019	FC Noah Yerevan	FC Ararat-Armenia	Penalty Shoot-Out	Goal	4:5	116	Armenia	cups/arpo-armenian-independence-cup	14
Final	FC Noah Yerevan - FC Ararat-Armenia	12:11 on pens	Dmitri Guzj	FC Ararat-Armenia	scored	Maksim Shvagirev	FC Noah Yerevan	Pens	5:6	cups/arpo-armenian-independence-cup/2019-20.csv	TRUE	TRUE	TRUE	cups	2019	FC Noah Yerevan	FC Ararat-Armenia	Penalty Shoot-Out	Goal	5:5	116	Armenia	cups/arpo-armenian-independence-cup	15
Final	FC Noah Yerevan - FC Ararat-Armenia	12:11 on pens	Vladislav Kryuchkov	FC Noah Yerevan	scored	Stefan Cupic	FC Ararat-Armenia	Pens	6:6	cups/arpo-armenian-independence-cup/2019-20.csv	TRUE	TRUE	TRUE	cups	2019	FC Noah Yerevan	FC Ararat-Armenia	Penalty Shoot-Out	Goal	5:6	116	Armenia	cups/arpo-armenian-independence-cup	16
Final	FC Noah Yerevan - FC Ararat-Armenia	12:11 on pens	Artur Danielyan	FC Ararat-Armenia	missed	Maksim Shvagirev	FC Noah Yerevan	Pens	6:6	cups/arpo-armenian-independence-cup/2019-20.csv	TRUE	TRUE	TRUE	cups	2019	FC Noah Yerevan	FC Ararat-Armenia	Penalty Shoot-Out	Missed	6:6	116	Armenia	cups/arpo-armenian-independence-cup	17
Final	FC Noah Yerevan - FC Ararat-Armenia	12:11 on pens	Rokas Krusnauskas	FC Noah Yerevan	scored	Stefan Cupic	FC Ararat-Armenia	Pens	7:6	cups/arpo-armenian-independence-cup/2019-20.csv	TRUE	TRUE	TRUE	cups	2019	FC Noah Yerevan	FC Ararat-Armenia	Penalty Shoot-Out	Goal	6:6	116	Armenia	cups/arpo-armenian-independence-cup	18
Semi-Finals 2nd Leg	FC Noah Yerevan - FC Urartu Yerevan	2:1	Maksim Mayrovich	FC Noah Yerevan	scored	Anatoliy Ayvazov	FC Urartu Yerevan	3'	1:0	cups/arpo-armenian-independence-cup/2019-20.csv	TRUE	TRUE	TRUE	cups	2019	FC Noah Yerevan	FC Urartu Yerevan	First half	Goal	0:0	117	Armenia	cups/arpo-armenian-independence-cup	NA
Round of 16	FC Pyunik Yerevan - FC Urartu Yerevan	3:5 on pens	Marko Burzanovic	FC Pyunik Yerevan	scored	Aram Hayrapetyan	FC Urartu Yerevan	Pens	NA	cups/arpo-armenian-independence-cup/2019-20.csv	FALSE	FALSE	FALSE	cups	2019	FC Pyunik Yerevan	FC Urartu Yerevan	Penalty Shoot-Out	Goal	NA	118	Armenia	cups/arpo-armenian-independence-cup	NA
Round of 16	FC Pyunik Yerevan - FC Urartu Yerevan	3:5 on pens	Marko Brtan	FC Urartu Yerevan	scored	Andrija Dragojevic	FC Pyunik Yerevan	Pens	NA	cups/arpo-armenian-independence-cup/2019-20.csv	FALSE	FALSE	FALSE	cups	2019	FC Pyunik Yerevan	FC Urartu Yerevan	Penalty Shoot-Out	Goal	NA	118	Armenia	cups/arpo-armenian-independence-cup	NA
Round of 16	FC Pyunik Yerevan - FC Urartu Yerevan	3:5 on pens	Ugochukwu Iwu	FC Pyunik Yerevan	scored	Aram Hayrapetyan	FC Urartu Yerevan	Pens	NA	cups/arpo-armenian-independence-cup/2019-20.csv	FALSE	FALSE	FALSE	cups	2019	FC Pyunik Yerevan	FC Urartu Yerevan	Penalty Shoot-Out	Goal	NA	118	Armenia	cups/arpo-armenian-independence-cup	NA
Round of 16	FC Pyunik Yerevan - FC Urartu Yerevan	3:5 on pens	Evgeniy Kobzar	FC Urartu Yerevan	scored	Andrija Dragojevic	FC Pyunik Yerevan	Pens	NA	cups/arpo-armenian-independence-cup/2019-20.csv	FALSE	FALSE	FALSE	cups	2019	FC Pyunik Yerevan	FC Urartu Yerevan	Penalty Shoot-Out	Goal	NA	118	Armenia	cups/arpo-armenian-independence-cup	NA
Round of 16	FC Pyunik Yerevan - FC Urartu Yerevan	3:5 on pens	Maksim Zhestokov	FC Pyunik Yerevan	missed	Aram Hayrapetyan	FC Urartu Yerevan	Pens	NA	cups/arpo-armenian-independence-cup/2019-20.csv	FALSE	FALSE	FALSE	cups	2019	FC Pyunik Yerevan	FC Urartu Yerevan	Penalty Shoot-Out	Missed	NA	118	Armenia	cups/arpo-armenian-independence-cup	NA
Round of 16	FC Pyunik Yerevan - FC Urartu Yerevan	3:5 on pens	Jurica Grgec	FC Urartu Yerevan	scored	Andrija Dragojevic	FC Pyunik Yerevan	Pens	NA	cups/arpo-armenian-independence-cup/2019-20.csv	FALSE	FALSE	FALSE	cups	2019	FC Pyunik Yerevan	FC Urartu Yerevan	Penalty Shoot-Out	Goal	NA	118	Armenia	cups/arpo-armenian-independence-cup	NA
Round of 16	FC Pyunik Yerevan - FC Urartu Yerevan	3:5 on pens	Antonio Stankov	FC Pyunik Yerevan	scored	Aram Hayrapetyan	FC Urartu Yerevan	Pens	NA	cups/arpo-armenian-independence-cup/2019-20.csv	FALSE	FALSE	FALSE	cups	2019	FC Pyunik Yerevan	FC Urartu Yerevan	Penalty Shoot-Out	Goal	NA	118	Armenia	cups/arpo-armenian-independence-cup	NA
Round of 16	FC Pyunik Yerevan - FC Urartu Yerevan	3:5 on pens	Juan Carlos Azócar	FC Urartu Yerevan	scored	Andrija Dragojevic	FC Pyunik Yerevan	Pens	NA	cups/arpo-armenian-independence-cup/2019-20.csv	FALSE	FALSE	FALSE	cups	2019	FC Pyunik Yerevan	FC Urartu Yerevan	Penalty Shoot-Out	Goal	NA	118	Armenia	cups/arpo-armenian-independence-cup	NA
Round of 16	FC Pyunik Yerevan - FC Urartu Yerevan	3:5 on pens	Semen Sinyavskiy	FC Urartu Yerevan	scored	Andrija Dragojevic	FC Pyunik Yerevan	Pens	NA	cups/arpo-armenian-independence-cup/2019-20.csv	FALSE	FALSE	FALSE	cups	2019	FC Pyunik Yerevan	FC Urartu Yerevan	Penalty Shoot-Out	Goal	NA	118	Armenia	cups/arpo-armenian-independence-cup	NA
First Round	FC Aragats Ashtarak - FC Van	0:6	Nikita Andreev	FC Van	scored	Samvel Hunanyan	FC Aragats Ashtarak	15'	0:1	cups/arpo-armenian-independence-cup/2019-20.csv	TRUE	TRUE	TRUE	cups	2019	FC Aragats Ashtarak	FC Van	First half	Goal	0:0	119	Armenia	cups/arpo-armenian-independence-cup	NA
First Round	FC Aragats Ashtarak - FC Van	0:6	Nikita Andreev	FC Van	scored	Samvel Hunanyan	FC Aragats Ashtarak	48'	0:4	cups/arpo-armenian-independence-cup/2019-20.csv	TRUE	TRUE	TRUE	cups	2019	FC Aragats Ashtarak	FC Van	Second half	Goal	0:3	119	Armenia	cups/arpo-armenian-independence-cup	NA
First Round	FC Aragats Ashtarak - FC Van	0:6	Dzambolat Khastsaev	FC Van	scored	Samvel Hunanyan	FC Aragats Ashtarak	82'	0:5	cups/arpo-armenian-independence-cup/2019-20.csv	TRUE	TRUE	TRUE	cups	2019	FC Aragats Ashtarak	FC Van	Second half	Goal	0:4	119	Armenia	cups/arpo-armenian-independence-cup	NA
First Round	Torpedo Erewan - FC Masis	3:0	Myroslav Deda	Torpedo Erewan	scored	Soslan Khortiev	FC Masis	90'	3:0	cups/arpo-armenian-independence-cup/2019-20.csv	TRUE	TRUE	TRUE	cups	2019	Torpedo Erewan	FC Masis	Second half	Goal	2:0	120	Armenia	cups/arpo-armenian-independence-cup	NA
First Round	FC West Armenia - FC Ani	7:1	Stepan Harutyunyan	FC West Armenia	scored	Vahe Andreasyan	FC Ani	23'	2:0	cups/arpo-armenian-independence-cup/2019-20.csv	TRUE	TRUE	TRUE	cups	2019	FC West Armenia	FC Ani	First half	Goal	1:0	121	Armenia	cups/arpo-armenian-independence-cup	NA
Semi-Finals 1st Leg	Alashkert Yerevan FC - FC Noah Yerevan	1:1	Petros Avetisyan	FC Noah Yerevan	scored	David Yurchenko	Alashkert Yerevan FC	66'	0:1	cups/arpo-armenian-independence-cup/2020-21.csv	TRUE	TRUE	TRUE	cups	2020	Alashkert Yerevan FC	FC Noah Yerevan	Second half	Goal	0:0	122	Armenia	cups/arpo-armenian-independence-cup	NA
Semi-Finals 1st Leg	Alashkert Yerevan FC - FC Noah Yerevan	1:1	Aleksandar Glisic	Alashkert Yerevan FC	scored	Valerio Vimercati	FC Noah Yerevan	82'	1:1	cups/arpo-armenian-independence-cup/2020-21.csv	TRUE	TRUE	TRUE	cups	2020	Alashkert Yerevan FC	FC Noah Yerevan	Second half	Goal	0:1	122	Armenia	cups/arpo-armenian-independence-cup	NA
Quarter-Finals 2nd leg	FC Noah Yerevan - FC Urartu Yerevan	2:2	Igor Paderin	FC Urartu Yerevan	scored	Valerio Vimercati	FC Noah Yerevan	90'	2:2	cups/arpo-armenian-independence-cup/2020-21.csv	TRUE	TRUE	TRUE	cups	2020	FC Noah Yerevan	FC Urartu Yerevan	Second half	Goal	2:1	123	Armenia	cups/arpo-armenian-independence-cup	NA
Quarter-Finals 2nd leg	FC Ararat Yerevan - FC West Armenia	5:1	Dimitrije Pobulic	FC Ararat Yerevan	scored	Tigran Vopanyan	FC West Armenia	63'	3:0	cups/arpo-armenian-independence-cup/2020-21.csv	TRUE	TRUE	TRUE	cups	2020	FC Ararat Yerevan	FC West Armenia	Second half	Goal	2:0	124	Armenia	cups/arpo-armenian-independence-cup	NA
Quarter-Finals 2nd leg	FC Ararat-Armenia - FC Van	5:4 on pens	Alemão	FC Ararat-Armenia	scored	Samur Agamagomedov	FC Van	Pens	1:0	cups/arpo-armenian-independence-cup/2020-21.csv	TRUE	TRUE	TRUE	cups	2020	FC Ararat-Armenia	FC Van	Penalty Shoot-Out	Goal	0:0	125	Armenia	cups/arpo-armenian-independence-cup	1
Quarter-Finals 2nd leg	FC Ararat-Armenia - FC Van	5:4 on pens	Andranik Voskanyan	FC Van	scored	Dmitri Abakumov	FC Ararat-Armenia	Pens	1:1	cups/arpo-armenian-independence-cup/2020-21.csv	TRUE	TRUE	TRUE	cups	2020	FC Ararat-Armenia	FC Van	Penalty Shoot-Out	Goal	1:0	125	Armenia	cups/arpo-armenian-independence-cup	2
Quarter-Finals 2nd leg	FC Ararat-Armenia - FC Van	5:4 on pens	Wbeymar Angulo	FC Ararat-Armenia	scored	Samur Agamagomedov	FC Van	Pens	2:1	cups/arpo-armenian-independence-cup/2020-21.csv	TRUE	TRUE	TRUE	cups	2020	FC Ararat-Armenia	FC Van	Penalty Shoot-Out	Goal	1:1	125	Armenia	cups/arpo-armenian-independence-cup	3
Quarter-Finals 2nd leg	FC Ararat-Armenia - FC Van	5:4 on pens	Viulen Ayvazyan	FC Van	scored	Dmitri Abakumov	FC Ararat-Armenia	Pens	2:2	cups/arpo-armenian-independence-cup/2020-21.csv	TRUE	TRUE	TRUE	cups	2020	FC Ararat-Armenia	FC Van	Penalty Shoot-Out	Goal	2:1	125	Armenia	cups/arpo-armenian-independence-cup	4
Quarter-Finals 2nd leg	FC Ararat-Armenia - FC Van	5:4 on pens	Armen Ambartsumyan	FC Ararat-Armenia	scored	Samur Agamagomedov	FC Van	Pens	3:2	cups/arpo-armenian-independence-cup/2020-21.csv	TRUE	TRUE	TRUE	cups	2020	FC Ararat-Armenia	FC Van	Penalty Shoot-Out	Goal	2:2	125	Armenia	cups/arpo-armenian-independence-cup	5
Quarter-Finals 2nd leg	FC Ararat-Armenia - FC Van	5:4 on pens	Aleksandr Tenyaev	FC Van	scored	Dmitri Abakumov	FC Ararat-Armenia	Pens	3:3	cups/arpo-armenian-independence-cup/2020-21.csv	TRUE	TRUE	TRUE	cups	2020	FC Ararat-Armenia	FC Van	Penalty Shoot-Out	Goal	3:2	125	Armenia	cups/arpo-armenian-independence-cup	6
Quarter-Finals 2nd leg	FC Ararat-Armenia - FC Van	5:4 on pens	Sergiy Vakulenko	FC Ararat-Armenia	scored	Samur Agamagomedov	FC Van	Pens	4:3	cups/arpo-armenian-independence-cup/2020-21.csv	TRUE	TRUE	TRUE	cups	2020	FC Ararat-Armenia	FC Van	Penalty Shoot-Out	Goal	3:3	125	Armenia	cups/arpo-armenian-independence-cup	7
Quarter-Finals 2nd leg	FC Ararat-Armenia - FC Van	5:4 on pens	Garegin Kirakosyan	FC Van	saved	Dmitri Abakumov	FC Ararat-Armenia	Pens	4:3	cups/arpo-armenian-independence-cup/2020-21.csv	TRUE	TRUE	TRUE	cups	2020	FC Ararat-Armenia	FC Van	Penalty Shoot-Out	Save	4:3	125	Armenia	cups/arpo-armenian-independence-cup	8
Quarter-Finals 2nd leg	FC Ararat-Armenia - FC Van	5:4 on pens	Aleksandr Karapetyan	FC Ararat-Armenia	scored	Samur Agamagomedov	FC Van	Pens	5:3	cups/arpo-armenian-independence-cup/2020-21.csv	TRUE	TRUE	TRUE	cups	2020	FC Ararat-Armenia	FC Van	Penalty Shoot-Out	Goal	4:3	125	Armenia	cups/arpo-armenian-independence-cup	9
Quarter-Finals 1st leg	FC Urartu Yerevan - FC Noah Yerevan	0:2	Petros Avetisyan	FC Noah Yerevan	scored	Arsen Beglaryan	FC Urartu Yerevan	24'	0:1	cups/arpo-armenian-independence-cup/2020-21.csv	TRUE	TRUE	TRUE	cups	2020	FC Urartu Yerevan	FC Noah Yerevan	First half	Goal	0:0	126	Armenia	cups/arpo-armenian-independence-cup	NA
last 16 2nd leg	Alashkert Yerevan FC - FC Shirak Gyumri	1:0	Tiago Galvão	Alashkert Yerevan FC	saved	Gevorg Kasparov	FC Shirak Gyumri	23'	0:0	cups/arpo-armenian-independence-cup/2020-21.csv	TRUE	TRUE	TRUE	cups	2020	Alashkert Yerevan FC	FC Shirak Gyumri	First half	Save	0:0	127	Armenia	cups/arpo-armenian-independence-cup	NA
last 16 2nd leg	FC Sevan - FC Ararat Yerevan	1:3	Mory Kone	FC Ararat Yerevan	scored	Anushavan Tarverdyan	FC Sevan	69'	0:2	cups/arpo-armenian-independence-cup/2020-21.csv	TRUE	TRUE	TRUE	cups	2020	FC Sevan	FC Ararat Yerevan	Second half	Goal	0:1	128	Armenia	cups/arpo-armenian-independence-cup	NA
Semi-Finals	FC Urartu Yerevan - FC Van	3:0	Jonel Désiré	FC Urartu Yerevan	scored	Domenico Coppola	FC Van	69'	3:0	cups/arpo-armenian-independence-cup/2021-22.csv	TRUE	TRUE	TRUE	cups	2021	FC Urartu Yerevan	FC Van	Second half	Goal	2:0	129	Armenia	cups/arpo-armenian-independence-cup	NA
Quarter-Finals	FC Pyunik Yerevan - FC Van	3:5 on pens	Gevorg Ghazaryan	FC Pyunik Yerevan	saved	Arman Meliksetyan	FC Van	38'	0:0	cups/arpo-armenian-independence-cup/2021-22.csv	TRUE	TRUE	TRUE	cups	2021	FC Pyunik Yerevan	FC Van	First half	Save	0:0	130	Armenia	cups/arpo-armenian-independence-cup	NA
Quarter-Finals	FC Pyunik Yerevan - FC Van	3:5 on pens	Hovhannes Harutyunyan	FC Pyunik Yerevan	scored	Arman Meliksetyan	FC Van	Pens	1:0	cups/arpo-armenian-independence-cup/2021-22.csv	TRUE	TRUE	FALSE	cups	2021	FC Pyunik Yerevan	FC Van	Penalty Shoot-Out	Goal	0:0	130	Armenia	cups/arpo-armenian-independence-cup	1
Quarter-Finals	FC Pyunik Yerevan - FC Van	3:5 on pens	Bruno Miguel	FC Van	scored	Stanislav Buchnev	FC Pyunik Yerevan	Pens	1:1	cups/arpo-armenian-independence-cup/2021-22.csv	TRUE	TRUE	FALSE	cups	2021	FC Pyunik Yerevan	FC Van	Penalty Shoot-Out	Goal	1:0	130	Armenia	cups/arpo-armenian-independence-cup	2
Quarter-Finals	FC Pyunik Yerevan - FC Van	3:5 on pens	José Caraballo	FC Pyunik Yerevan	saved	Arman Meliksetyan	FC Van	Pens	1:1	cups/arpo-armenian-independence-cup/2021-22.csv	TRUE	TRUE	FALSE	cups	2021	FC Pyunik Yerevan	FC Van	Penalty Shoot-Out	Save	1:1	130	Armenia	cups/arpo-armenian-independence-cup	3
Quarter-Finals	FC Pyunik Yerevan - FC Van	3:5 on pens	Akhmed Jindoyan	FC Van	scored	Stanislav Buchnev	FC Pyunik Yerevan	Pens	1:2	cups/arpo-armenian-independence-cup/2021-22.csv	TRUE	TRUE	FALSE	cups	2021	FC Pyunik Yerevan	FC Van	Penalty Shoot-Out	Goal	1:1	130	Armenia	cups/arpo-armenian-independence-cup	4
Quarter-Finals	FC Pyunik Yerevan - FC Van	3:5 on pens	José Balza	FC Pyunik Yerevan	saved	Arman Meliksetyan	FC Van	Pens	1:2	cups/arpo-armenian-independence-cup/2021-22.csv	TRUE	TRUE	FALSE	cups	2021	FC Pyunik Yerevan	FC Van	Penalty Shoot-Out	Save	1:2	130	Armenia	cups/arpo-armenian-independence-cup	5
Quarter-Finals	FC Pyunik Yerevan - FC Van	3:5 on pens	Erik Azizyan	FC Van	scored	Stanislav Buchnev	FC Pyunik Yerevan	Pens	1:3	cups/arpo-armenian-independence-cup/2021-22.csv	TRUE	TRUE	FALSE	cups	2021	FC Pyunik Yerevan	FC Van	Penalty Shoot-Out	Goal	1:2	130	Armenia	cups/arpo-armenian-independence-cup	6
Quarter-Finals	FC Pyunik Yerevan - FC Van	3:5 on pens	Bruno Nascimento	FC Pyunik Yerevan	scored	Arman Meliksetyan	FC Van	Pens	2:3	cups/arpo-armenian-independence-cup/2021-22.csv	TRUE	TRUE	FALSE	cups	2021	FC Pyunik Yerevan	FC Van	Penalty Shoot-Out	Goal	1:3	130	Armenia	cups/arpo-armenian-independence-cup	7
Quarter-Finals	FC Pyunik Yerevan - FC Van	3:5 on pens	Ernist Batyrkanov	FC Van	scored	Stanislav Buchnev	FC Pyunik Yerevan	Pens	2:4	cups/arpo-armenian-independence-cup/2021-22.csv	TRUE	TRUE	FALSE	cups	2021	FC Pyunik Yerevan	FC Van	Penalty Shoot-Out	Goal	2:3	130	Armenia	cups/arpo-armenian-independence-cup	8
Quarter-Finals	SC Noravank - FC Ararat-Armenia	2:1	Zhirayr Shaghoyan	FC Ararat-Armenia	missed	Daniil Polyanskiy	SC Noravank	25'	0:0	cups/arpo-armenian-independence-cup/2021-22.csv	TRUE	TRUE	TRUE	cups	2021	SC Noravank	FC Ararat-Armenia	First half	Missed	0:0	131	Armenia	cups/arpo-armenian-independence-cup	NA
Round of 16	FC Van - FC Sevan	5:3 on pens	Claudir	FC Sevan	scored	Arman Meliksetyan	FC Van	90'	2:2	cups/arpo-armenian-independence-cup/2021-22.csv	TRUE	TRUE	TRUE	cups	2021	FC Van	FC Sevan	Second half	Goal	2:1	132	Armenia	cups/arpo-armenian-independence-cup	NA
Round of 16	FC Van - FC Sevan	5:3 on pens	André Mensalão	FC Sevan	saved	Arman Meliksetyan	FC Van	Pens	0:0	cups/arpo-armenian-independence-cup/2021-22.csv	TRUE	TRUE	FALSE	cups	2021	FC Van	FC Sevan	Penalty Shoot-Out	Save	0:0	132	Armenia	cups/arpo-armenian-independence-cup	1
Round of 16	FC Van - FC Sevan	5:3 on pens	Argishti Petrosyan	FC Van	scored	Marko Drobnjak	FC Sevan	Pens	1:0	cups/arpo-armenian-independence-cup/2021-22.csv	TRUE	TRUE	FALSE	cups	2021	FC Van	FC Sevan	Penalty Shoot-Out	Goal	0:0	132	Armenia	cups/arpo-armenian-independence-cup	2
Round of 16	FC Van - FC Sevan	5:3 on pens	Filip Duranski	FC Sevan	scored	Arman Meliksetyan	FC Van	Pens	1:1	cups/arpo-armenian-independence-cup/2021-22.csv	TRUE	TRUE	FALSE	cups	2021	FC Van	FC Sevan	Penalty Shoot-Out	Goal	1:0	132	Armenia	cups/arpo-armenian-independence-cup	3
Round of 16	FC Van - FC Sevan	5:3 on pens	Andranik Voskanyan	FC Van	saved	Marko Drobnjak	FC Sevan	Pens	1:1	cups/arpo-armenian-independence-cup/2021-22.csv	TRUE	TRUE	FALSE	cups	2021	FC Van	FC Sevan	Penalty Shoot-Out	Save	1:1	132	Armenia	cups/arpo-armenian-independence-cup	4
Round of 16	FC Van - FC Sevan	5:3 on pens	Artur Kartashyan	FC Sevan	saved	Arman Meliksetyan	FC Van	Pens	1:1	cups/arpo-armenian-independence-cup/2021-22.csv	TRUE	TRUE	FALSE	cups	2021	FC Van	FC Sevan	Penalty Shoot-Out	Save	1:1	132	Armenia	cups/arpo-armenian-independence-cup	5
Round of 16	FC Van - FC Sevan	5:3 on pens	Vahagn Ayvazyan	FC Van	scored	Marko Drobnjak	FC Sevan	Pens	2:1	cups/arpo-armenian-independence-cup/2021-22.csv	TRUE	TRUE	FALSE	cups	2021	FC Van	FC Sevan	Penalty Shoot-Out	Goal	1:1	132	Armenia	cups/arpo-armenian-independence-cup	6
Round of 16	FC Van - FC Sevan	5:3 on pens	Bicou Bissainthe	FC Sevan	saved	Arman Meliksetyan	FC Van	Pens	2:1	cups/arpo-armenian-independence-cup/2021-22.csv	TRUE	TRUE	FALSE	cups	2021	FC Van	FC Sevan	Penalty Shoot-Out	Save	2:1	132	Armenia	cups/arpo-armenian-independence-cup	7
Round of 16	FC Van - FC Sevan	5:3 on pens	Bruno Miguel	FC Van	scored	Marko Drobnjak	FC Sevan	Pens	3:1	cups/arpo-armenian-independence-cup/2021-22.csv	TRUE	TRUE	FALSE	cups	2021	FC Van	FC Sevan	Penalty Shoot-Out	Goal	2:1	132	Armenia	cups/arpo-armenian-independence-cup	8
Semi-Finals	FC Shirak Gyumri - FC Pyunik Yerevan	6:4 on pens	Robert Darbinyan	FC Shirak Gyumri	scored	Henri Avagyan	FC Pyunik Yerevan	Pens	1:0	cups/arpo-armenian-independence-cup/2022-23.csv	TRUE	TRUE	TRUE	cups	2022	FC Shirak Gyumri	FC Pyunik Yerevan	Penalty Shoot-Out	Goal	0:0	133	Armenia	cups/arpo-armenian-independence-cup	1
Semi-Finals	FC Shirak Gyumri - FC Pyunik Yerevan	6:4 on pens	Edgar Malakyan	FC Pyunik Yerevan	scored	Egor Achinov	FC Shirak Gyumri	Pens	1:1	cups/arpo-armenian-independence-cup/2022-23.csv	TRUE	TRUE	TRUE	cups	2022	FC Shirak Gyumri	FC Pyunik Yerevan	Penalty Shoot-Out	Goal	1:0	133	Armenia	cups/arpo-armenian-independence-cup	2
Semi-Finals	FC Shirak Gyumri - FC Pyunik Yerevan	6:4 on pens	Marko Prljevic	FC Shirak Gyumri	scored	Henri Avagyan	FC Pyunik Yerevan	Pens	2:1	cups/arpo-armenian-independence-cup/2022-23.csv	TRUE	TRUE	TRUE	cups	2022	FC Shirak Gyumri	FC Pyunik Yerevan	Penalty Shoot-Out	Goal	1:1	133	Armenia	cups/arpo-armenian-independence-cup	3
Semi-Finals	FC Shirak Gyumri - FC Pyunik Yerevan	6:4 on pens	Artak Dashyan	FC Pyunik Yerevan	scored	Egor Achinov	FC Shirak Gyumri	Pens	2:2	cups/arpo-armenian-independence-cup/2022-23.csv	TRUE	TRUE	TRUE	cups	2022	FC Shirak Gyumri	FC Pyunik Yerevan	Penalty Shoot-Out	Goal	2:1	133	Armenia	cups/arpo-armenian-independence-cup	4
Semi-Finals	FC Shirak Gyumri - FC Pyunik Yerevan	6:4 on pens	Erik Vardanyan	FC Shirak Gyumri	scored	Henri Avagyan	FC Pyunik Yerevan	Pens	3:2	cups/arpo-armenian-independence-cup/2022-23.csv	TRUE	TRUE	TRUE	cups	2022	FC Shirak Gyumri	FC Pyunik Yerevan	Penalty Shoot-Out	Goal	2:2	133	Armenia	cups/arpo-armenian-independence-cup	5
Semi-Finals	FC Shirak Gyumri - FC Pyunik Yerevan	6:4 on pens	Jonel Désiré	FC Pyunik Yerevan	scored	Egor Achinov	FC Shirak Gyumri	Pens	3:3	cups/arpo-armenian-independence-cup/2022-23.csv	TRUE	TRUE	TRUE	cups	2022	FC Shirak Gyumri	FC Pyunik Yerevan	Penalty Shoot-Out	Goal	3:2	133	Armenia	cups/arpo-armenian-independence-cup	6
Semi-Finals	FC Shirak Gyumri - FC Pyunik Yerevan	6:4 on pens	Moussa Bakayoko	FC Shirak Gyumri	scored	Henri Avagyan	FC Pyunik Yerevan	Pens	4:3	cups/arpo-armenian-independence-cup/2022-23.csv	TRUE	TRUE	TRUE	cups	2022	FC Shirak Gyumri	FC Pyunik Yerevan	Penalty Shoot-Out	Goal	3:3	133	Armenia	cups/arpo-armenian-independence-cup	7
Semi-Finals	FC Shirak Gyumri - FC Pyunik Yerevan	6:4 on pens	Yuri Gareginyan	FC Pyunik Yerevan	missed	Egor Achinov	FC Shirak Gyumri	Pens	4:3	cups/arpo-armenian-independence-cup/2022-23.csv	TRUE	TRUE	TRUE	cups	2022	FC Shirak Gyumri	FC Pyunik Yerevan	Penalty Shoot-Out	Missed	4:3	133	Armenia	cups/arpo-armenian-independence-cup	8
Semi-Finals	FC Shirak Gyumri - FC Pyunik Yerevan	6:4 on pens	Junior Magico Traore	FC Shirak Gyumri	scored	Henri Avagyan	FC Pyunik Yerevan	Pens	5:3	cups/arpo-armenian-independence-cup/2022-23.csv	TRUE	TRUE	TRUE	cups	2022	FC Shirak Gyumri	FC Pyunik Yerevan	Penalty Shoot-Out	Goal	4:3	133	Armenia	cups/arpo-armenian-independence-cup	9
Semi-Finals	FC Urartu Yerevan - Gandzasar Kapan	4:0	Aras Özbiliz	FC Urartu Yerevan	scored	Narek Hovhannisyan	Gandzasar Kapan	87'	3:0	cups/arpo-armenian-independence-cup/2022-23.csv	TRUE	TRUE	TRUE	cups	2022	FC Urartu Yerevan	Gandzasar Kapan	Second half	Goal	2:0	134	Armenia	cups/arpo-armenian-independence-cup	NA
Quarter-Finals	Gandzasar Kapan - Alashkert Yerevan FC	5:4 on pens	Tiago Galvão	Alashkert Yerevan FC	scored	Narek Hovhannisyan	Gandzasar Kapan	Pens	0:1	cups/arpo-armenian-independence-cup/2022-23.csv	TRUE	TRUE	TRUE	cups	2022	Gandzasar Kapan	Alashkert Yerevan FC	Penalty Shoot-Out	Goal	0:0	135	Armenia	cups/arpo-armenian-independence-cup	1
Quarter-Finals	Gandzasar Kapan - Alashkert Yerevan FC	5:4 on pens	David Paremuzyan	Gandzasar Kapan	scored	Ognjen Cancarevic	Alashkert Yerevan FC	Pens	1:1	cups/arpo-armenian-independence-cup/2022-23.csv	TRUE	TRUE	TRUE	cups	2022	Gandzasar Kapan	Alashkert Yerevan FC	Penalty Shoot-Out	Goal	0:1	135	Armenia	cups/arpo-armenian-independence-cup	2
Quarter-Finals	Gandzasar Kapan - Alashkert Yerevan FC	5:4 on pens	Didier Kadio	Alashkert Yerevan FC	scored	Narek Hovhannisyan	Gandzasar Kapan	Pens	1:2	cups/arpo-armenian-independence-cup/2022-23.csv	TRUE	TRUE	TRUE	cups	2022	Gandzasar Kapan	Alashkert Yerevan FC	Penalty Shoot-Out	Goal	1:1	135	Armenia	cups/arpo-armenian-independence-cup	3
Quarter-Finals	Gandzasar Kapan - Alashkert Yerevan FC	5:4 on pens	Ofoeke Chibuike Emmanuel	Gandzasar Kapan	scored	Ognjen Cancarevic	Alashkert Yerevan FC	Pens	2:2	cups/arpo-armenian-independence-cup/2022-23.csv	TRUE	TRUE	TRUE	cups	2022	Gandzasar Kapan	Alashkert Yerevan FC	Penalty Shoot-Out	Goal	1:2	135	Armenia	cups/arpo-armenian-independence-cup	4
Quarter-Finals	Gandzasar Kapan - Alashkert Yerevan FC	5:4 on pens	Andranik Voskanyan	Alashkert Yerevan FC	scored	Narek Hovhannisyan	Gandzasar Kapan	Pens	2:3	cups/arpo-armenian-independence-cup/2022-23.csv	TRUE	TRUE	TRUE	cups	2022	Gandzasar Kapan	Alashkert Yerevan FC	Penalty Shoot-Out	Goal	2:2	135	Armenia	cups/arpo-armenian-independence-cup	5
Quarter-Finals	Gandzasar Kapan - Alashkert Yerevan FC	5:4 on pens	Orbeli Hambardzumyan	Gandzasar Kapan	scored	Ognjen Cancarevic	Alashkert Yerevan FC	Pens	3:3	cups/arpo-armenian-independence-cup/2022-23.csv	TRUE	TRUE	TRUE	cups	2022	Gandzasar Kapan	Alashkert Yerevan FC	Penalty Shoot-Out	Goal	2:3	135	Armenia	cups/arpo-armenian-independence-cup	6
Quarter-Finals	Gandzasar Kapan - Alashkert Yerevan FC	5:4 on pens	Deou Dosa	Alashkert Yerevan FC	scored	Narek Hovhannisyan	Gandzasar Kapan	Pens	3:4	cups/arpo-armenian-independence-cup/2022-23.csv	TRUE	TRUE	TRUE	cups	2022	Gandzasar Kapan	Alashkert Yerevan FC	Penalty Shoot-Out	Goal	3:3	135	Armenia	cups/arpo-armenian-independence-cup	7
Quarter-Finals	Gandzasar Kapan - Alashkert Yerevan FC	5:4 on pens	Alen Karapetyan	Gandzasar Kapan	scored	Ognjen Cancarevic	Alashkert Yerevan FC	Pens	4:4	cups/arpo-armenian-independence-cup/2022-23.csv	TRUE	TRUE	TRUE	cups	2022	Gandzasar Kapan	Alashkert Yerevan FC	Penalty Shoot-Out	Goal	3:4	135	Armenia	cups/arpo-armenian-independence-cup	8
Quarter-Finals	Gandzasar Kapan - Alashkert Yerevan FC	5:4 on pens	Bladimir Díaz	Alashkert Yerevan FC	missed	Narek Hovhannisyan	Gandzasar Kapan	Pens	4:4	cups/arpo-armenian-independence-cup/2022-23.csv	TRUE	TRUE	TRUE	cups	2022	Gandzasar Kapan	Alashkert Yerevan FC	Penalty Shoot-Out	Missed	4:4	135	Armenia	cups/arpo-armenian-independence-cup	9
Quarter-Finals	Gandzasar Kapan - Alashkert Yerevan FC	5:4 on pens	Suren Arakelyan	Gandzasar Kapan	scored	Ognjen Cancarevic	Alashkert Yerevan FC	Pens	5:4	cups/arpo-armenian-independence-cup/2022-23.csv	TRUE	TRUE	TRUE	cups	2022	Gandzasar Kapan	Alashkert Yerevan FC	Penalty Shoot-Out	Goal	4:4	135	Armenia	cups/arpo-armenian-independence-cup	10
Round of 16	FC Syunik - FC Shirak Gyumri	1:5	Allasana Doumbia	FC Shirak Gyumri	scored	Suren Aloyan	FC Syunik	68'	1:4	cups/arpo-armenian-independence-cup/2022-23.csv	TRUE	TRUE	TRUE	cups	2022	FC Syunik	FC Shirak Gyumri	Second half	Goal	1:3	136	Armenia	cups/arpo-armenian-independence-cup	NA
Round of 16	FC Syunik - FC Shirak Gyumri	1:5	Artem Gevorkyan	FC Shirak Gyumri	scored	Suren Aloyan	FC Syunik	85'	1:5	cups/arpo-armenian-independence-cup/2022-23.csv	TRUE	TRUE	TRUE	cups	2022	FC Syunik	FC Shirak Gyumri	Second half	Goal	1:4	136	Armenia	cups/arpo-armenian-independence-cup	NA
Round of 16	MIKA Ashtarak - Gandzasar Kapan	1:2	Noriki Akada	MIKA Ashtarak	scored	Narek Hovhannisyan	Gandzasar Kapan	48'	1:0	cups/arpo-armenian-independence-cup/2022-23.csv	TRUE	TRUE	TRUE	cups	2022	MIKA Ashtarak	Gandzasar Kapan	Second half	Goal	0:0	137	Armenia	cups/arpo-armenian-independence-cup	NA
Round of 16	BKMA Yerevan - FC Noah Yerevan	0:1	Dramane Salou	FC Noah Yerevan	scored	Henri Avagyan	BKMA Yerevan	10'	0:1	cups/arpo-armenian-independence-cup/2022-23.csv	TRUE	TRUE	TRUE	cups	2022	BKMA Yerevan	FC Noah Yerevan	First half	Goal	0:0	138	Armenia	cups/arpo-armenian-independence-cup	NA
Semi-Finals 2nd Leg	Neftchi Baku - FK Qabala	1:3	Cavid Hüseynov	FK Qabala	scored	Rashad Azizli	Neftchi Baku	60'	1:3	cups/aspk-azerbaycan-kuboku/2017-18.csv	TRUE	TRUE	TRUE	cups	2017	Neftchi Baku	FK Qabala	Second half	Goal	1:2	139	Azerbaijan	cups/aspk-azerbaycan-kuboku	NA
Round of 16	Neftchi Baku - PFK Zagatala	5:0	Hugo Bargas	Neftchi Baku	scored	NA	PFK Zagatala	50'	3:0	cups/aspk-azerbaycan-kuboku/2017-18.csv	TRUE	TRUE	TRUE	cups	2017	Neftchi Baku	PFK Zagatala	Second half	Goal	2:0	140	Azerbaijan	cups/aspk-azerbaycan-kuboku	NA
Round of 16	Neftchi Baku - PFK Zagatala	5:0	Hugo Bargas	Neftchi Baku	saved	Samir Guliev	PFK Zagatala	50'	2:0	cups/aspk-azerbaycan-kuboku/2017-18.csv	TRUE	TRUE	TRUE	cups	2017	Neftchi Baku	PFK Zagatala	Second half	Save	2:0	140	Azerbaijan	cups/aspk-azerbaycan-kuboku	NA
First Round	FK Shuvalan - FK Sabail	1:2	Ayrton Statie	FK Sabail	scored	Ali Hasanli	FK Shuvalan	79'	1:2	cups/aspk-azerbaycan-kuboku/2017-18.csv	TRUE	TRUE	TRUE	cups	2017	FK Shuvalan	FK Sabail	Second half	Goal	1:1	141	Azerbaijan	cups/aspk-azerbaycan-kuboku	NA
First Round	Kapaz PFK - FK Bine	3:0	Shahriyar Rahimov	Kapaz PFK	scored	Ramil Karimov	FK Bine	83'	3:0	cups/aspk-azerbaycan-kuboku/2017-18.csv	TRUE	TRUE	TRUE	cups	2017	Kapaz PFK	FK Bine	Second half	Goal	2:0	142	Azerbaijan	cups/aspk-azerbaycan-kuboku	NA
First Round	FK Qabala - FK Mil-Mugan	8:0	Cavid Hüseynov	FK Qabala	scored	Carkaz Hasanov	FK Mil-Mugan	29'	1:0	cups/aspk-azerbaycan-kuboku/2017-18.csv	TRUE	TRUE	TRUE	cups	2017	FK Qabala	FK Mil-Mugan	First half	Goal	0:0	143	Azerbaijan	cups/aspk-azerbaycan-kuboku	NA
Quarter-Finals 1st leg	Zira FC - FK Sabail	1:0	Ilkin Muradov	Zira FC	saved	Emil Balayev	FK Sabail	79'	1:0	cups/aspk-azerbaycan-kuboku/2018-19.csv	TRUE	TRUE	TRUE	cups	2018	Zira FC	FK Sabail	Second half	Save	1:0	144	Azerbaijan	cups/aspk-azerbaycan-kuboku	NA
Quarter-Finals 1st leg	Neftchi Baku - Sumgayit PFC	0:2	Ali Babayev	Sumgayit PFC	scored	Salahat Agayev	Neftchi Baku	28'	0:1	cups/aspk-azerbaycan-kuboku/2018-19.csv	TRUE	TRUE	TRUE	cups	2018	Neftchi Baku	Sumgayit PFC	First half	Goal	0:0	145	Azerbaijan	cups/aspk-azerbaycan-kuboku	NA
First Round	FK Shuvalan - FK Keshla	0:3	Vaqif Cavadov	FK Keshla	scored	Murad Huseynov	FK Shuvalan	50'	0:2	cups/aspk-azerbaycan-kuboku/2018-19.csv	TRUE	TRUE	TRUE	cups	2018	FK Shuvalan	FK Keshla	Second half	Goal	0:1	146	Azerbaijan	cups/aspk-azerbaycan-kuboku	NA
Round of 16	Zira FC - Qaradag Lokbatan	4:0	Elvin Mammadov	Zira FC	scored	NA	Qaradag Lokbatan	45'	1:0	cups/aspk-azerbaycan-kuboku/2019-20.csv	TRUE	TRUE	TRUE	cups	2019	Zira FC	Qaradag Lokbatan	First half	Goal	0:0	147	Azerbaijan	cups/aspk-azerbaycan-kuboku	NA
Round of 16	Sabah FK - FK Agsu	5:0	Ulysse Diallo	Sabah FK	scored	NA	FK Agsu	29'	1:0	cups/aspk-azerbaycan-kuboku/2019-20.csv	TRUE	TRUE	TRUE	cups	2019	Sabah FK	FK Agsu	First half	Goal	0:0	148	Azerbaijan	cups/aspk-azerbaycan-kuboku	NA
Round of 16	Sumgayit PFC - PFK Zagatala	2:0	Ragim Sadykhov	Sumgayit PFC	scored	NA	PFK Zagatala	19'	1:0	cups/aspk-azerbaycan-kuboku/2019-20.csv	TRUE	TRUE	TRUE	cups	2019	Sumgayit PFC	PFK Zagatala	First half	Goal	0:0	149	Azerbaijan	cups/aspk-azerbaycan-kuboku	NA
Semi-Finals 2nd Leg	Qarabağ FK - Sumgayit PFC	4:5 on pens	Jaime Romero	Qarabağ FK	scored	Aydin Bayramov	Sumgayit PFC	Pens	1:0	cups/aspk-azerbaycan-kuboku/2020-21.csv	TRUE	TRUE	TRUE	cups	2020	Qarabağ FK	Sumgayit PFC	Penalty Shoot-Out	Goal	0:0	150	Azerbaijan	cups/aspk-azerbaycan-kuboku	1
Semi-Finals 2nd Leg	Qarabağ FK - Sumgayit PFC	4:5 on pens	Elvin Mammadov	Sumgayit PFC	missed	Shahrudin Mahammadaliyev	Qarabağ FK	Pens	1:0	cups/aspk-azerbaycan-kuboku/2020-21.csv	TRUE	TRUE	TRUE	cups	2020	Qarabağ FK	Sumgayit PFC	Penalty Shoot-Out	Missed	1:0	150	Azerbaijan	cups/aspk-azerbaycan-kuboku	2
Semi-Finals 2nd Leg	Qarabağ FK - Sumgayit PFC	4:5 on pens	Maksim Medvedev	Qarabağ FK	scored	Aydin Bayramov	Sumgayit PFC	Pens	2:0	cups/aspk-azerbaycan-kuboku/2020-21.csv	TRUE	TRUE	TRUE	cups	2020	Qarabağ FK	Sumgayit PFC	Penalty Shoot-Out	Goal	1:0	150	Azerbaijan	cups/aspk-azerbaycan-kuboku	3
Semi-Finals 2nd Leg	Qarabağ FK - Sumgayit PFC	4:5 on pens	Vurgun Hüseynov	Sumgayit PFC	scored	Shahrudin Mahammadaliyev	Qarabağ FK	Pens	2:1	cups/aspk-azerbaycan-kuboku/2020-21.csv	TRUE	TRUE	TRUE	cups	2020	Qarabağ FK	Sumgayit PFC	Penalty Shoot-Out	Goal	2:0	150	Azerbaijan	cups/aspk-azerbaycan-kuboku	4
Semi-Finals 2nd Leg	Qarabağ FK - Sumgayit PFC	4:5 on pens	Qara Qarayev	Qarabağ FK	scored	Aydin Bayramov	Sumgayit PFC	Pens	3:1	cups/aspk-azerbaycan-kuboku/2020-21.csv	TRUE	TRUE	TRUE	cups	2020	Qarabağ FK	Sumgayit PFC	Penalty Shoot-Out	Goal	2:1	150	Azerbaijan	cups/aspk-azerbaycan-kuboku	5
Semi-Finals 2nd Leg	Qarabağ FK - Sumgayit PFC	4:5 on pens	Dzhamaldin Khodzhaniyazov	Sumgayit PFC	scored	Shahrudin Mahammadaliyev	Qarabağ FK	Pens	3:2	cups/aspk-azerbaycan-kuboku/2020-21.csv	TRUE	TRUE	TRUE	cups	2020	Qarabağ FK	Sumgayit PFC	Penalty Shoot-Out	Goal	3:1	150	Azerbaijan	cups/aspk-azerbaycan-kuboku	6
Semi-Finals 2nd Leg	Qarabağ FK - Sumgayit PFC	4:5 on pens	Patrick Andrade	Qarabağ FK	saved	Aydin Bayramov	Sumgayit PFC	Pens	3:2	cups/aspk-azerbaycan-kuboku/2020-21.csv	TRUE	TRUE	TRUE	cups	2020	Qarabağ FK	Sumgayit PFC	Penalty Shoot-Out	Save	3:2	150	Azerbaijan	cups/aspk-azerbaycan-kuboku	7
Semi-Finals 2nd Leg	Qarabağ FK - Sumgayit PFC	4:5 on pens	Vüqar Mustafayev	Sumgayit PFC	scored	Shahrudin Mahammadaliyev	Qarabağ FK	Pens	3:3	cups/aspk-azerbaycan-kuboku/2020-21.csv	TRUE	TRUE	TRUE	cups	2020	Qarabağ FK	Sumgayit PFC	Penalty Shoot-Out	Goal	3:2	150	Azerbaijan	cups/aspk-azerbaycan-kuboku	8
Semi-Finals 2nd Leg	Qarabağ FK - Sumgayit PFC	4:5 on pens	Toral Bayramov	Qarabağ FK	scored	Aydin Bayramov	Sumgayit PFC	Pens	4:3	cups/aspk-azerbaycan-kuboku/2020-21.csv	TRUE	TRUE	TRUE	cups	2020	Qarabağ FK	Sumgayit PFC	Penalty Shoot-Out	Goal	3:3	150	Azerbaijan	cups/aspk-azerbaycan-kuboku	9
Semi-Finals 2nd Leg	Qarabağ FK - Sumgayit PFC	4:5 on pens	Hojjat Haghverdi	Sumgayit PFC	scored	Shahrudin Mahammadaliyev	Qarabağ FK	Pens	4:4	cups/aspk-azerbaycan-kuboku/2020-21.csv	TRUE	TRUE	TRUE	cups	2020	Qarabağ FK	Sumgayit PFC	Penalty Shoot-Out	Goal	4:3	150	Azerbaijan	cups/aspk-azerbaycan-kuboku	10
Semi-Finals 2nd Leg	Qarabağ FK - Sumgayit PFC	4:5 on pens	Kevin Medina	Qarabağ FK	missed	Aydin Bayramov	Sumgayit PFC	Pens	4:4	cups/aspk-azerbaycan-kuboku/2020-21.csv	TRUE	TRUE	TRUE	cups	2020	Qarabağ FK	Sumgayit PFC	Penalty Shoot-Out	Missed	4:4	150	Azerbaijan	cups/aspk-azerbaycan-kuboku	11
Semi-Finals 2nd Leg	Qarabağ FK - Sumgayit PFC	4:5 on pens	Khayal Nacafov	Sumgayit PFC	scored	Shahrudin Mahammadaliyev	Qarabağ FK	Pens	4:5	cups/aspk-azerbaycan-kuboku/2020-21.csv	TRUE	TRUE	TRUE	cups	2020	Qarabağ FK	Sumgayit PFC	Penalty Shoot-Out	Goal	4:4	150	Azerbaijan	cups/aspk-azerbaycan-kuboku	12
Semi-Finals 2nd Leg	Zira FC - FK Keshla	2:3 AET	César Meza Colli	FK Keshla	scored	Matheus Albino	Zira FC	90'	1:2	cups/aspk-azerbaycan-kuboku/2020-21.csv	TRUE	TRUE	TRUE	cups	2020	Zira FC	FK Keshla	Second half	Goal	1:1	151	Azerbaijan	cups/aspk-azerbaycan-kuboku	NA
Quarter-Finals 2nd leg	FK Qabala - Qarabağ FK	0:3	Patrick Andrade	Qarabağ FK	scored	Anar Nazirov	FK Qabala	45'	0:2	cups/aspk-azerbaycan-kuboku/2020-21.csv	TRUE	TRUE	TRUE	cups	2020	FK Qabala	Qarabağ FK	First half	Goal	0:1	152	Azerbaijan	cups/aspk-azerbaycan-kuboku	NA
Quarter-Finals 2nd leg	FK Sabail - Sumgayit PFC	1:2	Ragim Sadykhov	Sumgayit PFC	scored	Kamran Agayev	FK Sabail	20'	0:1	cups/aspk-azerbaycan-kuboku/2020-21.csv	TRUE	TRUE	TRUE	cups	2020	FK Sabail	Sumgayit PFC	First half	Goal	0:0	153	Azerbaijan	cups/aspk-azerbaycan-kuboku	NA
Quarter-Finals 2nd leg	FK Sabail - Sumgayit PFC	1:2	Afran Ismayilov	FK Sabail	scored	Mehdi Cannatov	Sumgayit PFC	90'	1:2	cups/aspk-azerbaycan-kuboku/2020-21.csv	TRUE	TRUE	TRUE	cups	2020	FK Sabail	Sumgayit PFC	Second half	Goal	0:2	153	Azerbaijan	cups/aspk-azerbaycan-kuboku	NA
Quarter-Finals 1st leg	Qarabağ FK - FK Qabala	3:1	Uros Matic	Qarabağ FK	saved	Anar Nazirov	FK Qabala	33'	0:0	cups/aspk-azerbaycan-kuboku/2020-21.csv	TRUE	TRUE	TRUE	cups	2020	Qarabağ FK	FK Qabala	First half	Save	0:0	154	Azerbaijan	cups/aspk-azerbaycan-kuboku	NA
Quarter-Finals 1st leg	FK Keshla - Kapaz PFK	1:0	César Meza Colli	FK Keshla	scored	NA	Kapaz PFK	43'	1:0	cups/aspk-azerbaycan-kuboku/2020-21.csv	TRUE	TRUE	TRUE	cups	2020	FK Keshla	Kapaz PFK	First half	Goal	0:0	155	Azerbaijan	cups/aspk-azerbaycan-kuboku	NA
Round of 16	FK Sabail - PFK Zagatala	3:2	Amil Yunanov	FK Sabail	scored	NA	PFK Zagatala	26'	1:0	cups/aspk-azerbaycan-kuboku/2020-21.csv	TRUE	TRUE	TRUE	cups	2020	FK Sabail	PFK Zagatala	First half	Goal	0:0	156	Azerbaijan	cups/aspk-azerbaycan-kuboku	NA
Final	Zira FC - Qarabağ FK	4:5 on pens	Qara Qarayev	Qarabağ FK	scored	Anar Nazirov	Zira FC	Pens	NA	cups/aspk-azerbaycan-kuboku/2021-22.csv	FALSE	FALSE	FALSE	cups	2021	Zira FC	Qarabağ FK	Penalty Shoot-Out	Goal	NA	157	Azerbaijan	cups/aspk-azerbaycan-kuboku	NA
Final	Zira FC - Qarabağ FK	4:5 on pens	Hamidou Keyta	Zira FC	scored	Shahrudin Mahammadaliyev	Qarabağ FK	Pens	NA	cups/aspk-azerbaycan-kuboku/2021-22.csv	FALSE	FALSE	FALSE	cups	2021	Zira FC	Qarabağ FK	Penalty Shoot-Out	Goal	NA	157	Azerbaijan	cups/aspk-azerbaycan-kuboku	NA
Final	Zira FC - Qarabağ FK	4:5 on pens	Davit Volkovi	Zira FC	saved	Shahrudin Mahammadaliyev	Qarabağ FK	Pens	NA	cups/aspk-azerbaycan-kuboku/2021-22.csv	FALSE	FALSE	FALSE	cups	2021	Zira FC	Qarabağ FK	Penalty Shoot-Out	Save	NA	157	Azerbaijan	cups/aspk-azerbaycan-kuboku	NA
Final	Zira FC - Qarabağ FK	4:5 on pens	Maksim Medvedev	Qarabağ FK	scored	Anar Nazirov	Zira FC	Pens	NA	cups/aspk-azerbaycan-kuboku/2021-22.csv	FALSE	FALSE	FALSE	cups	2021	Zira FC	Qarabağ FK	Penalty Shoot-Out	Goal	NA	157	Azerbaijan	cups/aspk-azerbaycan-kuboku	NA
Final	Zira FC - Qarabağ FK	4:5 on pens	Kady	Qarabağ FK	saved	Anar Nazirov	Zira FC	Pens	NA	cups/aspk-azerbaycan-kuboku/2021-22.csv	FALSE	FALSE	FALSE	cups	2021	Zira FC	Qarabağ FK	Penalty Shoot-Out	Save	NA	157	Azerbaijan	cups/aspk-azerbaycan-kuboku	NA
Final	Zira FC - Qarabağ FK	4:5 on pens	Ahmed Isaiah	Zira FC	scored	Shahrudin Mahammadaliyev	Qarabağ FK	Pens	NA	cups/aspk-azerbaycan-kuboku/2021-22.csv	FALSE	FALSE	FALSE	cups	2021	Zira FC	Qarabağ FK	Penalty Shoot-Out	Goal	NA	157	Azerbaijan	cups/aspk-azerbaycan-kuboku	NA
Final	Zira FC - Qarabağ FK	4:5 on pens	Toral Bayramov	Qarabağ FK	scored	Anar Nazirov	Zira FC	Pens	NA	cups/aspk-azerbaycan-kuboku/2021-22.csv	FALSE	FALSE	FALSE	cups	2021	Zira FC	Qarabağ FK	Penalty Shoot-Out	Goal	NA	157	Azerbaijan	cups/aspk-azerbaycan-kuboku	NA
Final	Zira FC - Qarabağ FK	4:5 on pens	Calal Hüseynov	Zira FC	scored	Shahrudin Mahammadaliyev	Qarabağ FK	Pens	NA	cups/aspk-azerbaycan-kuboku/2021-22.csv	FALSE	FALSE	FALSE	cups	2021	Zira FC	Qarabağ FK	Penalty Shoot-Out	Goal	NA	157	Azerbaijan	cups/aspk-azerbaycan-kuboku	NA
Final	Zira FC - Qarabağ FK	4:5 on pens	Ramil Sheydayev	Qarabağ FK	scored	Anar Nazirov	Zira FC	Pens	NA	cups/aspk-azerbaycan-kuboku/2021-22.csv	FALSE	FALSE	FALSE	cups	2021	Zira FC	Qarabağ FK	Penalty Shoot-Out	Goal	NA	157	Azerbaijan	cups/aspk-azerbaycan-kuboku	NA
Final	Zira FC - Qarabağ FK	4:5 on pens	Sertan Tashkyn	Zira FC	missed	Shahrudin Mahammadaliyev	Qarabağ FK	Pens	NA	cups/aspk-azerbaycan-kuboku/2021-22.csv	FALSE	FALSE	FALSE	cups	2021	Zira FC	Qarabağ FK	Penalty Shoot-Out	Missed	NA	157	Azerbaijan	cups/aspk-azerbaycan-kuboku	NA
Semi-Finals 2nd Leg	Qarabağ FK - FK Qabala	5:0	Kady	Qarabağ FK	scored	Christophe Atangana	FK Qabala	13'	2:0	cups/aspk-azerbaycan-kuboku/2021-22.csv	TRUE	TRUE	TRUE	cups	2021	Qarabağ FK	FK Qabala	First half	Goal	1:0	158	Azerbaijan	cups/aspk-azerbaycan-kuboku	NA
Semi-Finals 2nd Leg	Neftchi Baku - Zira FC	2:4 on pens	Emin Mahmudov	Neftchi Baku	scored	Mehdi Cannatov	Zira FC	Pens	1:0	cups/aspk-azerbaycan-kuboku/2021-22.csv	TRUE	TRUE	TRUE	cups	2021	Neftchi Baku	Zira FC	Penalty Shoot-Out	Goal	0:0	159	Azerbaijan	cups/aspk-azerbaycan-kuboku	1
Semi-Finals 2nd Leg	Neftchi Baku - Zira FC	2:4 on pens	Hamidou Keyta	Zira FC	scored	Ivan Brkic	Neftchi Baku	Pens	1:1	cups/aspk-azerbaycan-kuboku/2021-22.csv	TRUE	TRUE	TRUE	cups	2021	Neftchi Baku	Zira FC	Penalty Shoot-Out	Goal	1:0	159	Azerbaijan	cups/aspk-azerbaycan-kuboku	2
Semi-Finals 2nd Leg	Neftchi Baku - Zira FC	2:4 on pens	Tiago Bezerra	Neftchi Baku	scored	Mehdi Cannatov	Zira FC	Pens	2:1	cups/aspk-azerbaycan-kuboku/2021-22.csv	TRUE	TRUE	TRUE	cups	2021	Neftchi Baku	Zira FC	Penalty Shoot-Out	Goal	1:1	159	Azerbaijan	cups/aspk-azerbaycan-kuboku	3
Semi-Finals 2nd Leg	Neftchi Baku - Zira FC	2:4 on pens	Tamkin Khalilzada	Zira FC	scored	Ivan Brkic	Neftchi Baku	Pens	2:2	cups/aspk-azerbaycan-kuboku/2021-22.csv	TRUE	TRUE	TRUE	cups	2021	Neftchi Baku	Zira FC	Penalty Shoot-Out	Goal	2:1	159	Azerbaijan	cups/aspk-azerbaycan-kuboku	4
Semi-Finals 2nd Leg	Neftchi Baku - Zira FC	2:4 on pens	Eddy Israfilov	Neftchi Baku	missed	Mehdi Cannatov	Zira FC	Pens	2:2	cups/aspk-azerbaycan-kuboku/2021-22.csv	TRUE	TRUE	TRUE	cups	2021	Neftchi Baku	Zira FC	Penalty Shoot-Out	Missed	2:2	159	Azerbaijan	cups/aspk-azerbaycan-kuboku	5
Semi-Finals 2nd Leg	Neftchi Baku - Zira FC	2:4 on pens	Qismat Aliyev	Zira FC	scored	Ivan Brkic	Neftchi Baku	Pens	2:3	cups/aspk-azerbaycan-kuboku/2021-22.csv	TRUE	TRUE	TRUE	cups	2021	Neftchi Baku	Zira FC	Penalty Shoot-Out	Goal	2:2	159	Azerbaijan	cups/aspk-azerbaycan-kuboku	6
Semi-Finals 2nd Leg	Neftchi Baku - Zira FC	2:4 on pens	Guilherme Pato	Neftchi Baku	saved	Mehdi Cannatov	Zira FC	Pens	2:3	cups/aspk-azerbaycan-kuboku/2021-22.csv	TRUE	TRUE	TRUE	cups	2021	Neftchi Baku	Zira FC	Penalty Shoot-Out	Save	2:3	159	Azerbaijan	cups/aspk-azerbaycan-kuboku	7
Semi-Finals 2nd Leg	Neftchi Baku - Zira FC	2:4 on pens	Davit Volkovi	Zira FC	scored	Ivan Brkic	Neftchi Baku	Pens	2:4	cups/aspk-azerbaycan-kuboku/2021-22.csv	TRUE	TRUE	TRUE	cups	2021	Neftchi Baku	Zira FC	Penalty Shoot-Out	Goal	2:3	159	Azerbaijan	cups/aspk-azerbaycan-kuboku	8
Semi-Finals 1st Leg	FK Qabala - Qarabağ FK	1:3	Kady	Qarabağ FK	scored	Christophe Atangana	FK Qabala	90'	1:3	cups/aspk-azerbaycan-kuboku/2021-22.csv	TRUE	TRUE	TRUE	cups	2021	FK Qabala	Qarabağ FK	Second half	Goal	1:2	160	Azerbaijan	cups/aspk-azerbaycan-kuboku	NA
Quarter-Finals 2nd leg	FC Shamakhi - Qarabağ FK	0:6	Ramil Sheydayev	Qarabağ FK	scored	Stanislav Namasco	FC Shamakhi	43'	0:3	cups/aspk-azerbaycan-kuboku/2021-22.csv	TRUE	TRUE	TRUE	cups	2021	FC Shamakhi	Qarabağ FK	First half	Goal	0:2	161	Azerbaijan	cups/aspk-azerbaycan-kuboku	NA
Quarter-Finals 2nd leg	FK Qabala - Sumgayit PFC	1:1	Araz Abdullayev	Sumgayit PFC	scored	Nicat Mehbaliyev	FK Qabala	82'	1:1	cups/aspk-azerbaycan-kuboku/2021-22.csv	TRUE	TRUE	TRUE	cups	2021	FK Qabala	Sumgayit PFC	Second half	Goal	1:0	162	Azerbaijan	cups/aspk-azerbaycan-kuboku	NA
Quarter-Finals 2nd leg	FK Sabail - Zira FC	1:3	Tamkin Khalilzada	Zira FC	scored	Rashad Azizli	FK Sabail	39'	1:2	cups/aspk-azerbaycan-kuboku/2021-22.csv	TRUE	TRUE	TRUE	cups	2021	FK Sabail	Zira FC	First half	Goal	1:1	163	Azerbaijan	cups/aspk-azerbaycan-kuboku	NA
Quarter-Finals 1st leg	Sumgayit PFC - FK Qabala	0:1	Isnik Alimi	FK Qabala	scored	Aydin Bayramov	Sumgayit PFC	26'	0:1	cups/aspk-azerbaycan-kuboku/2021-22.csv	TRUE	TRUE	TRUE	cups	2021	Sumgayit PFC	FK Qabala	First half	Goal	0:0	164	Azerbaijan	cups/aspk-azerbaycan-kuboku	NA
Round of 16	PFK Zagatala - FK Sabail	1:3	Afran Ismayilov	FK Sabail	scored	Bashir Ayralov	PFK Zagatala	67'	1:2	cups/aspk-azerbaycan-kuboku/2021-22.csv	TRUE	TRUE	TRUE	cups	2021	PFK Zagatala	FK Sabail	Second half	Goal	1:1	165	Azerbaijan	cups/aspk-azerbaycan-kuboku	NA
Final	FK Qabala - Neftchi Baku	1:0 AET	Isnik Alimi	FK Qabala	scored	Ivan Brkic	Neftchi Baku	102'	1:0	cups/aspk-azerbaycan-kuboku/2022-23.csv	TRUE	TRUE	TRUE	cups	2022	FK Qabala	Neftchi Baku	1st Extra Time	Goal	0:0	166	Azerbaijan	cups/aspk-azerbaycan-kuboku	NA
Semi-Finals 2nd Leg	FK Sabail - FK Qabala	0:1	Isnik Alimi	FK Qabala	scored	Huseynali Quliyev	FK Sabail	49'	0:1	cups/aspk-azerbaycan-kuboku/2022-23.csv	TRUE	TRUE	TRUE	cups	2022	FK Sabail	FK Qabala	Second half	Goal	0:0	167	Azerbaijan	cups/aspk-azerbaycan-kuboku	NA
Quarter-Finals 1st leg	Kapaz PFK - Turan-Tovuz IK	1:2	Rooney Eva	Turan-Tovuz IK	scored	Orkhan Sadyqly	Kapaz PFK	51'	1:1	cups/aspk-azerbaycan-kuboku/2022-23.csv	TRUE	TRUE	TRUE	cups	2022	Kapaz PFK	Turan-Tovuz IK	Second half	Goal	1:0	168	Azerbaijan	cups/aspk-azerbaycan-kuboku	NA
final 2nd leg	NK Siroki Brijeg - FK Zeljeznicar Sarajevo	6:5 on pens	Dalibor Silic	NK Siroki Brijeg	scored	Marijan Antolovic	FK Zeljeznicar Sarajevo	Pens	1:0	cups/bihp-kup-bih/2012-13.csv	TRUE	TRUE	FALSE	cups	2012	NK Siroki Brijeg	FK Zeljeznicar Sarajevo	Penalty Shoot-Out	Goal	0:0	169	Bosnia-Herzegovina	cups/bihp-kup-bih	1
final 2nd leg	NK Siroki Brijeg - FK Zeljeznicar Sarajevo	6:5 on pens	Benjamin Colic	FK Zeljeznicar Sarajevo	scored	Luka Bilobrk	NK Siroki Brijeg	Pens	1:1	cups/bihp-kup-bih/2012-13.csv	TRUE	TRUE	FALSE	cups	2012	NK Siroki Brijeg	FK Zeljeznicar Sarajevo	Penalty Shoot-Out	Goal	1:0	169	Bosnia-Herzegovina	cups/bihp-kup-bih	2
final 2nd leg	NK Siroki Brijeg - FK Zeljeznicar Sarajevo	6:5 on pens	Kresimir Kordic	NK Siroki Brijeg	scored	Marijan Antolovic	FK Zeljeznicar Sarajevo	Pens	2:1	cups/bihp-kup-bih/2012-13.csv	TRUE	TRUE	FALSE	cups	2012	NK Siroki Brijeg	FK Zeljeznicar Sarajevo	Penalty Shoot-Out	Goal	1:1	169	Bosnia-Herzegovina	cups/bihp-kup-bih	3
final 2nd leg	NK Siroki Brijeg - FK Zeljeznicar Sarajevo	6:5 on pens	Srdjan Stanic	FK Zeljeznicar Sarajevo	scored	Luka Bilobrk	NK Siroki Brijeg	Pens	2:2	cups/bihp-kup-bih/2012-13.csv	TRUE	TRUE	FALSE	cups	2012	NK Siroki Brijeg	FK Zeljeznicar Sarajevo	Penalty Shoot-Out	Goal	2:1	169	Bosnia-Herzegovina	cups/bihp-kup-bih	4
final 2nd leg	NK Siroki Brijeg - FK Zeljeznicar Sarajevo	6:5 on pens	Wagner Lago	NK Siroki Brijeg	scored	Marijan Antolovic	FK Zeljeznicar Sarajevo	Pens	3:2	cups/bihp-kup-bih/2012-13.csv	TRUE	TRUE	FALSE	cups	2012	NK Siroki Brijeg	FK Zeljeznicar Sarajevo	Penalty Shoot-Out	Goal	2:2	169	Bosnia-Herzegovina	cups/bihp-kup-bih	5
final 2nd leg	NK Siroki Brijeg - FK Zeljeznicar Sarajevo	6:5 on pens	Eldar Hasanovic	FK Zeljeznicar Sarajevo	scored	Luka Bilobrk	NK Siroki Brijeg	Pens	3:3	cups/bihp-kup-bih/2012-13.csv	TRUE	TRUE	FALSE	cups	2012	NK Siroki Brijeg	FK Zeljeznicar Sarajevo	Penalty Shoot-Out	Goal	3:2	169	Bosnia-Herzegovina	cups/bihp-kup-bih	6
final 2nd leg	NK Siroki Brijeg - FK Zeljeznicar Sarajevo	6:5 on pens	Ivica Dzidic	NK Siroki Brijeg	scored	Marijan Antolovic	FK Zeljeznicar Sarajevo	Pens	4:3	cups/bihp-kup-bih/2012-13.csv	TRUE	TRUE	FALSE	cups	2012	NK Siroki Brijeg	FK Zeljeznicar Sarajevo	Penalty Shoot-Out	Goal	3:3	169	Bosnia-Herzegovina	cups/bihp-kup-bih	7
final 2nd leg	NK Siroki Brijeg - FK Zeljeznicar Sarajevo	6:5 on pens	Sulejman Smajic	FK Zeljeznicar Sarajevo	missed	Luka Bilobrk	NK Siroki Brijeg	Pens	4:3	cups/bihp-kup-bih/2012-13.csv	TRUE	TRUE	FALSE	cups	2012	NK Siroki Brijeg	FK Zeljeznicar Sarajevo	Penalty Shoot-Out	Missed	4:3	169	Bosnia-Herzegovina	cups/bihp-kup-bih	8
final 2nd leg	NK Siroki Brijeg - FK Zeljeznicar Sarajevo	6:5 on pens	Davor Landeka	NK Siroki Brijeg	scored	Marijan Antolovic	FK Zeljeznicar Sarajevo	Pens	5:3	cups/bihp-kup-bih/2012-13.csv	TRUE	TRUE	FALSE	cups	2012	NK Siroki Brijeg	FK Zeljeznicar Sarajevo	Penalty Shoot-Out	Goal	4:3	169	Bosnia-Herzegovina	cups/bihp-kup-bih	9
Semi-Finals 2nd Leg	FK Sloga Doboj - NK Siroki Brijeg	2:4	Milos Dujkovic	FK Sloga Doboj	scored	Luka Bilobrk	NK Siroki Brijeg	82'	2:4	cups/bihp-kup-bih/2012-13.csv	TRUE	TRUE	TRUE	cups	2012	FK Sloga Doboj	NK Siroki Brijeg	Second half	Goal	1:4	170	Bosnia-Herzegovina	cups/bihp-kup-bih	NA
Quarter-Finals 1st leg	NK Zvijezda Gradacac - HSK Zrinjski Mostar	3:2	Srdjan Savic	NK Zvijezda Gradacac	scored	Adnan Hadzic	HSK Zrinjski Mostar	36'	1:1	cups/bihp-kup-bih/2012-13.csv	TRUE	TRUE	TRUE	cups	2012	NK Zvijezda Gradacac	HSK Zrinjski Mostar	First half	Goal	0:1	171	Bosnia-Herzegovina	cups/bihp-kup-bih	NA
Quarter-Finals 2nd leg	FK Sloga Doboj - NK GOSK Gabela	1:1	Sabahudin Jusufbasic	NK GOSK Gabela	scored	Emir Hadzidjulbic	FK Sloga Doboj	70'	1:1	cups/bihp-kup-bih/2012-13.csv	TRUE	TRUE	TRUE	cups	2012	FK Sloga Doboj	NK GOSK Gabela	Second half	Goal	1:0	172	Bosnia-Herzegovina	cups/bihp-kup-bih	NA
Quarter-Finals 2nd leg	NK Celik Zenica - NK Siroki Brijeg	5:6 on pens	Stipe Barac	NK Celik Zenica	scored	Luka Bilobrk	NK Siroki Brijeg	Pens	1:0	cups/bihp-kup-bih/2012-13.csv	TRUE	TRUE	FALSE	cups	2012	NK Celik Zenica	NK Siroki Brijeg	Penalty Shoot-Out	Goal	0:0	173	Bosnia-Herzegovina	cups/bihp-kup-bih	1
Quarter-Finals 2nd leg	NK Celik Zenica - NK Siroki Brijeg	5:6 on pens	Wagner Lago	NK Siroki Brijeg	scored	Adis Nurković	NK Celik Zenica	Pens	1:1	cups/bihp-kup-bih/2012-13.csv	TRUE	TRUE	FALSE	cups	2012	NK Celik Zenica	NK Siroki Brijeg	Penalty Shoot-Out	Goal	1:0	173	Bosnia-Herzegovina	cups/bihp-kup-bih	2
Quarter-Finals 2nd leg	NK Celik Zenica - NK Siroki Brijeg	5:6 on pens	Mehmedalija Covic	NK Celik Zenica	scored	Luka Bilobrk	NK Siroki Brijeg	Pens	2:1	cups/bihp-kup-bih/2012-13.csv	TRUE	TRUE	FALSE	cups	2012	NK Celik Zenica	NK Siroki Brijeg	Penalty Shoot-Out	Goal	1:1	173	Bosnia-Herzegovina	cups/bihp-kup-bih	3
Quarter-Finals 2nd leg	NK Celik Zenica - NK Siroki Brijeg	5:6 on pens	Jure Ivankovic	NK Siroki Brijeg	scored	Adis Nurković	NK Celik Zenica	Pens	2:2	cups/bihp-kup-bih/2012-13.csv	TRUE	TRUE	FALSE	cups	2012	NK Celik Zenica	NK Siroki Brijeg	Penalty Shoot-Out	Goal	2:1	173	Bosnia-Herzegovina	cups/bihp-kup-bih	4
Quarter-Finals 2nd leg	NK Celik Zenica - NK Siroki Brijeg	5:6 on pens	Jasmin Mesanovic	NK Celik Zenica	scored	Luka Bilobrk	NK Siroki Brijeg	Pens	3:2	cups/bihp-kup-bih/2012-13.csv	TRUE	TRUE	FALSE	cups	2012	NK Celik Zenica	NK Siroki Brijeg	Penalty Shoot-Out	Goal	2:2	173	Bosnia-Herzegovina	cups/bihp-kup-bih	5
Quarter-Finals 2nd leg	NK Celik Zenica - NK Siroki Brijeg	5:6 on pens	Vedran Jese	NK Siroki Brijeg	scored	Adis Nurković	NK Celik Zenica	Pens	3:3	cups/bihp-kup-bih/2012-13.csv	TRUE	TRUE	FALSE	cups	2012	NK Celik Zenica	NK Siroki Brijeg	Penalty Shoot-Out	Goal	3:2	173	Bosnia-Herzegovina	cups/bihp-kup-bih	6
Quarter-Finals 2nd leg	NK Celik Zenica - NK Siroki Brijeg	5:6 on pens	Sasa Kajkut	NK Celik Zenica	scored	Luka Bilobrk	NK Siroki Brijeg	Pens	4:3	cups/bihp-kup-bih/2012-13.csv	TRUE	TRUE	FALSE	cups	2012	NK Celik Zenica	NK Siroki Brijeg	Penalty Shoot-Out	Goal	3:3	173	Bosnia-Herzegovina	cups/bihp-kup-bih	7
Quarter-Finals 2nd leg	NK Celik Zenica - NK Siroki Brijeg	5:6 on pens	Ivan Barisic	NK Siroki Brijeg	scored	Adis Nurković	NK Celik Zenica	Pens	4:4	cups/bihp-kup-bih/2012-13.csv	TRUE	TRUE	FALSE	cups	2012	NK Celik Zenica	NK Siroki Brijeg	Penalty Shoot-Out	Goal	4:3	173	Bosnia-Herzegovina	cups/bihp-kup-bih	8
Quarter-Finals 2nd leg	NK Celik Zenica - NK Siroki Brijeg	5:6 on pens	Emir Jusic	NK Celik Zenica	missed	Luka Bilobrk	NK Siroki Brijeg	Pens	4:4	cups/bihp-kup-bih/2012-13.csv	TRUE	TRUE	FALSE	cups	2012	NK Celik Zenica	NK Siroki Brijeg	Penalty Shoot-Out	Missed	4:4	173	Bosnia-Herzegovina	cups/bihp-kup-bih	9
Quarter-Finals 2nd leg	NK Celik Zenica - NK Siroki Brijeg	5:6 on pens	Dino Coric	NK Siroki Brijeg	scored	Adis Nurković	NK Celik Zenica	Pens	4:5	cups/bihp-kup-bih/2012-13.csv	TRUE	TRUE	FALSE	cups	2012	NK Celik Zenica	NK Siroki Brijeg	Penalty Shoot-Out	Goal	4:4	173	Bosnia-Herzegovina	cups/bihp-kup-bih	10
last 16 1st leg	NK Zvijezda Gradacac - FK Velez Mostar	1:2	Mirza Dzafic	NK Zvijezda Gradacac	scored	Adnan Bobic	FK Velez Mostar	88'	1:2	cups/bihp-kup-bih/2012-13.csv	TRUE	TRUE	TRUE	cups	2012	NK Zvijezda Gradacac	FK Velez Mostar	Second half	Goal	0:2	174	Bosnia-Herzegovina	cups/bihp-kup-bih	NA
last 16 1st leg	HSK Zrinjski Mostar - FK Sarajevo	3:1	Igor Anicic	HSK Zrinjski Mostar	scored	Dejan Bandovic	FK Sarajevo	70'	3:0	cups/bihp-kup-bih/2012-13.csv	TRUE	TRUE	TRUE	cups	2012	HSK Zrinjski Mostar	FK Sarajevo	Second half	Goal	2:0	175	Bosnia-Herzegovina	cups/bihp-kup-bih	NA
last 16 2nd leg	HNK Capljina - FK Olimpik Sarajevo	1:4 on pens	Matej Rozic	HNK Capljina	scored	Irfan Fejzic	FK Olimpik Sarajevo	Pens	NA	cups/bihp-kup-bih/2012-13.csv	FALSE	FALSE	FALSE	cups	2012	HNK Capljina	FK Olimpik Sarajevo	Penalty Shoot-Out	Goal	NA	176	Bosnia-Herzegovina	cups/bihp-kup-bih	NA
last 16 2nd leg	HNK Capljina - FK Olimpik Sarajevo	1:4 on pens	Sead Bucan	FK Olimpik Sarajevo	scored	Adnan Kaltak	HNK Capljina	Pens	NA	cups/bihp-kup-bih/2012-13.csv	FALSE	FALSE	FALSE	cups	2012	HNK Capljina	FK Olimpik Sarajevo	Penalty Shoot-Out	Goal	NA	176	Bosnia-Herzegovina	cups/bihp-kup-bih	NA
last 16 2nd leg	HNK Capljina - FK Olimpik Sarajevo	1:4 on pens	Muamer Vila	HNK Capljina	saved	Irfan Fejzic	FK Olimpik Sarajevo	Pens	NA	cups/bihp-kup-bih/2012-13.csv	FALSE	FALSE	FALSE	cups	2012	HNK Capljina	FK Olimpik Sarajevo	Penalty Shoot-Out	Save	NA	176	Bosnia-Herzegovina	cups/bihp-kup-bih	NA
last 16 2nd leg	HNK Capljina - FK Olimpik Sarajevo	1:4 on pens	Velibor Djuric	FK Olimpik Sarajevo	scored	Adnan Kaltak	HNK Capljina	Pens	NA	cups/bihp-kup-bih/2012-13.csv	FALSE	FALSE	FALSE	cups	2012	HNK Capljina	FK Olimpik Sarajevo	Penalty Shoot-Out	Goal	NA	176	Bosnia-Herzegovina	cups/bihp-kup-bih	NA
last 16 2nd leg	HNK Capljina - FK Olimpik Sarajevo	1:4 on pens	Ivan Jurkovic	HNK Capljina	missed	Irfan Fejzic	FK Olimpik Sarajevo	Pens	NA	cups/bihp-kup-bih/2012-13.csv	FALSE	FALSE	FALSE	cups	2012	HNK Capljina	FK Olimpik Sarajevo	Penalty Shoot-Out	Missed	NA	176	Bosnia-Herzegovina	cups/bihp-kup-bih	NA
last 16 2nd leg	HNK Capljina - FK Olimpik Sarajevo	1:4 on pens	Bojan Regoje	FK Olimpik Sarajevo	scored	Adnan Kaltak	HNK Capljina	Pens	NA	cups/bihp-kup-bih/2012-13.csv	FALSE	FALSE	FALSE	cups	2012	HNK Capljina	FK Olimpik Sarajevo	Penalty Shoot-Out	Goal	NA	176	Bosnia-Herzegovina	cups/bihp-kup-bih	NA
last 16 2nd leg	HNK Capljina - FK Olimpik Sarajevo	1:4 on pens	Viktor Siljeg	HNK Capljina	missed	Irfan Fejzic	FK Olimpik Sarajevo	Pens	NA	cups/bihp-kup-bih/2012-13.csv	FALSE	FALSE	FALSE	cups	2012	HNK Capljina	FK Olimpik Sarajevo	Penalty Shoot-Out	Missed	NA	176	Bosnia-Herzegovina	cups/bihp-kup-bih	NA
last 16 2nd leg	HNK Capljina - FK Olimpik Sarajevo	1:4 on pens	Mahir Karic	FK Olimpik Sarajevo	scored	Adnan Kaltak	HNK Capljina	Pens	NA	cups/bihp-kup-bih/2012-13.csv	FALSE	FALSE	FALSE	cups	2012	HNK Capljina	FK Olimpik Sarajevo	Penalty Shoot-Out	Goal	NA	176	Bosnia-Herzegovina	cups/bihp-kup-bih	NA
First Round	NK Rijeka Vitez - FK Drina HE Visegrad	2:1	Ivan Slipac	NK Rijeka Vitez	scored	NA	FK Drina HE Visegrad	42'	1:1	cups/bihp-kup-bih/2012-13.csv	TRUE	TRUE	TRUE	cups	2012	NK Rijeka Vitez	FK Drina HE Visegrad	First half	Goal	0:1	177	Bosnia-Herzegovina	cups/bihp-kup-bih	NA
Second Round 1st leg	HSK Zrinjski Mostar - FK Borac Banja Luka	4:0	Velibor Djuric	HSK Zrinjski Mostar	scored	Asmir Avdukic	FK Borac Banja Luka	34'	2:0	cups/bihp-kup-bih/2013-14.csv	TRUE	TRUE	TRUE	cups	2013	HSK Zrinjski Mostar	FK Borac Banja Luka	First half	Goal	1:0	178	Bosnia-Herzegovina	cups/bihp-kup-bih	NA
Second Round 1st leg	NK Vitez - FK Sarajevo	1:1	Dario Pranjkovic	NK Vitez	scored	NA	FK Sarajevo	20'	1:0	cups/bihp-kup-bih/2013-14.csv	TRUE	TRUE	TRUE	cups	2013	NK Vitez	FK Sarajevo	First half	Goal	0:0	179	Bosnia-Herzegovina	cups/bihp-kup-bih	NA
Second Round 1st leg	NK Siroki Brijeg - FK Radnik Bijeljina	4:1	Dragan Ristic	FK Radnik Bijeljina	scored	Antonio Soldo	NK Siroki Brijeg	30'	1:1	cups/bihp-kup-bih/2013-14.csv	TRUE	TRUE	TRUE	cups	2013	NK Siroki Brijeg	FK Radnik Bijeljina	First half	Goal	1:0	180	Bosnia-Herzegovina	cups/bihp-kup-bih	NA
Second Round 1st leg	NK Siroki Brijeg - FK Radnik Bijeljina	4:1	Wagner Lago	NK Siroki Brijeg	scored	Mladen Lucic	FK Radnik Bijeljina	39'	3:1	cups/bihp-kup-bih/2013-14.csv	TRUE	TRUE	TRUE	cups	2013	NK Siroki Brijeg	FK Radnik Bijeljina	First half	Goal	2:1	180	Bosnia-Herzegovina	cups/bihp-kup-bih	NA
Second Round 1st leg	FK Sloboda Mrkonjic Grad - FK Velez Mostar	2:3	Mirza Cemalovic	FK Velez Mostar	scored	Nikola Djuric	FK Sloboda Mrkonjic Grad	3'	0:1	cups/bihp-kup-bih/2013-14.csv	TRUE	TRUE	TRUE	cups	2013	FK Sloboda Mrkonjic Grad	FK Velez Mostar	First half	Goal	0:0	181	Bosnia-Herzegovina	cups/bihp-kup-bih	NA
First Round	FK Mladost Velika Obarska - FK Po­dri­nje Janja	2:1	Dalibor Krezovic	FK Mladost Velika Obarska	scored	NA	FK Po­dri­nje Janja	70'	2:1	cups/bihp-kup-bih/2013-14.csv	TRUE	TRUE	TRUE	cups	2013	FK Mladost Velika Obarska	FK Po­dri­nje Janja	Second half	Goal	1:1	182	Bosnia-Herzegovina	cups/bihp-kup-bih	NA
First Round	FK Velez Mostar - NK Rijeka Vitez	8:0	Darko Maletic	FK Velez Mostar	scored	Marino Maros	NK Rijeka Vitez	41'	2:0	cups/bihp-kup-bih/2013-14.csv	TRUE	TRUE	TRUE	cups	2013	FK Velez Mostar	NK Rijeka Vitez	First half	Goal	1:0	183	Bosnia-Herzegovina	cups/bihp-kup-bih	NA
final 2nd leg	FK Olimpik Sarajevo - NK Siroki Brijeg	6:5 on pens	Wagner Lago	NK Siroki Brijeg	scored	Dino Hamzic	FK Olimpik Sarajevo	Pens	0:1	cups/bihp-kup-bih/2014-15.csv	TRUE	TRUE	FALSE	cups	2014	FK Olimpik Sarajevo	NK Siroki Brijeg	Penalty Shoot-Out	Goal	0:0	184	Bosnia-Herzegovina	cups/bihp-kup-bih	1
final 2nd leg	FK Olimpik Sarajevo - NK Siroki Brijeg	6:5 on pens	Stefan Pereira	FK Olimpik Sarajevo	scored	NA	NK Siroki Brijeg	Pens	1:1	cups/bihp-kup-bih/2014-15.csv	TRUE	TRUE	FALSE	cups	2014	FK Olimpik Sarajevo	NK Siroki Brijeg	Penalty Shoot-Out	Goal	0:1	184	Bosnia-Herzegovina	cups/bihp-kup-bih	2
final 2nd leg	FK Olimpik Sarajevo - NK Siroki Brijeg	6:5 on pens	Goran Zakaric	NK Siroki Brijeg	scored	Dino Hamzic	FK Olimpik Sarajevo	Pens	1:2	cups/bihp-kup-bih/2014-15.csv	TRUE	TRUE	FALSE	cups	2014	FK Olimpik Sarajevo	NK Siroki Brijeg	Penalty Shoot-Out	Goal	1:1	184	Bosnia-Herzegovina	cups/bihp-kup-bih	3
final 2nd leg	FK Olimpik Sarajevo - NK Siroki Brijeg	6:5 on pens	Danijal Brkovic	FK Olimpik Sarajevo	scored	NA	NK Siroki Brijeg	Pens	2:2	cups/bihp-kup-bih/2014-15.csv	TRUE	TRUE	FALSE	cups	2014	FK Olimpik Sarajevo	NK Siroki Brijeg	Penalty Shoot-Out	Goal	1:2	184	Bosnia-Herzegovina	cups/bihp-kup-bih	4
final 2nd leg	FK Olimpik Sarajevo - NK Siroki Brijeg	6:5 on pens	Jure Ivankovic	NK Siroki Brijeg	scored	Dino Hamzic	FK Olimpik Sarajevo	Pens	2:3	cups/bihp-kup-bih/2014-15.csv	TRUE	TRUE	FALSE	cups	2014	FK Olimpik Sarajevo	NK Siroki Brijeg	Penalty Shoot-Out	Goal	2:2	184	Bosnia-Herzegovina	cups/bihp-kup-bih	5
final 2nd leg	FK Olimpik Sarajevo - NK Siroki Brijeg	6:5 on pens	Ervin Jusufovic	FK Olimpik Sarajevo	scored	NA	NK Siroki Brijeg	Pens	3:3	cups/bihp-kup-bih/2014-15.csv	TRUE	TRUE	FALSE	cups	2014	FK Olimpik Sarajevo	NK Siroki Brijeg	Penalty Shoot-Out	Goal	2:3	184	Bosnia-Herzegovina	cups/bihp-kup-bih	6
final 2nd leg	FK Olimpik Sarajevo - NK Siroki Brijeg	6:5 on pens	Dino Coric	NK Siroki Brijeg	scored	Dino Hamzic	FK Olimpik Sarajevo	Pens	3:4	cups/bihp-kup-bih/2014-15.csv	TRUE	TRUE	FALSE	cups	2014	FK Olimpik Sarajevo	NK Siroki Brijeg	Penalty Shoot-Out	Goal	3:3	184	Bosnia-Herzegovina	cups/bihp-kup-bih	7
final 2nd leg	FK Olimpik Sarajevo - NK Siroki Brijeg	6:5 on pens	Kenan Handzic	FK Olimpik Sarajevo	scored	NA	NK Siroki Brijeg	Pens	4:4	cups/bihp-kup-bih/2014-15.csv	TRUE	TRUE	FALSE	cups	2014	FK Olimpik Sarajevo	NK Siroki Brijeg	Penalty Shoot-Out	Goal	3:4	184	Bosnia-Herzegovina	cups/bihp-kup-bih	8
final 2nd leg	FK Olimpik Sarajevo - NK Siroki Brijeg	6:5 on pens	Davor Landeka	NK Siroki Brijeg	saved	Dino Hamzic	FK Olimpik Sarajevo	Pens	4:4	cups/bihp-kup-bih/2014-15.csv	TRUE	TRUE	FALSE	cups	2014	FK Olimpik Sarajevo	NK Siroki Brijeg	Penalty Shoot-Out	Save	4:4	184	Bosnia-Herzegovina	cups/bihp-kup-bih	9
final 2nd leg	FK Olimpik Sarajevo - NK Siroki Brijeg	6:5 on pens	Veldin Muharemovic	FK Olimpik Sarajevo	scored	NA	NK Siroki Brijeg	Pens	5:4	cups/bihp-kup-bih/2014-15.csv	TRUE	TRUE	FALSE	cups	2014	FK Olimpik Sarajevo	NK Siroki Brijeg	Penalty Shoot-Out	Goal	4:4	184	Bosnia-Herzegovina	cups/bihp-kup-bih	10
Semi-Finals 2nd Leg	HSK Zrinjski Mostar - FK Olimpik Sarajevo	4:5 on pens	Pero Stojkic	HSK Zrinjski Mostar	missed	NA	FK Olimpik Sarajevo	Pens	0:0	cups/bihp-kup-bih/2014-15.csv	TRUE	TRUE	FALSE	cups	2014	HSK Zrinjski Mostar	FK Olimpik Sarajevo	Penalty Shoot-Out	Missed	0:0	185	Bosnia-Herzegovina	cups/bihp-kup-bih	1
Semi-Finals 2nd Leg	HSK Zrinjski Mostar - FK Olimpik Sarajevo	4:5 on pens	Sulejman Smajic	FK Olimpik Sarajevo	scored	Dino Hamzic	HSK Zrinjski Mostar	Pens	0:1	cups/bihp-kup-bih/2014-15.csv	TRUE	TRUE	FALSE	cups	2014	HSK Zrinjski Mostar	FK Olimpik Sarajevo	Penalty Shoot-Out	Goal	0:0	185	Bosnia-Herzegovina	cups/bihp-kup-bih	2
Semi-Finals 2nd Leg	HSK Zrinjski Mostar - FK Olimpik Sarajevo	4:5 on pens	Velibor Djuric	HSK Zrinjski Mostar	scored	NA	FK Olimpik Sarajevo	Pens	1:1	cups/bihp-kup-bih/2014-15.csv	TRUE	TRUE	FALSE	cups	2014	HSK Zrinjski Mostar	FK Olimpik Sarajevo	Penalty Shoot-Out	Goal	0:1	185	Bosnia-Herzegovina	cups/bihp-kup-bih	3
Semi-Finals 2nd Leg	HSK Zrinjski Mostar - FK Olimpik Sarajevo	4:5 on pens	Stefan Pereira	FK Olimpik Sarajevo	scored	Dino Hamzic	HSK Zrinjski Mostar	Pens	1:2	cups/bihp-kup-bih/2014-15.csv	TRUE	TRUE	FALSE	cups	2014	HSK Zrinjski Mostar	FK Olimpik Sarajevo	Penalty Shoot-Out	Goal	1:1	185	Bosnia-Herzegovina	cups/bihp-kup-bih	4
Semi-Finals 2nd Leg	HSK Zrinjski Mostar - FK Olimpik Sarajevo	4:5 on pens	Vucina Scepanovic	HSK Zrinjski Mostar	scored	NA	FK Olimpik Sarajevo	Pens	2:2	cups/bihp-kup-bih/2014-15.csv	TRUE	TRUE	FALSE	cups	2014	HSK Zrinjski Mostar	FK Olimpik Sarajevo	Penalty Shoot-Out	Goal	1:2	185	Bosnia-Herzegovina	cups/bihp-kup-bih	5
Semi-Finals 2nd Leg	HSK Zrinjski Mostar - FK Olimpik Sarajevo	4:5 on pens	Danijal Brkovic	FK Olimpik Sarajevo	scored	Dino Hamzic	HSK Zrinjski Mostar	Pens	2:3	cups/bihp-kup-bih/2014-15.csv	TRUE	TRUE	FALSE	cups	2014	HSK Zrinjski Mostar	FK Olimpik Sarajevo	Penalty Shoot-Out	Goal	2:2	185	Bosnia-Herzegovina	cups/bihp-kup-bih	6
Semi-Finals 2nd Leg	HSK Zrinjski Mostar - FK Olimpik Sarajevo	4:5 on pens	Aleksandar Radulovic	HSK Zrinjski Mostar	scored	NA	FK Olimpik Sarajevo	Pens	3:3	cups/bihp-kup-bih/2014-15.csv	TRUE	TRUE	FALSE	cups	2014	HSK Zrinjski Mostar	FK Olimpik Sarajevo	Penalty Shoot-Out	Goal	2:3	185	Bosnia-Herzegovina	cups/bihp-kup-bih	7
Semi-Finals 2nd Leg	HSK Zrinjski Mostar - FK Olimpik Sarajevo	4:5 on pens	Kenan Handzic	FK Olimpik Sarajevo	scored	Dino Hamzic	HSK Zrinjski Mostar	Pens	3:4	cups/bihp-kup-bih/2014-15.csv	TRUE	TRUE	FALSE	cups	2014	HSK Zrinjski Mostar	FK Olimpik Sarajevo	Penalty Shoot-Out	Goal	3:3	185	Bosnia-Herzegovina	cups/bihp-kup-bih	8
Semi-Finals 2nd Leg	HSK Zrinjski Mostar - FK Olimpik Sarajevo	4:5 on pens	Ivan Crnov	HSK Zrinjski Mostar	scored	NA	FK Olimpik Sarajevo	Pens	4:4	cups/bihp-kup-bih/2014-15.csv	TRUE	TRUE	FALSE	cups	2014	HSK Zrinjski Mostar	FK Olimpik Sarajevo	Penalty Shoot-Out	Goal	3:4	185	Bosnia-Herzegovina	cups/bihp-kup-bih	9
Semi-Finals 2nd Leg	HSK Zrinjski Mostar - FK Olimpik Sarajevo	4:5 on pens	Veldin Muharemovic	FK Olimpik Sarajevo	missed	Dino Hamzic	HSK Zrinjski Mostar	Pens	4:4	cups/bihp-kup-bih/2014-15.csv	TRUE	TRUE	FALSE	cups	2014	HSK Zrinjski Mostar	FK Olimpik Sarajevo	Penalty Shoot-Out	Missed	4:4	185	Bosnia-Herzegovina	cups/bihp-kup-bih	10
Semi-Finals 2nd Leg	HSK Zrinjski Mostar - FK Olimpik Sarajevo	4:5 on pens	Mile Pehar	HSK Zrinjski Mostar	saved	NA	FK Olimpik Sarajevo	Pens	4:4	cups/bihp-kup-bih/2014-15.csv	TRUE	TRUE	FALSE	cups	2014	HSK Zrinjski Mostar	FK Olimpik Sarajevo	Penalty Shoot-Out	Save	4:4	185	Bosnia-Herzegovina	cups/bihp-kup-bih	11
Semi-Finals 2nd Leg	HSK Zrinjski Mostar - FK Olimpik Sarajevo	4:5 on pens	Ervin Jusufovic	FK Olimpik Sarajevo	scored	Dino Hamzic	HSK Zrinjski Mostar	Pens	4:5	cups/bihp-kup-bih/2014-15.csv	TRUE	TRUE	FALSE	cups	2014	HSK Zrinjski Mostar	FK Olimpik Sarajevo	Penalty Shoot-Out	Goal	4:4	185	Bosnia-Herzegovina	cups/bihp-kup-bih	12
Second Round 1st leg	FK Olimpik Sarajevo - NK Celik Zenica	4:0	Sulejman Smajic	FK Olimpik Sarajevo	scored	Adi Adilovic	NK Celik Zenica	21'	1:0	cups/bihp-kup-bih/2014-15.csv	FALSE	FALSE	FALSE	cups	2014	FK Olimpik Sarajevo	NK Celik Zenica	First half	Goal	0:0	186	Bosnia-Herzegovina	cups/bihp-kup-bih	NA
First Round	FK Borac Banja Luka - FK Drina Zvornik	3:2 on pens	Joco Stokic	FK Borac Banja Luka	scored	Goran Maksimovic	FK Drina Zvornik	Pens	NA	cups/bihp-kup-bih/2014-15.csv	FALSE	FALSE	FALSE	cups	2014	FK Borac Banja Luka	FK Drina Zvornik	Penalty Shoot-Out	Goal	NA	187	Bosnia-Herzegovina	cups/bihp-kup-bih	NA
First Round	FK Borac Banja Luka - FK Drina Zvornik	3:2 on pens	Aleksandar Malbasic	FK Borac Banja Luka	missed	Goran Maksimovic	FK Drina Zvornik	Pens	NA	cups/bihp-kup-bih/2014-15.csv	FALSE	FALSE	FALSE	cups	2014	FK Borac Banja Luka	FK Drina Zvornik	Penalty Shoot-Out	Missed	NA	187	Bosnia-Herzegovina	cups/bihp-kup-bih	NA
First Round	FK Borac Banja Luka - FK Drina Zvornik	3:2 on pens	Mihajlo Savanovic	FK Borac Banja Luka	scored	Goran Maksimovic	FK Drina Zvornik	Pens	NA	cups/bihp-kup-bih/2014-15.csv	FALSE	FALSE	FALSE	cups	2014	FK Borac Banja Luka	FK Drina Zvornik	Penalty Shoot-Out	Goal	NA	187	Bosnia-Herzegovina	cups/bihp-kup-bih	NA
First Round	FK Borac Banja Luka - FK Drina Zvornik	3:2 on pens	Fedor Predragovic	FK Borac Banja Luka	scored	Goran Maksimovic	FK Drina Zvornik	Pens	NA	cups/bihp-kup-bih/2014-15.csv	FALSE	FALSE	FALSE	cups	2014	FK Borac Banja Luka	FK Drina Zvornik	Penalty Shoot-Out	Goal	NA	187	Bosnia-Herzegovina	cups/bihp-kup-bih	NA
First Round	FK Borac Banja Luka - FK Drina Zvornik	3:2 on pens	Milos Filipovic	FK Drina Zvornik	missed	Branislav Ruzic	FK Borac Banja Luka	Pens	NA	cups/bihp-kup-bih/2014-15.csv	FALSE	FALSE	FALSE	cups	2014	FK Borac Banja Luka	FK Drina Zvornik	Penalty Shoot-Out	Missed	NA	187	Bosnia-Herzegovina	cups/bihp-kup-bih	NA
First Round	FK Borac Banja Luka - FK Drina Zvornik	3:2 on pens	Dejan Uzelac	FK Drina Zvornik	scored	Branislav Ruzic	FK Borac Banja Luka	Pens	NA	cups/bihp-kup-bih/2014-15.csv	FALSE	FALSE	FALSE	cups	2014	FK Borac Banja Luka	FK Drina Zvornik	Penalty Shoot-Out	Goal	NA	187	Bosnia-Herzegovina	cups/bihp-kup-bih	NA
First Round	FK Borac Banja Luka - FK Drina Zvornik	3:2 on pens	Stefan Colovic	FK Drina Zvornik	saved	Branislav Ruzic	FK Borac Banja Luka	Pens	NA	cups/bihp-kup-bih/2014-15.csv	FALSE	FALSE	FALSE	cups	2014	FK Borac Banja Luka	FK Drina Zvornik	Penalty Shoot-Out	Save	NA	187	Bosnia-Herzegovina	cups/bihp-kup-bih	NA
First Round	FK Borac Banja Luka - FK Drina Zvornik	3:2 on pens	Vlado Ivanovic	FK Drina Zvornik	missed	Branislav Ruzic	FK Borac Banja Luka	Pens	NA	cups/bihp-kup-bih/2014-15.csv	FALSE	FALSE	FALSE	cups	2014	FK Borac Banja Luka	FK Drina Zvornik	Penalty Shoot-Out	Missed	NA	187	Bosnia-Herzegovina	cups/bihp-kup-bih	NA
First Round	NK Bratstvo Gracanica - FK Olimpik Sarajevo	3:4 on pens	Eldar Ikanovic	NK Bratstvo Gracanica	saved	Senedin Ostrakovic	FK Olimpik Sarajevo	Pens	NA	cups/bihp-kup-bih/2014-15.csv	FALSE	FALSE	FALSE	cups	2014	NK Bratstvo Gracanica	FK Olimpik Sarajevo	Penalty Shoot-Out	Save	NA	188	Bosnia-Herzegovina	cups/bihp-kup-bih	NA
First Round	NK Bratstvo Gracanica - FK Olimpik Sarajevo	3:4 on pens	Rijad Pljevljak	NK Bratstvo Gracanica	missed	Senedin Ostrakovic	FK Olimpik Sarajevo	Pens	NA	cups/bihp-kup-bih/2014-15.csv	FALSE	FALSE	FALSE	cups	2014	NK Bratstvo Gracanica	FK Olimpik Sarajevo	Penalty Shoot-Out	Missed	NA	188	Bosnia-Herzegovina	cups/bihp-kup-bih	NA
First Round	NK Bratstvo Gracanica - FK Olimpik Sarajevo	3:4 on pens	Edin Susa	NK Bratstvo Gracanica	scored	Senedin Ostrakovic	FK Olimpik Sarajevo	Pens	NA	cups/bihp-kup-bih/2014-15.csv	FALSE	FALSE	FALSE	cups	2014	NK Bratstvo Gracanica	FK Olimpik Sarajevo	Penalty Shoot-Out	Goal	NA	188	Bosnia-Herzegovina	cups/bihp-kup-bih	NA
First Round	NK Bratstvo Gracanica - FK Olimpik Sarajevo	3:4 on pens	Jadranko Bogicevic	FK Olimpik Sarajevo	scored	Mirza Hamzabegovic	NK Bratstvo Gracanica	Pens	NA	cups/bihp-kup-bih/2014-15.csv	FALSE	FALSE	FALSE	cups	2014	NK Bratstvo Gracanica	FK Olimpik Sarajevo	Penalty Shoot-Out	Goal	NA	188	Bosnia-Herzegovina	cups/bihp-kup-bih	NA
First Round	NK Bratstvo Gracanica - FK Olimpik Sarajevo	3:4 on pens	Sulejman Smajic	FK Olimpik Sarajevo	scored	Mirza Hamzabegovic	NK Bratstvo Gracanica	Pens	NA	cups/bihp-kup-bih/2014-15.csv	FALSE	FALSE	FALSE	cups	2014	NK Bratstvo Gracanica	FK Olimpik Sarajevo	Penalty Shoot-Out	Goal	NA	188	Bosnia-Herzegovina	cups/bihp-kup-bih	NA
First Round	NK Bratstvo Gracanica - FK Olimpik Sarajevo	3:4 on pens	Kenan Handzic	FK Olimpik Sarajevo	scored	Mirza Hamzabegovic	NK Bratstvo Gracanica	Pens	NA	cups/bihp-kup-bih/2014-15.csv	FALSE	FALSE	FALSE	cups	2014	NK Bratstvo Gracanica	FK Olimpik Sarajevo	Penalty Shoot-Out	Goal	NA	188	Bosnia-Herzegovina	cups/bihp-kup-bih	NA
First Round	NK Bratstvo Gracanica - FK Olimpik Sarajevo	3:4 on pens	Amer Gojak	FK Olimpik Sarajevo	scored	Mirza Hamzabegovic	NK Bratstvo Gracanica	Pens	NA	cups/bihp-kup-bih/2014-15.csv	FALSE	FALSE	FALSE	cups	2014	NK Bratstvo Gracanica	FK Olimpik Sarajevo	Penalty Shoot-Out	Goal	NA	188	Bosnia-Herzegovina	cups/bihp-kup-bih	NA
First Round	FK Igman Konjic - FK Sarajevo	0:3	Krste Velkoski	FK Sarajevo	scored	Dejan Bandovic	FK Igman Konjic	90'	0:3	cups/bihp-kup-bih/2014-15.csv	FALSE	FALSE	FALSE	cups	2014	FK Igman Konjic	FK Sarajevo	Second half	Goal	0:2	189	Bosnia-Herzegovina	cups/bihp-kup-bih	NA
First Round	NK Vitez - OFK Gradina Srebrenik	5:3 on pens	Sanel Alic	NK Vitez	scored	Armin Kurbasic	OFK Gradina Srebrenik	Pens	1:0	cups/bihp-kup-bih/2014-15.csv	TRUE	TRUE	FALSE	cups	2014	NK Vitez	OFK Gradina Srebrenik	Penalty Shoot-Out	Goal	0:0	190	Bosnia-Herzegovina	cups/bihp-kup-bih	1
First Round	NK Vitez - OFK Gradina Srebrenik	5:3 on pens	Alen Turbic	OFK Gradina Srebrenik	missed	Aleksandar Zivkovic	NK Vitez	Pens	1:0	cups/bihp-kup-bih/2014-15.csv	TRUE	TRUE	FALSE	cups	2014	NK Vitez	OFK Gradina Srebrenik	Penalty Shoot-Out	Missed	1:0	190	Bosnia-Herzegovina	cups/bihp-kup-bih	2
First Round	NK Vitez - OFK Gradina Srebrenik	5:3 on pens	Vedran Vidovic	NK Vitez	scored	Armin Kurbasic	OFK Gradina Srebrenik	Pens	2:0	cups/bihp-kup-bih/2014-15.csv	TRUE	TRUE	FALSE	cups	2014	NK Vitez	OFK Gradina Srebrenik	Penalty Shoot-Out	Goal	1:0	190	Bosnia-Herzegovina	cups/bihp-kup-bih	3
First Round	NK Vitez - OFK Gradina Srebrenik	5:3 on pens	Sanel Sehric	OFK Gradina Srebrenik	scored	Aleksandar Zivkovic	NK Vitez	Pens	2:1	cups/bihp-kup-bih/2014-15.csv	TRUE	TRUE	FALSE	cups	2014	NK Vitez	OFK Gradina Srebrenik	Penalty Shoot-Out	Goal	2:0	190	Bosnia-Herzegovina	cups/bihp-kup-bih	4
First Round	NK Vitez - OFK Gradina Srebrenik	5:3 on pens	Haris Heco	NK Vitez	scored	Armin Kurbasic	OFK Gradina Srebrenik	Pens	3:1	cups/bihp-kup-bih/2014-15.csv	TRUE	TRUE	FALSE	cups	2014	NK Vitez	OFK Gradina Srebrenik	Penalty Shoot-Out	Goal	2:1	190	Bosnia-Herzegovina	cups/bihp-kup-bih	5
First Round	NK Vitez - OFK Gradina Srebrenik	5:3 on pens	Elvedin Aletic	OFK Gradina Srebrenik	scored	Aleksandar Zivkovic	NK Vitez	Pens	3:2	cups/bihp-kup-bih/2014-15.csv	TRUE	TRUE	FALSE	cups	2014	NK Vitez	OFK Gradina Srebrenik	Penalty Shoot-Out	Goal	3:1	190	Bosnia-Herzegovina	cups/bihp-kup-bih	6
First Round	NK Vitez - OFK Gradina Srebrenik	5:3 on pens	Toni Pezo	NK Vitez	scored	Armin Kurbasic	OFK Gradina Srebrenik	Pens	4:2	cups/bihp-kup-bih/2014-15.csv	TRUE	TRUE	FALSE	cups	2014	NK Vitez	OFK Gradina Srebrenik	Penalty Shoot-Out	Goal	3:2	190	Bosnia-Herzegovina	cups/bihp-kup-bih	7
First Round	NK Vitez - OFK Gradina Srebrenik	5:3 on pens	Salih Muminovic	OFK Gradina Srebrenik	missed	Aleksandar Zivkovic	NK Vitez	Pens	4:2	cups/bihp-kup-bih/2014-15.csv	TRUE	TRUE	FALSE	cups	2014	NK Vitez	OFK Gradina Srebrenik	Penalty Shoot-Out	Missed	4:2	190	Bosnia-Herzegovina	cups/bihp-kup-bih	8
Semi-Finals 2nd Leg	NK Siroki Brijeg - FK Radnik Bijeljina	2:1	Adnan Secerovic	FK Radnik Bijeljina	scored	Luka Bilobrk	NK Siroki Brijeg	70'	2:1	cups/bihp-kup-bih/2015-16.csv	TRUE	TRUE	TRUE	cups	2015	NK Siroki Brijeg	FK Radnik Bijeljina	Second half	Goal	2:0	191	Bosnia-Herzegovina	cups/bihp-kup-bih	NA
Semi-Finals 2nd Leg	FK Sloboda Tuzla - FK Zeljeznicar Sarajevo	3:1	Ivan Lendric	FK Zeljeznicar Sarajevo	scored	Kenan Piric	FK Sloboda Tuzla	89'	3:1	cups/bihp-kup-bih/2015-16.csv	TRUE	TRUE	TRUE	cups	2015	FK Sloboda Tuzla	FK Zeljeznicar Sarajevo	Second half	Goal	3:0	192	Bosnia-Herzegovina	cups/bihp-kup-bih	NA
Quarter-Finals 1st leg	FK Sloboda Tuzla - FK Sarajevo	2:1	Sevko Okic	FK Sarajevo	scored	Bojan Pavlovic	FK Sloboda Tuzla	83'	2:1	cups/bihp-kup-bih/2015-16.csv	TRUE	TRUE	TRUE	cups	2015	FK Sloboda Tuzla	FK Sarajevo	Second half	Goal	2:0	193	Bosnia-Herzegovina	cups/bihp-kup-bih	NA
Quarter-Finals 1st leg	NK Siroki Brijeg - FK Mladost Doboj-Kakanj	3:1	Jure Ivankovic	NK Siroki Brijeg	scored	Franko Lalic	FK Mladost Doboj-Kakanj	36'	1:0	cups/bihp-kup-bih/2015-16.csv	TRUE	TRUE	TRUE	cups	2015	NK Siroki Brijeg	FK Mladost Doboj-Kakanj	First half	Goal	0:0	194	Bosnia-Herzegovina	cups/bihp-kup-bih	NA
Quarter-Finals 2nd leg	FK Mladost Doboj-Kakanj - NK Siroki Brijeg	1:0	Aldin Sisic	FK Mladost Doboj-Kakanj	scored	Luka Bilobrk	NK Siroki Brijeg	85'	1:0	cups/bihp-kup-bih/2015-16.csv	TRUE	TRUE	TRUE	cups	2015	FK Mladost Doboj-Kakanj	NK Siroki Brijeg	Second half	Goal	0:0	195	Bosnia-Herzegovina	cups/bihp-kup-bih	NA
last 16 1st leg	FK Rudar Kakanj - FK Radnik Bijeljina	1:3	Armin Topalovic	FK Rudar Kakanj	scored	Milos Djurkovic	FK Radnik Bijeljina	84'	1:2	cups/bihp-kup-bih/2015-16.csv	TRUE	TRUE	TRUE	cups	2015	FK Rudar Kakanj	FK Radnik Bijeljina	Second half	Goal	0:2	196	Bosnia-Herzegovina	cups/bihp-kup-bih	NA
last 16 1st leg	NK Celik Zenica - FK Sloboda Tuzla	1:1	Mersudin Ahmetovic	FK Sloboda Tuzla	scored	Adi Adilovic	NK Celik Zenica	89'	1:1	cups/bihp-kup-bih/2015-16.csv	TRUE	TRUE	TRUE	cups	2015	NK Celik Zenica	FK Sloboda Tuzla	Second half	Goal	1:0	197	Bosnia-Herzegovina	cups/bihp-kup-bih	NA
last 16 1st leg	FK Sloboda Novi Grad - FK Mladost Doboj-Kakanj	2:1	Darko Mitrovic	FK Sloboda Novi Grad	scored	Adnan Hadzic	FK Mladost Doboj-Kakanj	39'	2:0	cups/bihp-kup-bih/2015-16.csv	TRUE	TRUE	TRUE	cups	2015	FK Sloboda Novi Grad	FK Mladost Doboj-Kakanj	First half	Goal	1:0	198	Bosnia-Herzegovina	cups/bihp-kup-bih	NA
last 16 1st leg	FK Zeljeznicar Sarajevo - NK GOSK Gabela	3:0	Ognjen Djelmic	FK Zeljeznicar Sarajevo	scored	Marko Susac	NK GOSK Gabela	57'	2:0	cups/bihp-kup-bih/2015-16.csv	TRUE	TRUE	TRUE	cups	2015	FK Zeljeznicar Sarajevo	NK GOSK Gabela	Second half	Goal	1:0	199	Bosnia-Herzegovina	cups/bihp-kup-bih	NA
last 16 2nd leg	NK Siroki Brijeg - HNK Orasje	6:0	Jure Ivankovic	NK Siroki Brijeg	scored	Marko Ivkic	HNK Orasje	52'	3:0	cups/bihp-kup-bih/2015-16.csv	TRUE	TRUE	TRUE	cups	2015	NK Siroki Brijeg	HNK Orasje	Second half	Goal	2:0	200	Bosnia-Herzegovina	cups/bihp-kup-bih	NA
last 16 2nd leg	FK Mladost Doboj-Kakanj - FK Sloboda Novi Grad	7:0	Anel Husic	FK Mladost Doboj-Kakanj	scored	Slobodan Majkic	FK Sloboda Novi Grad	50'	3:0	cups/bihp-kup-bih/2015-16.csv	TRUE	TRUE	TRUE	cups	2015	FK Mladost Doboj-Kakanj	FK Sloboda Novi Grad	Second half	Goal	2:0	201	Bosnia-Herzegovina	cups/bihp-kup-bih	NA
First Round	NK Celik Zenica - NK Vitez	1:0	Anel Dedic	NK Celik Zenica	scored	Ivan Tiric	NK Vitez	87'	1:0	cups/bihp-kup-bih/2015-16.csv	TRUE	TRUE	TRUE	cups	2015	NK Celik Zenica	NK Vitez	Second half	Goal	0:0	202	Bosnia-Herzegovina	cups/bihp-kup-bih	NA
First Round	HNK Orasje - NK TOSK Tesanj	3:2	Senad Mujic	HNK Orasje	scored	Maid Bejzic	NK TOSK Tesanj	59'	1:1	cups/bihp-kup-bih/2015-16.csv	TRUE	TRUE	TRUE	cups	2015	HNK Orasje	NK TOSK Tesanj	Second half	Goal	0:1	203	Bosnia-Herzegovina	cups/bihp-kup-bih	NA
First Round	FK Zeljeznicar Sarajevo - FK Krupa na Vrbasu	1:0	Ognjen Djelmic	FK Zeljeznicar Sarajevo	scored	Jovan Kutic	FK Krupa na Vrbasu	90'	1:0	cups/bihp-kup-bih/2015-16.csv	TRUE	TRUE	TRUE	cups	2015	FK Zeljeznicar Sarajevo	FK Krupa na Vrbasu	Second half	Goal	0:0	204	Bosnia-Herzegovina	cups/bihp-kup-bih	NA
First Round	HSK Zrinjski Mostar - FK Sarajevo	6:7 on pens	Goran Zakaric	HSK Zrinjski Mostar	scored	NA	FK Sarajevo	Pens	1:0	cups/bihp-kup-bih/2015-16.csv	TRUE	TRUE	FALSE	cups	2015	HSK Zrinjski Mostar	FK Sarajevo	Penalty Shoot-Out	Goal	0:0	205	Bosnia-Herzegovina	cups/bihp-kup-bih	1
First Round	HSK Zrinjski Mostar - FK Sarajevo	6:7 on pens	Bojan Puzigaca	FK Sarajevo	scored	Matej Delac	HSK Zrinjski Mostar	Pens	1:1	cups/bihp-kup-bih/2015-16.csv	TRUE	TRUE	FALSE	cups	2015	HSK Zrinjski Mostar	FK Sarajevo	Penalty Shoot-Out	Goal	1:0	205	Bosnia-Herzegovina	cups/bihp-kup-bih	2
First Round	HSK Zrinjski Mostar - FK Sarajevo	6:7 on pens	Ivan Peko	HSK Zrinjski Mostar	scored	NA	FK Sarajevo	Pens	2:1	cups/bihp-kup-bih/2015-16.csv	TRUE	TRUE	FALSE	cups	2015	HSK Zrinjski Mostar	FK Sarajevo	Penalty Shoot-Out	Goal	1:1	205	Bosnia-Herzegovina	cups/bihp-kup-bih	3
First Round	HSK Zrinjski Mostar - FK Sarajevo	6:7 on pens	Tomislav Barbaric	FK Sarajevo	scored	Matej Delac	HSK Zrinjski Mostar	Pens	2:2	cups/bihp-kup-bih/2015-16.csv	TRUE	TRUE	FALSE	cups	2015	HSK Zrinjski Mostar	FK Sarajevo	Penalty Shoot-Out	Goal	2:1	205	Bosnia-Herzegovina	cups/bihp-kup-bih	4
First Round	HSK Zrinjski Mostar - FK Sarajevo	6:7 on pens	Aleksandar Radulovic	HSK Zrinjski Mostar	scored	NA	FK Sarajevo	Pens	3:2	cups/bihp-kup-bih/2015-16.csv	TRUE	TRUE	FALSE	cups	2015	HSK Zrinjski Mostar	FK Sarajevo	Penalty Shoot-Out	Goal	2:2	205	Bosnia-Herzegovina	cups/bihp-kup-bih	5
First Round	HSK Zrinjski Mostar - FK Sarajevo	6:7 on pens	Krste Velkoski	FK Sarajevo	scored	Matej Delac	HSK Zrinjski Mostar	Pens	3:3	cups/bihp-kup-bih/2015-16.csv	TRUE	TRUE	FALSE	cups	2015	HSK Zrinjski Mostar	FK Sarajevo	Penalty Shoot-Out	Goal	3:2	205	Bosnia-Herzegovina	cups/bihp-kup-bih	6
First Round	HSK Zrinjski Mostar - FK Sarajevo	6:7 on pens	Milos Filipovic	HSK Zrinjski Mostar	scored	NA	FK Sarajevo	Pens	4:3	cups/bihp-kup-bih/2015-16.csv	TRUE	TRUE	FALSE	cups	2015	HSK Zrinjski Mostar	FK Sarajevo	Penalty Shoot-Out	Goal	3:3	205	Bosnia-Herzegovina	cups/bihp-kup-bih	7
First Round	HSK Zrinjski Mostar - FK Sarajevo	6:7 on pens	Edin Rustemovic	FK Sarajevo	scored	Matej Delac	HSK Zrinjski Mostar	Pens	4:4	cups/bihp-kup-bih/2015-16.csv	TRUE	TRUE	FALSE	cups	2015	HSK Zrinjski Mostar	FK Sarajevo	Penalty Shoot-Out	Goal	4:3	205	Bosnia-Herzegovina	cups/bihp-kup-bih	8
First Round	HSK Zrinjski Mostar - FK Sarajevo	6:7 on pens	Jasmin Mesanovic	HSK Zrinjski Mostar	scored	NA	FK Sarajevo	Pens	5:4	cups/bihp-kup-bih/2015-16.csv	TRUE	TRUE	FALSE	cups	2015	HSK Zrinjski Mostar	FK Sarajevo	Penalty Shoot-Out	Goal	4:4	205	Bosnia-Herzegovina	cups/bihp-kup-bih	9
First Round	HSK Zrinjski Mostar - FK Sarajevo	6:7 on pens	Leon Benko	FK Sarajevo	scored	Matej Delac	HSK Zrinjski Mostar	Pens	5:5	cups/bihp-kup-bih/2015-16.csv	TRUE	TRUE	FALSE	cups	2015	HSK Zrinjski Mostar	FK Sarajevo	Penalty Shoot-Out	Goal	5:4	205	Bosnia-Herzegovina	cups/bihp-kup-bih	10
First Round	HSK Zrinjski Mostar - FK Sarajevo	6:7 on pens	Zvonimir Blaic	HSK Zrinjski Mostar	missed	NA	FK Sarajevo	Pens	5:5	cups/bihp-kup-bih/2015-16.csv	TRUE	TRUE	FALSE	cups	2015	HSK Zrinjski Mostar	FK Sarajevo	Penalty Shoot-Out	Missed	5:5	205	Bosnia-Herzegovina	cups/bihp-kup-bih	11
First Round	HSK Zrinjski Mostar - FK Sarajevo	6:7 on pens	Haris Duljevic	FK Sarajevo	scored	Matej Delac	HSK Zrinjski Mostar	Pens	5:6	cups/bihp-kup-bih/2015-16.csv	TRUE	TRUE	FALSE	cups	2015	HSK Zrinjski Mostar	FK Sarajevo	Penalty Shoot-Out	Goal	5:5	205	Bosnia-Herzegovina	cups/bihp-kup-bih	12
final 2nd leg	NK Siroki Brijeg - FK Sarajevo	4:3 on pens	Amer Bekic	FK Sarajevo	scored	Luka Bilobrk	NK Siroki Brijeg	65'	0:1	cups/bihp-kup-bih/2016-17.csv	TRUE	FALSE	FALSE	cups	2016	NK Siroki Brijeg	FK Sarajevo	Second half	Goal	0:0	206	Bosnia-Herzegovina	cups/bihp-kup-bih	NA
final 2nd leg	NK Siroki Brijeg - FK Sarajevo	4:3 on pens	Ivan Krstanovic	NK Siroki Brijeg	saved	Bojan Pavlovic	FK Sarajevo	Pens	0:0	cups/bihp-kup-bih/2016-17.csv	TRUE	TRUE	FALSE	cups	2016	NK Siroki Brijeg	FK Sarajevo	Penalty Shoot-Out	Save	0:0	206	Bosnia-Herzegovina	cups/bihp-kup-bih	1
final 2nd leg	NK Siroki Brijeg - FK Sarajevo	4:3 on pens	Said Husejinovic	FK Sarajevo	missed	Luka Bilobrk	NK Siroki Brijeg	Pens	0:0	cups/bihp-kup-bih/2016-17.csv	TRUE	TRUE	FALSE	cups	2016	NK Siroki Brijeg	FK Sarajevo	Penalty Shoot-Out	Missed	0:0	206	Bosnia-Herzegovina	cups/bihp-kup-bih	2
final 2nd leg	NK Siroki Brijeg - FK Sarajevo	4:3 on pens	Jure Ivankovic	NK Siroki Brijeg	scored	Bojan Pavlovic	FK Sarajevo	Pens	1:0	cups/bihp-kup-bih/2016-17.csv	TRUE	TRUE	FALSE	cups	2016	NK Siroki Brijeg	FK Sarajevo	Penalty Shoot-Out	Goal	0:0	206	Bosnia-Herzegovina	cups/bihp-kup-bih	3
final 2nd leg	NK Siroki Brijeg - FK Sarajevo	4:3 on pens	Almir Bekic	FK Sarajevo	scored	Luka Bilobrk	NK Siroki Brijeg	Pens	1:1	cups/bihp-kup-bih/2016-17.csv	TRUE	TRUE	FALSE	cups	2016	NK Siroki Brijeg	FK Sarajevo	Penalty Shoot-Out	Goal	1:0	206	Bosnia-Herzegovina	cups/bihp-kup-bih	4
final 2nd leg	NK Siroki Brijeg - FK Sarajevo	4:3 on pens	Josip Barisic	NK Siroki Brijeg	scored	Bojan Pavlovic	FK Sarajevo	Pens	2:1	cups/bihp-kup-bih/2016-17.csv	TRUE	TRUE	FALSE	cups	2016	NK Siroki Brijeg	FK Sarajevo	Penalty Shoot-Out	Goal	1:1	206	Bosnia-Herzegovina	cups/bihp-kup-bih	5
final 2nd leg	NK Siroki Brijeg - FK Sarajevo	4:3 on pens	Edin Rustemovic	FK Sarajevo	missed	Luka Bilobrk	NK Siroki Brijeg	Pens	2:1	cups/bihp-kup-bih/2016-17.csv	TRUE	TRUE	FALSE	cups	2016	NK Siroki Brijeg	FK Sarajevo	Penalty Shoot-Out	Missed	2:1	206	Bosnia-Herzegovina	cups/bihp-kup-bih	6
final 2nd leg	NK Siroki Brijeg - FK Sarajevo	4:3 on pens	Dino Coric	NK Siroki Brijeg	scored	Bojan Pavlovic	FK Sarajevo	Pens	3:1	cups/bihp-kup-bih/2016-17.csv	TRUE	TRUE	FALSE	cups	2016	NK Siroki Brijeg	FK Sarajevo	Penalty Shoot-Out	Goal	2:1	206	Bosnia-Herzegovina	cups/bihp-kup-bih	7
final 2nd leg	NK Siroki Brijeg - FK Sarajevo	4:3 on pens	Mersudin Ahmetovic	FK Sarajevo	scored	Luka Bilobrk	NK Siroki Brijeg	Pens	3:2	cups/bihp-kup-bih/2016-17.csv	TRUE	TRUE	FALSE	cups	2016	NK Siroki Brijeg	FK Sarajevo	Penalty Shoot-Out	Goal	3:1	206	Bosnia-Herzegovina	cups/bihp-kup-bih	8
final 2nd leg	NK Siroki Brijeg - FK Sarajevo	4:3 on pens	Dejan Cabraja	NK Siroki Brijeg	scored	Bojan Pavlovic	FK Sarajevo	Pens	4:2	cups/bihp-kup-bih/2016-17.csv	TRUE	TRUE	FALSE	cups	2016	NK Siroki Brijeg	FK Sarajevo	Penalty Shoot-Out	Goal	3:2	206	Bosnia-Herzegovina	cups/bihp-kup-bih	9
Semi-Finals 2nd Leg	FK Mladost Doboj-Kakanj - FK Sarajevo	2:3	Elvis Saric	FK Sarajevo	saved	Emil Velic	NA	17'	0:0	cups/bihp-kup-bih/2016-17.csv	TRUE	FALSE	FALSE	cups	2016	NA	FK Sarajevo	First half	Save	0:0	207	Bosnia-Herzegovina	cups/bihp-kup-bih	NA
Semi-Finals 2nd Leg	FK Mladost Doboj-Kakanj - FK Sarajevo	2:3	Goran Brkic	FK Mladost Doboj-Kakanj	saved	Emil Velic	NA	90'	1:3	cups/bihp-kup-bih/2016-17.csv	TRUE	FALSE	FALSE	cups	2016	FK Mladost Doboj-Kakanj	NA	Second half	Save	1:3	207	Bosnia-Herzegovina	cups/bihp-kup-bih	NA
Semi-Finals 2nd Leg	FK Zeljeznicar Sarajevo - NK Siroki Brijeg	0:3	Zajko Zeba	FK Zeljeznicar Sarajevo	saved	Luka Bilobrk	NA	45'	0:2	cups/bihp-kup-bih/2016-17.csv	TRUE	FALSE	FALSE	cups	2016	FK Zeljeznicar Sarajevo	NA	First half	Save	0:2	208	Bosnia-Herzegovina	cups/bihp-kup-bih	NA
Semi-Finals 2nd Leg	FK Zeljeznicar Sarajevo - NK Siroki Brijeg	0:3	Samir Bekric	FK Zeljeznicar Sarajevo	saved	Luka Bilobrk	NA	74'	0:2	cups/bihp-kup-bih/2016-17.csv	TRUE	FALSE	FALSE	cups	2016	FK Zeljeznicar Sarajevo	NA	Second half	Save	0:2	208	Bosnia-Herzegovina	cups/bihp-kup-bih	NA
Quarter-Finals 1st leg	FK Mladost Doboj-Kakanj - FK Bosna Union	6:3	Edin Murga	FK Bosna Union	scored	Franko Lalic	FK Mladost Doboj-Kakanj	76'	5:2	cups/bihp-kup-bih/2016-17.csv	TRUE	FALSE	FALSE	cups	2016	FK Mladost Doboj-Kakanj	FK Bosna Union	Second half	Goal	5:1	209	Bosnia-Herzegovina	cups/bihp-kup-bih	NA
Quarter-Finals 1st leg	FK Radnik Bijeljina - FK Zeljeznicar Sarajevo	2:2	Goran Zakaric	FK Zeljeznicar Sarajevo	saved	Mladen Lucic	FK Radnik Bijeljina	90'	2:2	cups/bihp-kup-bih/2016-17.csv	TRUE	FALSE	FALSE	cups	2016	FK Radnik Bijeljina	FK Zeljeznicar Sarajevo	Second half	Save	2:2	210	Bosnia-Herzegovina	cups/bihp-kup-bih	NA
Quarter-Finals 2nd leg	FK Bosna Union - FK Mladost Doboj-Kakanj	2:3	Dejan Maksimovic	FK Mladost Doboj-Kakanj	scored	Ibro Hodzic	FK Bosna Union	4'	0:1	cups/bihp-kup-bih/2016-17.csv	TRUE	FALSE	FALSE	cups	2016	FK Bosna Union	FK Mladost Doboj-Kakanj	First half	Goal	0:0	211	Bosnia-Herzegovina	cups/bihp-kup-bih	NA
Quarter-Finals 2nd leg	FK Bosna Union - FK Mladost Doboj-Kakanj	2:3	Nihad Mujic	FK Bosna Union	scored	Franko Lalic	FK Mladost Doboj-Kakanj	79'	2:3	cups/bihp-kup-bih/2016-17.csv	TRUE	FALSE	FALSE	cups	2016	FK Bosna Union	FK Mladost Doboj-Kakanj	Second half	Goal	1:3	211	Bosnia-Herzegovina	cups/bihp-kup-bih	NA
Quarter-Finals 2nd leg	NK Siroki Brijeg - HSK Zrinjski Mostar	1:0	Ivan Krstanovic	NK Siroki Brijeg	scored	Kresimir Bandic	HSK Zrinjski Mostar	34'	1:0	cups/bihp-kup-bih/2016-17.csv	TRUE	FALSE	FALSE	cups	2016	NK Siroki Brijeg	HSK Zrinjski Mostar	First half	Goal	0:0	212	Bosnia-Herzegovina	cups/bihp-kup-bih	NA
last 16 1st leg	FK Zeljeznicar Sarajevo - FK Gorazde	5:1	Jasmin Suntic	FK Gorazde	scored	Adnan Secerovic	FK Zeljeznicar Sarajevo	19'	1:1	cups/bihp-kup-bih/2016-17.csv	TRUE	FALSE	FALSE	cups	2016	FK Zeljeznicar Sarajevo	FK Gorazde	First half	Goal	1:0	213	Bosnia-Herzegovina	cups/bihp-kup-bih	NA
last 16 2nd leg	FK Kozara Gradiska - FK Sarajevo	0:5	Said Husejinovic	FK Sarajevo	scored	Milos Mancic	FK Kozara Gradiska	90'	0:5	cups/bihp-kup-bih/2016-17.csv	TRUE	FALSE	FALSE	cups	2016	FK Kozara Gradiska	FK Sarajevo	Second half	Goal	0:4	214	Bosnia-Herzegovina	cups/bihp-kup-bih	NA
last 16 2nd leg	NK Siroki Brijeg - FK Sloboda Tuzla	2:0	Ivan Krstanovic	NK Siroki Brijeg	scored	Kenan Piric	FK Sloboda Tuzla	69'	1:0	cups/bihp-kup-bih/2016-17.csv	TRUE	FALSE	FALSE	cups	2016	NK Siroki Brijeg	FK Sloboda Tuzla	Second half	Goal	0:0	215	Bosnia-Herzegovina	cups/bihp-kup-bih	NA
First Round	NK Jajce - FK Velez Mostar	1:2	Sulejman Smajic	NK Jajce	scored	Haris Voloder	FK Velez Mostar	71'	1:1	cups/bihp-kup-bih/2016-17.csv	TRUE	FALSE	FALSE	cups	2016	NK Jajce	FK Velez Mostar	Second half	Goal	0:1	216	Bosnia-Herzegovina	cups/bihp-kup-bih	NA
First Round	NK Jajce - FK Velez Mostar	1:2	Nedzad Serdarevic	FK Velez Mostar	missed	Emir Plakalo	NK Jajce	33'	0:1	cups/bihp-kup-bih/2016-17.csv	TRUE	FALSE	FALSE	cups	2016	NK Jajce	FK Velez Mostar	First half	Missed	0:1	216	Bosnia-Herzegovina	cups/bihp-kup-bih	NA
First Round	FK Gorazde - NK Zvijezda Gradacac	5:3 on pens	Damir Rovcanin	FK Gorazde	scored	Vedad Gluhic	NK Zvijezda Gradacac	Pens	1:0	cups/bihp-kup-bih/2016-17.csv	TRUE	TRUE	FALSE	cups	2016	FK Gorazde	NK Zvijezda Gradacac	Penalty Shoot-Out	Goal	0:0	217	Bosnia-Herzegovina	cups/bihp-kup-bih	1
First Round	FK Gorazde - NK Zvijezda Gradacac	5:3 on pens	Nermin Hadzic	NK Zvijezda Gradacac	missed	Nejir Culov	FK Gorazde	Pens	1:0	cups/bihp-kup-bih/2016-17.csv	TRUE	TRUE	FALSE	cups	2016	FK Gorazde	NK Zvijezda Gradacac	Penalty Shoot-Out	Missed	1:0	217	Bosnia-Herzegovina	cups/bihp-kup-bih	2
First Round	FK Gorazde - NK Zvijezda Gradacac	5:3 on pens	Eldin Ducic	FK Gorazde	scored	Vedad Gluhic	NK Zvijezda Gradacac	Pens	2:0	cups/bihp-kup-bih/2016-17.csv	TRUE	TRUE	FALSE	cups	2016	FK Gorazde	NK Zvijezda Gradacac	Penalty Shoot-Out	Goal	1:0	217	Bosnia-Herzegovina	cups/bihp-kup-bih	3
First Round	FK Gorazde - NK Zvijezda Gradacac	5:3 on pens	Mirza Music	NK Zvijezda Gradacac	scored	Nejir Culov	FK Gorazde	Pens	2:1	cups/bihp-kup-bih/2016-17.csv	TRUE	TRUE	FALSE	cups	2016	FK Gorazde	NK Zvijezda Gradacac	Penalty Shoot-Out	Goal	2:0	217	Bosnia-Herzegovina	cups/bihp-kup-bih	4
First Round	FK Gorazde - NK Zvijezda Gradacac	5:3 on pens	Anel Curic	FK Gorazde	saved	Vedad Gluhic	NK Zvijezda Gradacac	Pens	2:1	cups/bihp-kup-bih/2016-17.csv	TRUE	TRUE	FALSE	cups	2016	FK Gorazde	NK Zvijezda Gradacac	Penalty Shoot-Out	Save	2:1	217	Bosnia-Herzegovina	cups/bihp-kup-bih	5
First Round	FK Gorazde - NK Zvijezda Gradacac	5:3 on pens	Dzenan Mujagic	NK Zvijezda Gradacac	scored	Nejir Culov	FK Gorazde	Pens	2:2	cups/bihp-kup-bih/2016-17.csv	TRUE	TRUE	FALSE	cups	2016	FK Gorazde	NK Zvijezda Gradacac	Penalty Shoot-Out	Goal	2:1	217	Bosnia-Herzegovina	cups/bihp-kup-bih	6
First Round	FK Gorazde - NK Zvijezda Gradacac	5:3 on pens	Muamer Adzem	FK Gorazde	scored	Vedad Gluhic	NK Zvijezda Gradacac	Pens	3:2	cups/bihp-kup-bih/2016-17.csv	TRUE	TRUE	FALSE	cups	2016	FK Gorazde	NK Zvijezda Gradacac	Penalty Shoot-Out	Goal	2:2	217	Bosnia-Herzegovina	cups/bihp-kup-bih	7
First Round	FK Gorazde - NK Zvijezda Gradacac	5:3 on pens	Anis Devedzic	NK Zvijezda Gradacac	saved	Nejir Culov	FK Gorazde	Pens	3:2	cups/bihp-kup-bih/2016-17.csv	TRUE	TRUE	FALSE	cups	2016	FK Gorazde	NK Zvijezda Gradacac	Penalty Shoot-Out	Save	3:2	217	Bosnia-Herzegovina	cups/bihp-kup-bih	8
First Round	FK Gorazde - NK Zvijezda Gradacac	5:3 on pens	Jasmin Suntic	FK Gorazde	scored	Vedad Gluhic	NK Zvijezda Gradacac	Pens	4:2	cups/bihp-kup-bih/2016-17.csv	TRUE	TRUE	FALSE	cups	2016	FK Gorazde	NK Zvijezda Gradacac	Penalty Shoot-Out	Goal	3:2	217	Bosnia-Herzegovina	cups/bihp-kup-bih	9
First Round	FK Mladost Doboj-Kakanj - FK Rudar Prijedor	1:0	Anel Husic	FK Mladost Doboj-Kakanj	scored	Dejan Indic	FK Rudar Prijedor	20'	1:0	cups/bihp-kup-bih/2016-17.csv	TRUE	FALSE	FALSE	cups	2016	FK Mladost Doboj-Kakanj	FK Rudar Prijedor	First half	Goal	0:0	218	Bosnia-Herzegovina	cups/bihp-kup-bih	NA
First Round	NK Celik Zenica - FK Bosna Union	4:5 on pens	Bojan Markovic	NK Celik Zenica	scored	Ibro Hodzic	FK Bosna Union	Pens	1:0	cups/bihp-kup-bih/2016-17.csv	TRUE	TRUE	FALSE	cups	2016	NK Celik Zenica	FK Bosna Union	Penalty Shoot-Out	Goal	0:0	219	Bosnia-Herzegovina	cups/bihp-kup-bih	1
First Round	NK Celik Zenica - FK Bosna Union	4:5 on pens	Kerim Kadric	FK Bosna Union	missed	Semir Bukvic	NK Celik Zenica	Pens	1:0	cups/bihp-kup-bih/2016-17.csv	TRUE	TRUE	FALSE	cups	2016	NK Celik Zenica	FK Bosna Union	Penalty Shoot-Out	Missed	1:0	219	Bosnia-Herzegovina	cups/bihp-kup-bih	2
First Round	NK Celik Zenica - FK Bosna Union	4:5 on pens	Semir Pezer	NK Celik Zenica	scored	Ibro Hodzic	FK Bosna Union	Pens	2:0	cups/bihp-kup-bih/2016-17.csv	TRUE	TRUE	FALSE	cups	2016	NK Celik Zenica	FK Bosna Union	Penalty Shoot-Out	Goal	1:0	219	Bosnia-Herzegovina	cups/bihp-kup-bih	3
First Round	NK Celik Zenica - FK Bosna Union	4:5 on pens	Nedim Oglecevac	FK Bosna Union	scored	Semir Bukvic	NK Celik Zenica	Pens	2:1	cups/bihp-kup-bih/2016-17.csv	TRUE	TRUE	FALSE	cups	2016	NK Celik Zenica	FK Bosna Union	Penalty Shoot-Out	Goal	2:0	219	Bosnia-Herzegovina	cups/bihp-kup-bih	4
First Round	NK Celik Zenica - FK Bosna Union	4:5 on pens	Marin Popovic	NK Celik Zenica	scored	Ibro Hodzic	FK Bosna Union	Pens	3:1	cups/bihp-kup-bih/2016-17.csv	TRUE	TRUE	FALSE	cups	2016	NK Celik Zenica	FK Bosna Union	Penalty Shoot-Out	Goal	2:1	219	Bosnia-Herzegovina	cups/bihp-kup-bih	5
First Round	NK Celik Zenica - FK Bosna Union	4:5 on pens	Bajro Spahic	FK Bosna Union	scored	Semir Bukvic	NK Celik Zenica	Pens	3:2	cups/bihp-kup-bih/2016-17.csv	TRUE	TRUE	FALSE	cups	2016	NK Celik Zenica	FK Bosna Union	Penalty Shoot-Out	Goal	3:1	219	Bosnia-Herzegovina	cups/bihp-kup-bih	6
First Round	NK Celik Zenica - FK Bosna Union	4:5 on pens	Haris Heco	NK Celik Zenica	saved	Ibro Hodzic	FK Bosna Union	Pens	3:2	cups/bihp-kup-bih/2016-17.csv	TRUE	TRUE	FALSE	cups	2016	NK Celik Zenica	FK Bosna Union	Penalty Shoot-Out	Save	3:2	219	Bosnia-Herzegovina	cups/bihp-kup-bih	7
First Round	NK Celik Zenica - FK Bosna Union	4:5 on pens	Kerim Palic	FK Bosna Union	scored	Semir Bukvic	NK Celik Zenica	Pens	3:3	cups/bihp-kup-bih/2016-17.csv	TRUE	TRUE	FALSE	cups	2016	NK Celik Zenica	FK Bosna Union	Penalty Shoot-Out	Goal	3:2	219	Bosnia-Herzegovina	cups/bihp-kup-bih	8
First Round	NK Celik Zenica - FK Bosna Union	4:5 on pens	Danijal Brkovic	NK Celik Zenica	missed	Ibro Hodzic	FK Bosna Union	Pens	3:3	cups/bihp-kup-bih/2016-17.csv	TRUE	TRUE	FALSE	cups	2016	NK Celik Zenica	FK Bosna Union	Penalty Shoot-Out	Missed	3:3	219	Bosnia-Herzegovina	cups/bihp-kup-bih	9
First Round	NK Celik Zenica - FK Bosna Union	4:5 on pens	Mustafa Mujic	FK Bosna Union	scored	Semir Bukvic	NK Celik Zenica	Pens	3:4	cups/bihp-kup-bih/2016-17.csv	TRUE	TRUE	FALSE	cups	2016	NK Celik Zenica	FK Bosna Union	Penalty Shoot-Out	Goal	3:3	219	Bosnia-Herzegovina	cups/bihp-kup-bih	10
First Round	FK Rudar Kakanj - FK Sloboda Novi Grad	5:1	Mirza Begovac	FK Rudar Kakanj	scored	Damir Krupic	FK Sloboda Novi Grad	7'	1:0	cups/bihp-kup-bih/2016-17.csv	TRUE	FALSE	FALSE	cups	2016	FK Rudar Kakanj	FK Sloboda Novi Grad	First half	Goal	0:0	220	Bosnia-Herzegovina	cups/bihp-kup-bih	NA
First Round	FK Rudar Kakanj - FK Sloboda Novi Grad	5:1	Aleksandar Zujic	FK Sloboda Novi Grad	missed	Edin Mujagic	NA	79'	4:0	cups/bihp-kup-bih/2016-17.csv	TRUE	FALSE	FALSE	cups	2016	NA	FK Sloboda Novi Grad	Second half	Missed	4:0	220	Bosnia-Herzegovina	cups/bihp-kup-bih	NA
First Round	FK Rudar Kakanj - FK Sloboda Novi Grad	5:1	Marko Culibrk	FK Sloboda Novi Grad	missed	Edin Mujagic	NA	89'	5:0	cups/bihp-kup-bih/2016-17.csv	TRUE	FALSE	FALSE	cups	2016	NA	FK Sloboda Novi Grad	Second half	Missed	5:0	220	Bosnia-Herzegovina	cups/bihp-kup-bih	NA
First Round	FK Kozara Gradiska - FK Olimpik Sarajevo	3:2 on pens	Sandro Marin	FK Kozara Gradiska	missed	Ratko Dujkovic	FK Olimpik Sarajevo	Pens	NA	cups/bihp-kup-bih/2016-17.csv	FALSE	FALSE	FALSE	cups	2016	FK Kozara Gradiska	FK Olimpik Sarajevo	Penalty Shoot-Out	Missed	NA	221	Bosnia-Herzegovina	cups/bihp-kup-bih	NA
First Round	FK Kozara Gradiska - FK Olimpik Sarajevo	3:2 on pens	Stefan Marinkovic	FK Kozara Gradiska	scored	Ratko Dujkovic	FK Olimpik Sarajevo	Pens	NA	cups/bihp-kup-bih/2016-17.csv	FALSE	FALSE	FALSE	cups	2016	FK Kozara Gradiska	FK Olimpik Sarajevo	Penalty Shoot-Out	Goal	NA	221	Bosnia-Herzegovina	cups/bihp-kup-bih	NA
First Round	FK Kozara Gradiska - FK Olimpik Sarajevo	3:2 on pens	Dusan Komljenovic	FK Kozara Gradiska	scored	Ratko Dujkovic	FK Olimpik Sarajevo	Pens	NA	cups/bihp-kup-bih/2016-17.csv	FALSE	FALSE	FALSE	cups	2016	FK Kozara Gradiska	FK Olimpik Sarajevo	Penalty Shoot-Out	Goal	NA	221	Bosnia-Herzegovina	cups/bihp-kup-bih	NA
First Round	FK Kozara Gradiska - FK Olimpik Sarajevo	3:2 on pens	Aleksandar Popovic	FK Kozara Gradiska	missed	Ratko Dujkovic	FK Olimpik Sarajevo	Pens	NA	cups/bihp-kup-bih/2016-17.csv	FALSE	FALSE	FALSE	cups	2016	FK Kozara Gradiska	FK Olimpik Sarajevo	Penalty Shoot-Out	Missed	NA	221	Bosnia-Herzegovina	cups/bihp-kup-bih	NA
First Round	FK Kozara Gradiska - FK Olimpik Sarajevo	3:2 on pens	Andrej Majetic	FK Kozara Gradiska	scored	Ratko Dujkovic	FK Olimpik Sarajevo	Pens	NA	cups/bihp-kup-bih/2016-17.csv	FALSE	FALSE	FALSE	cups	2016	FK Kozara Gradiska	FK Olimpik Sarajevo	Penalty Shoot-Out	Goal	NA	221	Bosnia-Herzegovina	cups/bihp-kup-bih	NA
First Round	FK Kozara Gradiska - FK Olimpik Sarajevo	3:2 on pens	Eldin Masic	FK Olimpik Sarajevo	scored	Stefan Djakusic	FK Kozara Gradiska	Pens	NA	cups/bihp-kup-bih/2016-17.csv	FALSE	FALSE	FALSE	cups	2016	FK Kozara Gradiska	FK Olimpik Sarajevo	Penalty Shoot-Out	Goal	NA	221	Bosnia-Herzegovina	cups/bihp-kup-bih	NA
First Round	FK Kozara Gradiska - FK Olimpik Sarajevo	3:2 on pens	Marinko Rastoka	FK Olimpik Sarajevo	scored	Stefan Djakusic	FK Kozara Gradiska	Pens	NA	cups/bihp-kup-bih/2016-17.csv	FALSE	FALSE	FALSE	cups	2016	FK Kozara Gradiska	FK Olimpik Sarajevo	Penalty Shoot-Out	Goal	NA	221	Bosnia-Herzegovina	cups/bihp-kup-bih	NA
First Round	FK Kozara Gradiska - FK Olimpik Sarajevo	3:2 on pens	Alem Plakalo	FK Olimpik Sarajevo	missed	Stefan Djakusic	FK Kozara Gradiska	Pens	NA	cups/bihp-kup-bih/2016-17.csv	FALSE	FALSE	FALSE	cups	2016	FK Kozara Gradiska	FK Olimpik Sarajevo	Penalty Shoot-Out	Missed	NA	221	Bosnia-Herzegovina	cups/bihp-kup-bih	NA
First Round	FK Kozara Gradiska - FK Olimpik Sarajevo	3:2 on pens	Tarik Handzic	FK Olimpik Sarajevo	missed	Stefan Djakusic	FK Kozara Gradiska	Pens	NA	cups/bihp-kup-bih/2016-17.csv	FALSE	FALSE	FALSE	cups	2016	FK Kozara Gradiska	FK Olimpik Sarajevo	Penalty Shoot-Out	Missed	NA	221	Bosnia-Herzegovina	cups/bihp-kup-bih	NA
First Round	FK Kozara Gradiska - FK Olimpik Sarajevo	3:2 on pens	Dzan Selak	FK Olimpik Sarajevo	missed	Stefan Djakusic	FK Kozara Gradiska	Pens	NA	cups/bihp-kup-bih/2016-17.csv	FALSE	FALSE	FALSE	cups	2016	FK Kozara Gradiska	FK Olimpik Sarajevo	Penalty Shoot-Out	Missed	NA	221	Bosnia-Herzegovina	cups/bihp-kup-bih	NA
First Round	FK Slavija Sarajevo - NK Vitez	5:4 on pens	Boban Djeric	NK Vitez	saved	Ivan Trifkovic	FK Slavija Sarajevo	4'	0:0	cups/bihp-kup-bih/2016-17.csv	TRUE	FALSE	FALSE	cups	2016	FK Slavija Sarajevo	NK Vitez	First half	Save	0:0	222	Bosnia-Herzegovina	cups/bihp-kup-bih	NA
First Round	FK Slavija Sarajevo - NK Vitez	5:4 on pens	Nikola Bjelos	FK Slavija Sarajevo	scored	Ivan Tiric	NK Vitez	Pens	1:0	cups/bihp-kup-bih/2016-17.csv	TRUE	TRUE	FALSE	cups	2016	FK Slavija Sarajevo	NK Vitez	Penalty Shoot-Out	Goal	0:0	222	Bosnia-Herzegovina	cups/bihp-kup-bih	1
First Round	FK Slavija Sarajevo - NK Vitez	5:4 on pens	Hrvoje Barisic	NK Vitez	scored	Ivan Trifkovic	FK Slavija Sarajevo	Pens	1:1	cups/bihp-kup-bih/2016-17.csv	TRUE	TRUE	FALSE	cups	2016	FK Slavija Sarajevo	NK Vitez	Penalty Shoot-Out	Goal	1:0	222	Bosnia-Herzegovina	cups/bihp-kup-bih	2
First Round	FK Slavija Sarajevo - NK Vitez	5:4 on pens	Dino Haskovic	FK Slavija Sarajevo	scored	Ivan Tiric	NK Vitez	Pens	2:1	cups/bihp-kup-bih/2016-17.csv	TRUE	TRUE	FALSE	cups	2016	FK Slavija Sarajevo	NK Vitez	Penalty Shoot-Out	Goal	1:1	222	Bosnia-Herzegovina	cups/bihp-kup-bih	3
First Round	FK Slavija Sarajevo - NK Vitez	5:4 on pens	Ivan Livaja	NK Vitez	scored	Ivan Trifkovic	FK Slavija Sarajevo	Pens	2:2	cups/bihp-kup-bih/2016-17.csv	TRUE	TRUE	FALSE	cups	2016	FK Slavija Sarajevo	NK Vitez	Penalty Shoot-Out	Goal	2:1	222	Bosnia-Herzegovina	cups/bihp-kup-bih	4
First Round	FK Slavija Sarajevo - NK Vitez	5:4 on pens	Igor Stepancev	FK Slavija Sarajevo	missed	Ivan Tiric	NK Vitez	Pens	2:2	cups/bihp-kup-bih/2016-17.csv	TRUE	TRUE	FALSE	cups	2016	FK Slavija Sarajevo	NK Vitez	Penalty Shoot-Out	Missed	2:2	222	Bosnia-Herzegovina	cups/bihp-kup-bih	5
First Round	FK Slavija Sarajevo - NK Vitez	5:4 on pens	Tony Livancic	NK Vitez	saved	Ivan Trifkovic	FK Slavija Sarajevo	Pens	2:2	cups/bihp-kup-bih/2016-17.csv	TRUE	TRUE	FALSE	cups	2016	FK Slavija Sarajevo	NK Vitez	Penalty Shoot-Out	Save	2:2	222	Bosnia-Herzegovina	cups/bihp-kup-bih	6
First Round	FK Slavija Sarajevo - NK Vitez	5:4 on pens	Edin Salcin	FK Slavija Sarajevo	scored	Ivan Tiric	NK Vitez	Pens	3:2	cups/bihp-kup-bih/2016-17.csv	TRUE	TRUE	FALSE	cups	2016	FK Slavija Sarajevo	NK Vitez	Penalty Shoot-Out	Goal	2:2	222	Bosnia-Herzegovina	cups/bihp-kup-bih	7
First Round	FK Slavija Sarajevo - NK Vitez	5:4 on pens	Damir Rasic	NK Vitez	scored	Ivan Trifkovic	FK Slavija Sarajevo	Pens	3:3	cups/bihp-kup-bih/2016-17.csv	TRUE	TRUE	FALSE	cups	2016	FK Slavija Sarajevo	NK Vitez	Penalty Shoot-Out	Goal	3:2	222	Bosnia-Herzegovina	cups/bihp-kup-bih	8
First Round	FK Slavija Sarajevo - NK Vitez	5:4 on pens	Marko Milenkovic	FK Slavija Sarajevo	scored	Ivan Tiric	NK Vitez	Pens	4:3	cups/bihp-kup-bih/2016-17.csv	TRUE	TRUE	FALSE	cups	2016	FK Slavija Sarajevo	NK Vitez	Penalty Shoot-Out	Goal	3:3	222	Bosnia-Herzegovina	cups/bihp-kup-bih	9
First Round	FK Slavija Sarajevo - NK Vitez	5:4 on pens	Vedran Vrhovac	NK Vitez	scored	Ivan Trifkovic	FK Slavija Sarajevo	Pens	4:4	cups/bihp-kup-bih/2016-17.csv	TRUE	TRUE	FALSE	cups	2016	FK Slavija Sarajevo	NK Vitez	Penalty Shoot-Out	Goal	4:3	222	Bosnia-Herzegovina	cups/bihp-kup-bih	10
First Round	FK Slavija Sarajevo - NK Vitez	5:4 on pens	Nemanja Stojanovic	FK Slavija Sarajevo	scored	Ivan Tiric	NK Vitez	Pens	5:4	cups/bihp-kup-bih/2016-17.csv	TRUE	TRUE	FALSE	cups	2016	FK Slavija Sarajevo	NK Vitez	Penalty Shoot-Out	Goal	4:4	222	Bosnia-Herzegovina	cups/bihp-kup-bih	11
First Round	FK Slavija Sarajevo - NK Vitez	5:4 on pens	Juraj Petrovic	NK Vitez	missed	Ivan Trifkovic	FK Slavija Sarajevo	Pens	5:4	cups/bihp-kup-bih/2016-17.csv	TRUE	TRUE	FALSE	cups	2016	FK Slavija Sarajevo	NK Vitez	Penalty Shoot-Out	Missed	5:4	222	Bosnia-Herzegovina	cups/bihp-kup-bih	12
Quarter-Finals 1st leg	FK Rudar Prijedor - FK Krupa na Vrbasu	0:3	Lazar Marjanovic	FK Krupa na Vrbasu	scored	Djordje Sarac	FK Rudar Prijedor	11'	0:2	cups/bihp-kup-bih/2017-18.csv	TRUE	TRUE	TRUE	cups	2017	FK Rudar Prijedor	FK Krupa na Vrbasu	First half	Goal	0:1	223	Bosnia-Herzegovina	cups/bihp-kup-bih	NA
Round of 16	FK Olimpik Sarajevo - NK GOSK Gabela	4:0	Sabahudin Jusufbasic	FK Olimpik Sarajevo	scored	NA	NK GOSK Gabela	38'	2:0	cups/bihp-kup-bih/2017-18.csv	TRUE	TRUE	TRUE	cups	2017	FK Olimpik Sarajevo	NK GOSK Gabela	First half	Goal	1:0	224	Bosnia-Herzegovina	cups/bihp-kup-bih	NA
Round of 16	FK Zeljeznicar Sarajevo - FK Mladost Doboj-Kakanj	2:1	Goran Zakaric	FK Zeljeznicar Sarajevo	scored	Emil Velic	FK Mladost Doboj-Kakanj	87'	2:1	cups/bihp-kup-bih/2017-18.csv	TRUE	TRUE	TRUE	cups	2017	FK Zeljeznicar Sarajevo	FK Mladost Doboj-Kakanj	Second half	Goal	1:1	225	Bosnia-Herzegovina	cups/bihp-kup-bih	NA
Round of 16	NK Siroki Brijeg - NK Vitez	3:0	Wagner Lago	NK Siroki Brijeg	scored	NA	NK Vitez	51'	2:0	cups/bihp-kup-bih/2017-18.csv	TRUE	TRUE	TRUE	cups	2017	NK Siroki Brijeg	NK Vitez	Second half	Goal	1:0	226	Bosnia-Herzegovina	cups/bihp-kup-bih	NA
First Round	FK Rudar Prijedor - FK Tekstilac Derventa	5:4 on pens	Ognjen Jacimovic	FK Rudar Prijedor	missed	NA	FK Tekstilac Derventa	Pens	0:0	cups/bihp-kup-bih/2017-18.csv	TRUE	TRUE	FALSE	cups	2017	FK Rudar Prijedor	FK Tekstilac Derventa	Penalty Shoot-Out	Missed	0:0	227	Bosnia-Herzegovina	cups/bihp-kup-bih	1
First Round	FK Rudar Prijedor - FK Tekstilac Derventa	5:4 on pens	Igor Susakovic	FK Tekstilac Derventa	scored	Dusko Pecic	FK Rudar Prijedor	Pens	0:1	cups/bihp-kup-bih/2017-18.csv	TRUE	TRUE	FALSE	cups	2017	FK Rudar Prijedor	FK Tekstilac Derventa	Penalty Shoot-Out	Goal	0:0	227	Bosnia-Herzegovina	cups/bihp-kup-bih	2
First Round	FK Rudar Prijedor - FK Tekstilac Derventa	5:4 on pens	Nemanja Maric	FK Rudar Prijedor	scored	NA	FK Tekstilac Derventa	Pens	1:1	cups/bihp-kup-bih/2017-18.csv	TRUE	TRUE	FALSE	cups	2017	FK Rudar Prijedor	FK Tekstilac Derventa	Penalty Shoot-Out	Goal	0:1	227	Bosnia-Herzegovina	cups/bihp-kup-bih	3
First Round	FK Rudar Prijedor - FK Tekstilac Derventa	5:4 on pens	Dragan Jolovic	FK Tekstilac Derventa	missed	Dusko Pecic	FK Rudar Prijedor	Pens	1:1	cups/bihp-kup-bih/2017-18.csv	TRUE	TRUE	FALSE	cups	2017	FK Rudar Prijedor	FK Tekstilac Derventa	Penalty Shoot-Out	Missed	1:1	227	Bosnia-Herzegovina	cups/bihp-kup-bih	4
First Round	FK Rudar Prijedor - FK Tekstilac Derventa	5:4 on pens	Ognjen Davidovic	FK Rudar Prijedor	scored	NA	FK Tekstilac Derventa	Pens	2:1	cups/bihp-kup-bih/2017-18.csv	TRUE	TRUE	FALSE	cups	2017	FK Rudar Prijedor	FK Tekstilac Derventa	Penalty Shoot-Out	Goal	1:1	227	Bosnia-Herzegovina	cups/bihp-kup-bih	5
First Round	FK Rudar Prijedor - FK Tekstilac Derventa	5:4 on pens	Aleksandar Kovac	FK Tekstilac Derventa	scored	Dusko Pecic	FK Rudar Prijedor	Pens	2:2	cups/bihp-kup-bih/2017-18.csv	TRUE	TRUE	FALSE	cups	2017	FK Rudar Prijedor	FK Tekstilac Derventa	Penalty Shoot-Out	Goal	2:1	227	Bosnia-Herzegovina	cups/bihp-kup-bih	6
First Round	FK Rudar Prijedor - FK Tekstilac Derventa	5:4 on pens	Drasko Lolic	FK Rudar Prijedor	scored	NA	FK Tekstilac Derventa	Pens	3:2	cups/bihp-kup-bih/2017-18.csv	TRUE	TRUE	FALSE	cups	2017	FK Rudar Prijedor	FK Tekstilac Derventa	Penalty Shoot-Out	Goal	2:2	227	Bosnia-Herzegovina	cups/bihp-kup-bih	7
First Round	FK Rudar Prijedor - FK Tekstilac Derventa	5:4 on pens	Aleksandar Milakovic	FK Tekstilac Derventa	scored	Dusko Pecic	FK Rudar Prijedor	Pens	3:3	cups/bihp-kup-bih/2017-18.csv	TRUE	TRUE	FALSE	cups	2017	FK Rudar Prijedor	FK Tekstilac Derventa	Penalty Shoot-Out	Goal	3:2	227	Bosnia-Herzegovina	cups/bihp-kup-bih	8
First Round	FK Rudar Prijedor - FK Tekstilac Derventa	5:4 on pens	Ljubisa Pecelj	FK Rudar Prijedor	scored	NA	FK Tekstilac Derventa	Pens	4:3	cups/bihp-kup-bih/2017-18.csv	TRUE	TRUE	FALSE	cups	2017	FK Rudar Prijedor	FK Tekstilac Derventa	Penalty Shoot-Out	Goal	3:3	227	Bosnia-Herzegovina	cups/bihp-kup-bih	9
First Round	FK Rudar Prijedor - FK Tekstilac Derventa	5:4 on pens	Vladanko Komlenovic	FK Tekstilac Derventa	missed	Dusko Pecic	FK Rudar Prijedor	Pens	4:3	cups/bihp-kup-bih/2017-18.csv	TRUE	TRUE	FALSE	cups	2017	FK Rudar Prijedor	FK Tekstilac Derventa	Penalty Shoot-Out	Missed	4:3	227	Bosnia-Herzegovina	cups/bihp-kup-bih	10
First Round	FK Sloga Simin Han - HSK Zrinjski Mostar	1:0	Joco Stokic	FK Sloga Simin Han	scored	NA	HSK Zrinjski Mostar	63'	1:0	cups/bihp-kup-bih/2017-18.csv	TRUE	TRUE	TRUE	cups	2017	FK Sloga Simin Han	HSK Zrinjski Mostar	Second half	Goal	0:0	228	Bosnia-Herzegovina	cups/bihp-kup-bih	NA
First Round	NK TOSK Tesanj - NK GOSK Gabela	6:7 on pens	Semin Skulic	NK TOSK Tesanj	scored	Antonio Brkic	NK GOSK Gabela	Pens	1:0	cups/bihp-kup-bih/2017-18.csv	TRUE	TRUE	FALSE	cups	2017	NK TOSK Tesanj	NK GOSK Gabela	Penalty Shoot-Out	Goal	0:0	229	Bosnia-Herzegovina	cups/bihp-kup-bih	1
First Round	NK TOSK Tesanj - NK GOSK Gabela	6:7 on pens	Mirsad Ramic	NK GOSK Gabela	scored	Vahidin Dizdarevic	NK TOSK Tesanj	Pens	1:1	cups/bihp-kup-bih/2017-18.csv	TRUE	TRUE	FALSE	cups	2017	NK TOSK Tesanj	NK GOSK Gabela	Penalty Shoot-Out	Goal	1:0	229	Bosnia-Herzegovina	cups/bihp-kup-bih	2
First Round	NK TOSK Tesanj - NK GOSK Gabela	6:7 on pens	Benjamin Lukomirak	NK TOSK Tesanj	scored	Antonio Brkic	NK GOSK Gabela	Pens	2:1	cups/bihp-kup-bih/2017-18.csv	TRUE	TRUE	FALSE	cups	2017	NK TOSK Tesanj	NK GOSK Gabela	Penalty Shoot-Out	Goal	1:1	229	Bosnia-Herzegovina	cups/bihp-kup-bih	3
First Round	NK TOSK Tesanj - NK GOSK Gabela	6:7 on pens	Josip Ereiz	NK GOSK Gabela	scored	Vahidin Dizdarevic	NK TOSK Tesanj	Pens	2:2	cups/bihp-kup-bih/2017-18.csv	TRUE	TRUE	FALSE	cups	2017	NK TOSK Tesanj	NK GOSK Gabela	Penalty Shoot-Out	Goal	2:1	229	Bosnia-Herzegovina	cups/bihp-kup-bih	4
First Round	NK TOSK Tesanj - NK GOSK Gabela	6:7 on pens	Hamid Navrboc	NK TOSK Tesanj	scored	Antonio Brkic	NK GOSK Gabela	Pens	3:2	cups/bihp-kup-bih/2017-18.csv	TRUE	TRUE	FALSE	cups	2017	NK TOSK Tesanj	NK GOSK Gabela	Penalty Shoot-Out	Goal	2:2	229	Bosnia-Herzegovina	cups/bihp-kup-bih	5
First Round	NK TOSK Tesanj - NK GOSK Gabela	6:7 on pens	Darko Djajic	NK GOSK Gabela	scored	Vahidin Dizdarevic	NK TOSK Tesanj	Pens	3:3	cups/bihp-kup-bih/2017-18.csv	TRUE	TRUE	FALSE	cups	2017	NK TOSK Tesanj	NK GOSK Gabela	Penalty Shoot-Out	Goal	3:2	229	Bosnia-Herzegovina	cups/bihp-kup-bih	6
First Round	NK TOSK Tesanj - NK GOSK Gabela	6:7 on pens	Osmo Nuhanovic	NK TOSK Tesanj	scored	Antonio Brkic	NK GOSK Gabela	Pens	4:3	cups/bihp-kup-bih/2017-18.csv	TRUE	TRUE	FALSE	cups	2017	NK TOSK Tesanj	NK GOSK Gabela	Penalty Shoot-Out	Goal	3:3	229	Bosnia-Herzegovina	cups/bihp-kup-bih	7
First Round	NK TOSK Tesanj - NK GOSK Gabela	6:7 on pens	Petar Dodig	NK GOSK Gabela	scored	Vahidin Dizdarevic	NK TOSK Tesanj	Pens	4:4	cups/bihp-kup-bih/2017-18.csv	TRUE	TRUE	FALSE	cups	2017	NK TOSK Tesanj	NK GOSK Gabela	Penalty Shoot-Out	Goal	4:3	229	Bosnia-Herzegovina	cups/bihp-kup-bih	8
First Round	NK TOSK Tesanj - NK GOSK Gabela	6:7 on pens	Zlatan Gafurovic	NK TOSK Tesanj	saved	Antonio Brkic	NK GOSK Gabela	Pens	4:4	cups/bihp-kup-bih/2017-18.csv	TRUE	TRUE	FALSE	cups	2017	NK TOSK Tesanj	NK GOSK Gabela	Penalty Shoot-Out	Save	4:4	229	Bosnia-Herzegovina	cups/bihp-kup-bih	9
First Round	NK TOSK Tesanj - NK GOSK Gabela	6:7 on pens	Miljenko Bosnjak	NK GOSK Gabela	scored	Vahidin Dizdarevic	NK TOSK Tesanj	Pens	4:5	cups/bihp-kup-bih/2017-18.csv	TRUE	TRUE	FALSE	cups	2017	NK TOSK Tesanj	NK GOSK Gabela	Penalty Shoot-Out	Goal	4:4	229	Bosnia-Herzegovina	cups/bihp-kup-bih	10
First Round	NK Svatovac Poljice - FK Slavija Sarajevo	6:5 on pens	Adel Demirovic	NK Svatovac Poljice	scored	Ivan Butorovic	FK Slavija Sarajevo	Pens	NA	cups/bihp-kup-bih/2017-18.csv	FALSE	FALSE	FALSE	cups	2017	NK Svatovac Poljice	FK Slavija Sarajevo	Penalty Shoot-Out	Goal	NA	230	Bosnia-Herzegovina	cups/bihp-kup-bih	NA
First Round	NK Svatovac Poljice - FK Slavija Sarajevo	6:5 on pens	Nemanja Pusara	FK Slavija Sarajevo	scored	Edin Music	NK Svatovac Poljice	Pens	NA	cups/bihp-kup-bih/2017-18.csv	FALSE	FALSE	FALSE	cups	2017	NK Svatovac Poljice	FK Slavija Sarajevo	Penalty Shoot-Out	Goal	NA	230	Bosnia-Herzegovina	cups/bihp-kup-bih	NA
First Round	NK Svatovac Poljice - FK Slavija Sarajevo	6:5 on pens	Edin Music	NK Svatovac Poljice	scored	Ivan Butorovic	FK Slavija Sarajevo	Pens	NA	cups/bihp-kup-bih/2017-18.csv	FALSE	FALSE	FALSE	cups	2017	NK Svatovac Poljice	FK Slavija Sarajevo	Penalty Shoot-Out	Goal	NA	230	Bosnia-Herzegovina	cups/bihp-kup-bih	NA
First Round	NK Svatovac Poljice - FK Slavija Sarajevo	6:5 on pens	Amar Prutina	FK Slavija Sarajevo	scored	Edin Music	NK Svatovac Poljice	Pens	NA	cups/bihp-kup-bih/2017-18.csv	FALSE	FALSE	FALSE	cups	2017	NK Svatovac Poljice	FK Slavija Sarajevo	Penalty Shoot-Out	Goal	NA	230	Bosnia-Herzegovina	cups/bihp-kup-bih	NA
First Round	NK Svatovac Poljice - FK Slavija Sarajevo	6:5 on pens	Eldar Junuzovic	NK Svatovac Poljice	scored	Ivan Butorovic	FK Slavija Sarajevo	Pens	NA	cups/bihp-kup-bih/2017-18.csv	FALSE	FALSE	FALSE	cups	2017	NK Svatovac Poljice	FK Slavija Sarajevo	Penalty Shoot-Out	Goal	NA	230	Bosnia-Herzegovina	cups/bihp-kup-bih	NA
First Round	NK Svatovac Poljice - FK Slavija Sarajevo	6:5 on pens	Sladjan Antic	FK Slavija Sarajevo	saved	Edin Music	NK Svatovac Poljice	Pens	NA	cups/bihp-kup-bih/2017-18.csv	FALSE	FALSE	FALSE	cups	2017	NK Svatovac Poljice	FK Slavija Sarajevo	Penalty Shoot-Out	Save	NA	230	Bosnia-Herzegovina	cups/bihp-kup-bih	NA
First Round	NK Svatovac Poljice - FK Slavija Sarajevo	6:5 on pens	Almedin Saburovic	NK Svatovac Poljice	scored	Ivan Butorovic	FK Slavija Sarajevo	Pens	NA	cups/bihp-kup-bih/2017-18.csv	FALSE	FALSE	FALSE	cups	2017	NK Svatovac Poljice	FK Slavija Sarajevo	Penalty Shoot-Out	Goal	NA	230	Bosnia-Herzegovina	cups/bihp-kup-bih	NA
First Round	NK Svatovac Poljice - FK Slavija Sarajevo	6:5 on pens	Dino Haskovic	FK Slavija Sarajevo	saved	Edin Music	NK Svatovac Poljice	Pens	NA	cups/bihp-kup-bih/2017-18.csv	FALSE	FALSE	FALSE	cups	2017	NK Svatovac Poljice	FK Slavija Sarajevo	Penalty Shoot-Out	Save	NA	230	Bosnia-Herzegovina	cups/bihp-kup-bih	NA
First Round	NK Svatovac Poljice - FK Slavija Sarajevo	6:5 on pens	Benjamin Berbic	NK Svatovac Poljice	missed	Ivan Butorovic	FK Slavija Sarajevo	Pens	NA	cups/bihp-kup-bih/2017-18.csv	FALSE	FALSE	FALSE	cups	2017	NK Svatovac Poljice	FK Slavija Sarajevo	Penalty Shoot-Out	Missed	NA	230	Bosnia-Herzegovina	cups/bihp-kup-bih	NA
First Round	NK Svatovac Poljice - FK Slavija Sarajevo	6:5 on pens	Goran Popovic	FK Slavija Sarajevo	scored	Edin Music	NK Svatovac Poljice	Pens	NA	cups/bihp-kup-bih/2017-18.csv	FALSE	FALSE	FALSE	cups	2017	NK Svatovac Poljice	FK Slavija Sarajevo	Penalty Shoot-Out	Goal	NA	230	Bosnia-Herzegovina	cups/bihp-kup-bih	NA
First Round	NK Svatovac Poljice - FK Slavija Sarajevo	6:5 on pens	Muamer Mehic	NK Svatovac Poljice	scored	Ivan Butorovic	FK Slavija Sarajevo	Pens	NA	cups/bihp-kup-bih/2017-18.csv	FALSE	FALSE	FALSE	cups	2017	NK Svatovac Poljice	FK Slavija Sarajevo	Penalty Shoot-Out	Goal	NA	230	Bosnia-Herzegovina	cups/bihp-kup-bih	NA
First Round	NK Svatovac Poljice - FK Slavija Sarajevo	6:5 on pens	Marko Markovic	FK Slavija Sarajevo	missed	Edin Music	NK Svatovac Poljice	Pens	NA	cups/bihp-kup-bih/2017-18.csv	FALSE	FALSE	FALSE	cups	2017	NK Svatovac Poljice	FK Slavija Sarajevo	Penalty Shoot-Out	Missed	NA	230	Bosnia-Herzegovina	cups/bihp-kup-bih	NA
First Round	NK Bratstvo Gracanica - FK Sutjeska Foca	6:1	Edo Vehabovic	NK Bratstvo Gracanica	scored	Nemanja Jovicic	FK Sutjeska Foca	59'	3:0	cups/bihp-kup-bih/2017-18.csv	TRUE	TRUE	TRUE	cups	2017	NK Bratstvo Gracanica	FK Sutjeska Foca	Second half	Goal	2:0	231	Bosnia-Herzegovina	cups/bihp-kup-bih	NA
First Round	NK Slaven Zivinice - NK Celik Zenica	6:7 on pens	Germain Kouadio	NK Celik Zenica	scored	Sakib Brezicanin	NK Slaven Zivinice	74'	1:2	cups/bihp-kup-bih/2017-18.csv	TRUE	TRUE	TRUE	cups	2017	NK Slaven Zivinice	NK Celik Zenica	Second half	Goal	1:1	232	Bosnia-Herzegovina	cups/bihp-kup-bih	NA
First Round	NK Slaven Zivinice - NK Celik Zenica	6:7 on pens	Eldin Omerkic	NK Slaven Zivinice	missed	Matej Markovic	NK Celik Zenica	Pens	0:0	cups/bihp-kup-bih/2017-18.csv	TRUE	TRUE	FALSE	cups	2017	NK Slaven Zivinice	NK Celik Zenica	Penalty Shoot-Out	Missed	0:0	232	Bosnia-Herzegovina	cups/bihp-kup-bih	1
First Round	NK Slaven Zivinice - NK Celik Zenica	6:7 on pens	Emrah Hasanhodzic	NK Celik Zenica	scored	Sakib Brezicanin	NK Slaven Zivinice	Pens	0:1	cups/bihp-kup-bih/2017-18.csv	TRUE	TRUE	FALSE	cups	2017	NK Slaven Zivinice	NK Celik Zenica	Penalty Shoot-Out	Goal	0:0	232	Bosnia-Herzegovina	cups/bihp-kup-bih	2
First Round	NK Slaven Zivinice - NK Celik Zenica	6:7 on pens	Almir Kukic	NK Slaven Zivinice	scored	Matej Markovic	NK Celik Zenica	Pens	1:1	cups/bihp-kup-bih/2017-18.csv	TRUE	TRUE	FALSE	cups	2017	NK Slaven Zivinice	NK Celik Zenica	Penalty Shoot-Out	Goal	0:1	232	Bosnia-Herzegovina	cups/bihp-kup-bih	3
First Round	NK Slaven Zivinice - NK Celik Zenica	6:7 on pens	Germain Kouadio	NK Celik Zenica	scored	Sakib Brezicanin	NK Slaven Zivinice	Pens	1:2	cups/bihp-kup-bih/2017-18.csv	TRUE	TRUE	FALSE	cups	2017	NK Slaven Zivinice	NK Celik Zenica	Penalty Shoot-Out	Goal	1:1	232	Bosnia-Herzegovina	cups/bihp-kup-bih	4
First Round	NK Slaven Zivinice - NK Celik Zenica	6:7 on pens	Dzenan Mujagic	NK Slaven Zivinice	scored	Matej Markovic	NK Celik Zenica	Pens	2:2	cups/bihp-kup-bih/2017-18.csv	TRUE	TRUE	FALSE	cups	2017	NK Slaven Zivinice	NK Celik Zenica	Penalty Shoot-Out	Goal	1:2	232	Bosnia-Herzegovina	cups/bihp-kup-bih	5
First Round	NK Slaven Zivinice - NK Celik Zenica	6:7 on pens	Hrustan Kadric	NK Celik Zenica	scored	Sakib Brezicanin	NK Slaven Zivinice	Pens	2:3	cups/bihp-kup-bih/2017-18.csv	TRUE	TRUE	FALSE	cups	2017	NK Slaven Zivinice	NK Celik Zenica	Penalty Shoot-Out	Goal	2:2	232	Bosnia-Herzegovina	cups/bihp-kup-bih	6
First Round	NK Slaven Zivinice - NK Celik Zenica	6:7 on pens	Mirnes Salihovic	NK Slaven Zivinice	scored	Matej Markovic	NK Celik Zenica	Pens	3:3	cups/bihp-kup-bih/2017-18.csv	TRUE	TRUE	FALSE	cups	2017	NK Slaven Zivinice	NK Celik Zenica	Penalty Shoot-Out	Goal	2:3	232	Bosnia-Herzegovina	cups/bihp-kup-bih	7
First Round	NK Slaven Zivinice - NK Celik Zenica	6:7 on pens	Aldin Sisic	NK Celik Zenica	scored	Sakib Brezicanin	NK Slaven Zivinice	Pens	3:4	cups/bihp-kup-bih/2017-18.csv	TRUE	TRUE	FALSE	cups	2017	NK Slaven Zivinice	NK Celik Zenica	Penalty Shoot-Out	Goal	3:3	232	Bosnia-Herzegovina	cups/bihp-kup-bih	8
First Round	NK Slaven Zivinice - NK Celik Zenica	6:7 on pens	Kemal Salihbegovic	NK Slaven Zivinice	scored	Matej Markovic	NK Celik Zenica	Pens	4:4	cups/bihp-kup-bih/2017-18.csv	TRUE	TRUE	FALSE	cups	2017	NK Slaven Zivinice	NK Celik Zenica	Penalty Shoot-Out	Goal	3:4	232	Bosnia-Herzegovina	cups/bihp-kup-bih	9
First Round	NK Slaven Zivinice - NK Celik Zenica	6:7 on pens	Tarik Adilovic	NK Celik Zenica	scored	Sakib Brezicanin	NK Slaven Zivinice	Pens	4:5	cups/bihp-kup-bih/2017-18.csv	TRUE	TRUE	FALSE	cups	2017	NK Slaven Zivinice	NK Celik Zenica	Penalty Shoot-Out	Goal	4:4	232	Bosnia-Herzegovina	cups/bihp-kup-bih	10
First Round	FK Mladost Doboj-Kakanj - FK Sarajevo	4:3 on pens	Krste Velkoski	FK Sarajevo	scored	Bojan Pavlovic	FK Mladost Doboj-Kakanj	Pens	0:1	cups/bihp-kup-bih/2017-18.csv	TRUE	TRUE	FALSE	cups	2017	FK Mladost Doboj-Kakanj	FK Sarajevo	Penalty Shoot-Out	Goal	0:0	233	Bosnia-Herzegovina	cups/bihp-kup-bih	1
First Round	FK Mladost Doboj-Kakanj - FK Sarajevo	4:3 on pens	Haris Dilaver	FK Mladost Doboj-Kakanj	saved	NA	FK Sarajevo	Pens	0:1	cups/bihp-kup-bih/2017-18.csv	TRUE	TRUE	FALSE	cups	2017	FK Mladost Doboj-Kakanj	FK Sarajevo	Penalty Shoot-Out	Save	0:1	233	Bosnia-Herzegovina	cups/bihp-kup-bih	2
First Round	FK Mladost Doboj-Kakanj - FK Sarajevo	4:3 on pens	Mersudin Ahmetovic	FK Sarajevo	saved	Bojan Pavlovic	FK Mladost Doboj-Kakanj	Pens	0:1	cups/bihp-kup-bih/2017-18.csv	TRUE	TRUE	FALSE	cups	2017	FK Mladost Doboj-Kakanj	FK Sarajevo	Penalty Shoot-Out	Save	0:1	233	Bosnia-Herzegovina	cups/bihp-kup-bih	3
First Round	FK Mladost Doboj-Kakanj - FK Sarajevo	4:3 on pens	Anes Vazda	FK Mladost Doboj-Kakanj	scored	NA	FK Sarajevo	Pens	1:1	cups/bihp-kup-bih/2017-18.csv	TRUE	TRUE	FALSE	cups	2017	FK Mladost Doboj-Kakanj	FK Sarajevo	Penalty Shoot-Out	Goal	0:1	233	Bosnia-Herzegovina	cups/bihp-kup-bih	4
First Round	FK Mladost Doboj-Kakanj - FK Sarajevo	4:3 on pens	Nedim Hadzic	FK Sarajevo	scored	Bojan Pavlovic	FK Mladost Doboj-Kakanj	Pens	1:2	cups/bihp-kup-bih/2017-18.csv	TRUE	TRUE	FALSE	cups	2017	FK Mladost Doboj-Kakanj	FK Sarajevo	Penalty Shoot-Out	Goal	1:1	233	Bosnia-Herzegovina	cups/bihp-kup-bih	5
First Round	FK Mladost Doboj-Kakanj - FK Sarajevo	4:3 on pens	Vukasin Benovic	FK Mladost Doboj-Kakanj	scored	NA	FK Sarajevo	Pens	2:2	cups/bihp-kup-bih/2017-18.csv	TRUE	TRUE	FALSE	cups	2017	FK Mladost Doboj-Kakanj	FK Sarajevo	Penalty Shoot-Out	Goal	1:2	233	Bosnia-Herzegovina	cups/bihp-kup-bih	6
First Round	FK Mladost Doboj-Kakanj - FK Sarajevo	4:3 on pens	Almir Bekic	FK Sarajevo	scored	Bojan Pavlovic	FK Mladost Doboj-Kakanj	Pens	2:3	cups/bihp-kup-bih/2017-18.csv	TRUE	TRUE	FALSE	cups	2017	FK Mladost Doboj-Kakanj	FK Sarajevo	Penalty Shoot-Out	Goal	2:2	233	Bosnia-Herzegovina	cups/bihp-kup-bih	7
First Round	FK Mladost Doboj-Kakanj - FK Sarajevo	4:3 on pens	Darko Misic	FK Mladost Doboj-Kakanj	scored	NA	FK Sarajevo	Pens	3:3	cups/bihp-kup-bih/2017-18.csv	TRUE	TRUE	FALSE	cups	2017	FK Mladost Doboj-Kakanj	FK Sarajevo	Penalty Shoot-Out	Goal	2:3	233	Bosnia-Herzegovina	cups/bihp-kup-bih	8
First Round	FK Mladost Doboj-Kakanj - FK Sarajevo	4:3 on pens	Elvis Saric	FK Sarajevo	saved	Bojan Pavlovic	FK Mladost Doboj-Kakanj	Pens	3:3	cups/bihp-kup-bih/2017-18.csv	TRUE	TRUE	FALSE	cups	2017	FK Mladost Doboj-Kakanj	FK Sarajevo	Penalty Shoot-Out	Save	3:3	233	Bosnia-Herzegovina	cups/bihp-kup-bih	9
First Round	FK Mladost Doboj-Kakanj - FK Sarajevo	4:3 on pens	Adnan Secerovic	FK Mladost Doboj-Kakanj	scored	NA	FK Sarajevo	Pens	4:3	cups/bihp-kup-bih/2017-18.csv	TRUE	TRUE	FALSE	cups	2017	FK Mladost Doboj-Kakanj	FK Sarajevo	Penalty Shoot-Out	Goal	3:3	233	Bosnia-Herzegovina	cups/bihp-kup-bih	10
Qualifying Round	HNK Orasje - FK Sloga Simin Han	2:3	Mirel Ibrahimovic	FK Sloga Simin Han	scored	Senedin Ostrakovic	HNK Orasje	70'	1:3	cups/bihp-kup-bih/2017-18.csv	TRUE	TRUE	TRUE	cups	2017	HNK Orasje	FK Sloga Simin Han	Second half	Goal	1:2	234	Bosnia-Herzegovina	cups/bihp-kup-bih	NA
Semi-Finals 1st Leg	OFK Sloga Gornje Crnjelovo - FK Sarajevo	1:4	Krste Velkoski	FK Sarajevo	scored	Vladan Kovacevic	OFK Sloga Gornje Crnjelovo	37'	0:3	cups/bihp-kup-bih/2018-19.csv	TRUE	TRUE	TRUE	cups	2018	OFK Sloga Gornje Crnjelovo	FK Sarajevo	First half	Goal	0:2	235	Bosnia-Herzegovina	cups/bihp-kup-bih	NA
Semi-Finals 2nd Leg	FK Sarajevo - OFK Sloga Gornje Crnjelovo	5:0	Nemanja Matovic	OFK Sloga Gornje Crnjelovo	saved	Vladan Kovacevic	FK Sarajevo	33'	0:0	cups/bihp-kup-bih/2018-19.csv	TRUE	TRUE	TRUE	cups	2018	FK Sarajevo	OFK Sloga Gornje Crnjelovo	First half	Save	0:0	236	Bosnia-Herzegovina	cups/bihp-kup-bih	NA
Quarter-Finals 1st leg	FK Sarajevo - HSK Zrinjski Mostar	1:0	Krste Velkoski	FK Sarajevo	scored	Ivan Brkic	HSK Zrinjski Mostar	9'	1:0	cups/bihp-kup-bih/2018-19.csv	TRUE	TRUE	TRUE	cups	2018	FK Sarajevo	HSK Zrinjski Mostar	First half	Goal	0:0	237	Bosnia-Herzegovina	cups/bihp-kup-bih	NA
Quarter-Finals 2nd leg	FK Klis Buturović Polje - OFK Sloga Gornje Crnjelovo	2:2	Amel Bajric	FK Klis Buturović Polje	scored	Borisa Bodiroga	OFK Sloga Gornje Crnjelovo	81'	2:2	cups/bihp-kup-bih/2018-19.csv	TRUE	TRUE	TRUE	cups	2018	FK Klis Buturović Polje	OFK Sloga Gornje Crnjelovo	Second half	Goal	1:2	238	Bosnia-Herzegovina	cups/bihp-kup-bih	NA
Round of 16	FK Rudar Kakanj - FK Sarajevo	2:4 on pens	Krste Velkoski	FK Sarajevo	scored	Amir Bekan	FK Rudar Kakanj	Pens	0:1	cups/bihp-kup-bih/2018-19.csv	TRUE	TRUE	FALSE	cups	2018	FK Rudar Kakanj	FK Sarajevo	Penalty Shoot-Out	Goal	0:0	239	Bosnia-Herzegovina	cups/bihp-kup-bih	1
Round of 16	FK Rudar Kakanj - FK Sarajevo	2:4 on pens	Adnan Hrelja	FK Rudar Kakanj	scored	Elvis Dzafic	FK Sarajevo	Pens	1:1	cups/bihp-kup-bih/2018-19.csv	TRUE	TRUE	FALSE	cups	2018	FK Rudar Kakanj	FK Sarajevo	Penalty Shoot-Out	Goal	0:1	239	Bosnia-Herzegovina	cups/bihp-kup-bih	2
Round of 16	FK Rudar Kakanj - FK Sarajevo	2:4 on pens	Ljuban Crepulja	FK Sarajevo	scored	Amir Bekan	FK Rudar Kakanj	Pens	1:2	cups/bihp-kup-bih/2018-19.csv	TRUE	TRUE	FALSE	cups	2018	FK Rudar Kakanj	FK Sarajevo	Penalty Shoot-Out	Goal	1:1	239	Bosnia-Herzegovina	cups/bihp-kup-bih	3
Round of 16	FK Rudar Kakanj - FK Sarajevo	2:4 on pens	Belmin Cehajic	FK Rudar Kakanj	missed	Elvis Dzafic	FK Sarajevo	Pens	1:2	cups/bihp-kup-bih/2018-19.csv	TRUE	TRUE	FALSE	cups	2018	FK Rudar Kakanj	FK Sarajevo	Penalty Shoot-Out	Missed	1:2	239	Bosnia-Herzegovina	cups/bihp-kup-bih	4
Round of 16	FK Rudar Kakanj - FK Sarajevo	2:4 on pens	Amar Rahmanovic	FK Sarajevo	saved	Amir Bekan	FK Rudar Kakanj	Pens	1:2	cups/bihp-kup-bih/2018-19.csv	TRUE	TRUE	FALSE	cups	2018	FK Rudar Kakanj	FK Sarajevo	Penalty Shoot-Out	Save	1:2	239	Bosnia-Herzegovina	cups/bihp-kup-bih	5
Round of 16	FK Rudar Kakanj - FK Sarajevo	2:4 on pens	Fadil Cizmic	FK Rudar Kakanj	saved	Elvis Dzafic	FK Sarajevo	Pens	1:2	cups/bihp-kup-bih/2018-19.csv	TRUE	TRUE	FALSE	cups	2018	FK Rudar Kakanj	FK Sarajevo	Penalty Shoot-Out	Save	1:2	239	Bosnia-Herzegovina	cups/bihp-kup-bih	6
Round of 16	FK Rudar Kakanj - FK Sarajevo	2:4 on pens	Numan Kurdic	FK Sarajevo	scored	Amir Bekan	FK Rudar Kakanj	Pens	1:3	cups/bihp-kup-bih/2018-19.csv	TRUE	TRUE	FALSE	cups	2018	FK Rudar Kakanj	FK Sarajevo	Penalty Shoot-Out	Goal	1:2	239	Bosnia-Herzegovina	cups/bihp-kup-bih	7
Round of 16	FK Rudar Kakanj - FK Sarajevo	2:4 on pens	Admir Foco	FK Rudar Kakanj	scored	Elvis Dzafic	FK Sarajevo	Pens	2:3	cups/bihp-kup-bih/2018-19.csv	TRUE	TRUE	FALSE	cups	2018	FK Rudar Kakanj	FK Sarajevo	Penalty Shoot-Out	Goal	1:3	239	Bosnia-Herzegovina	cups/bihp-kup-bih	8
Round of 16	FK Rudar Kakanj - FK Sarajevo	2:4 on pens	Dusan Hodzic	FK Sarajevo	scored	Amir Bekan	FK Rudar Kakanj	Pens	2:4	cups/bihp-kup-bih/2018-19.csv	TRUE	TRUE	FALSE	cups	2018	FK Rudar Kakanj	FK Sarajevo	Penalty Shoot-Out	Goal	2:3	239	Bosnia-Herzegovina	cups/bihp-kup-bih	9
Round of 16	FK Borac Banja Luka - FK Radnik Bijeljina	5:4 on pens	Igor Anicic	FK Borac Banja Luka	scored	Mladen Lucic	FK Radnik Bijeljina	Pens	1:0	cups/bihp-kup-bih/2018-19.csv	TRUE	TRUE	FALSE	cups	2018	FK Borac Banja Luka	FK Radnik Bijeljina	Penalty Shoot-Out	Goal	0:0	240	Bosnia-Herzegovina	cups/bihp-kup-bih	1
Round of 16	FK Borac Banja Luka - FK Radnik Bijeljina	5:4 on pens	Aleksandar Vasic	FK Radnik Bijeljina	scored	Marko Savatovic	FK Borac Banja Luka	Pens	1:1	cups/bihp-kup-bih/2018-19.csv	TRUE	TRUE	FALSE	cups	2018	FK Borac Banja Luka	FK Radnik Bijeljina	Penalty Shoot-Out	Goal	1:0	240	Bosnia-Herzegovina	cups/bihp-kup-bih	2
Round of 16	FK Borac Banja Luka - FK Radnik Bijeljina	5:4 on pens	Nikola Mojovic	FK Borac Banja Luka	scored	Mladen Lucic	FK Radnik Bijeljina	Pens	2:1	cups/bihp-kup-bih/2018-19.csv	TRUE	TRUE	FALSE	cups	2018	FK Borac Banja Luka	FK Radnik Bijeljina	Penalty Shoot-Out	Goal	1:1	240	Bosnia-Herzegovina	cups/bihp-kup-bih	3
Round of 16	FK Borac Banja Luka - FK Radnik Bijeljina	5:4 on pens	Domagoj Franic	FK Radnik Bijeljina	scored	Marko Savatovic	FK Borac Banja Luka	Pens	2:2	cups/bihp-kup-bih/2018-19.csv	TRUE	TRUE	FALSE	cups	2018	FK Borac Banja Luka	FK Radnik Bijeljina	Penalty Shoot-Out	Goal	2:1	240	Bosnia-Herzegovina	cups/bihp-kup-bih	4
Round of 16	FK Borac Banja Luka - FK Radnik Bijeljina	5:4 on pens	Aleksandar Radulovic	FK Borac Banja Luka	scored	Mladen Lucic	FK Radnik Bijeljina	Pens	3:2	cups/bihp-kup-bih/2018-19.csv	TRUE	TRUE	FALSE	cups	2018	FK Borac Banja Luka	FK Radnik Bijeljina	Penalty Shoot-Out	Goal	2:2	240	Bosnia-Herzegovina	cups/bihp-kup-bih	5
Round of 16	FK Borac Banja Luka - FK Radnik Bijeljina	5:4 on pens	Ognjen Djelmic	FK Radnik Bijeljina	scored	Marko Savatovic	FK Borac Banja Luka	Pens	3:3	cups/bihp-kup-bih/2018-19.csv	TRUE	TRUE	FALSE	cups	2018	FK Borac Banja Luka	FK Radnik Bijeljina	Penalty Shoot-Out	Goal	3:2	240	Bosnia-Herzegovina	cups/bihp-kup-bih	6
Round of 16	FK Borac Banja Luka - FK Radnik Bijeljina	5:4 on pens	Vladan Danilovic	FK Borac Banja Luka	scored	Mladen Lucic	FK Radnik Bijeljina	Pens	4:3	cups/bihp-kup-bih/2018-19.csv	TRUE	TRUE	FALSE	cups	2018	FK Borac Banja Luka	FK Radnik Bijeljina	Penalty Shoot-Out	Goal	3:3	240	Bosnia-Herzegovina	cups/bihp-kup-bih	7
Round of 16	FK Borac Banja Luka - FK Radnik Bijeljina	5:4 on pens	Danijal Brkovic	FK Radnik Bijeljina	scored	Marko Savatovic	FK Borac Banja Luka	Pens	4:4	cups/bihp-kup-bih/2018-19.csv	TRUE	TRUE	FALSE	cups	2018	FK Borac Banja Luka	FK Radnik Bijeljina	Penalty Shoot-Out	Goal	4:3	240	Bosnia-Herzegovina	cups/bihp-kup-bih	8
Round of 16	FK Borac Banja Luka - FK Radnik Bijeljina	5:4 on pens	Demir Jakupovic	FK Borac Banja Luka	missed	Mladen Lucic	FK Radnik Bijeljina	Pens	4:4	cups/bihp-kup-bih/2018-19.csv	TRUE	TRUE	FALSE	cups	2018	FK Borac Banja Luka	FK Radnik Bijeljina	Penalty Shoot-Out	Missed	4:4	240	Bosnia-Herzegovina	cups/bihp-kup-bih	9
Round of 16	FK Borac Banja Luka - FK Radnik Bijeljina	5:4 on pens	Josip Santic	FK Radnik Bijeljina	missed	Marko Savatovic	FK Borac Banja Luka	Pens	4:4	cups/bihp-kup-bih/2018-19.csv	TRUE	TRUE	FALSE	cups	2018	FK Borac Banja Luka	FK Radnik Bijeljina	Penalty Shoot-Out	Missed	4:4	240	Bosnia-Herzegovina	cups/bihp-kup-bih	10
Round of 16	FK Borac Banja Luka - FK Radnik Bijeljina	5:4 on pens	Sinisa Dujakovic	FK Borac Banja Luka	scored	Mladen Lucic	FK Radnik Bijeljina	Pens	5:4	cups/bihp-kup-bih/2018-19.csv	TRUE	TRUE	FALSE	cups	2018	FK Borac Banja Luka	FK Radnik Bijeljina	Penalty Shoot-Out	Goal	4:4	240	Bosnia-Herzegovina	cups/bihp-kup-bih	11
Round of 16	FK Borac Banja Luka - FK Radnik Bijeljina	5:4 on pens	Slavisa Radovic	FK Radnik Bijeljina	missed	Marko Savatovic	FK Borac Banja Luka	Pens	5:4	cups/bihp-kup-bih/2018-19.csv	TRUE	TRUE	FALSE	cups	2018	FK Borac Banja Luka	FK Radnik Bijeljina	Penalty Shoot-Out	Missed	5:4	240	Bosnia-Herzegovina	cups/bihp-kup-bih	12
Round of 16	FK Mladost Kikaci - OFK Sloga Gornje Crnjelovo	6:7 on pens	Semir Mujkanovic	FK Mladost Kikaci	missed	Borisa Bodiroga	OFK Sloga Gornje Crnjelovo	Pens	0:0	cups/bihp-kup-bih/2018-19.csv	TRUE	TRUE	FALSE	cups	2018	FK Mladost Kikaci	OFK Sloga Gornje Crnjelovo	Penalty Shoot-Out	Missed	0:0	241	Bosnia-Herzegovina	cups/bihp-kup-bih	1
Round of 16	FK Mladost Kikaci - OFK Sloga Gornje Crnjelovo	6:7 on pens	Nemanja Lekanic	OFK Sloga Gornje Crnjelovo	scored	Haris Glusac	FK Mladost Kikaci	Pens	0:1	cups/bihp-kup-bih/2018-19.csv	TRUE	TRUE	FALSE	cups	2018	FK Mladost Kikaci	OFK Sloga Gornje Crnjelovo	Penalty Shoot-Out	Goal	0:0	241	Bosnia-Herzegovina	cups/bihp-kup-bih	2
Round of 16	FK Mladost Kikaci - OFK Sloga Gornje Crnjelovo	6:7 on pens	Senad Selimovic	FK Mladost Kikaci	scored	Borisa Bodiroga	OFK Sloga Gornje Crnjelovo	Pens	1:1	cups/bihp-kup-bih/2018-19.csv	TRUE	TRUE	FALSE	cups	2018	FK Mladost Kikaci	OFK Sloga Gornje Crnjelovo	Penalty Shoot-Out	Goal	0:1	241	Bosnia-Herzegovina	cups/bihp-kup-bih	3
Round of 16	FK Mladost Kikaci - OFK Sloga Gornje Crnjelovo	6:7 on pens	Strahinja Macanovic	OFK Sloga Gornje Crnjelovo	scored	Haris Glusac	FK Mladost Kikaci	Pens	1:2	cups/bihp-kup-bih/2018-19.csv	TRUE	TRUE	FALSE	cups	2018	FK Mladost Kikaci	OFK Sloga Gornje Crnjelovo	Penalty Shoot-Out	Goal	1:1	241	Bosnia-Herzegovina	cups/bihp-kup-bih	4
Round of 16	FK Mladost Kikaci - OFK Sloga Gornje Crnjelovo	6:7 on pens	Admir Cehajic	FK Mladost Kikaci	scored	Borisa Bodiroga	OFK Sloga Gornje Crnjelovo	Pens	2:2	cups/bihp-kup-bih/2018-19.csv	TRUE	TRUE	FALSE	cups	2018	FK Mladost Kikaci	OFK Sloga Gornje Crnjelovo	Penalty Shoot-Out	Goal	1:2	241	Bosnia-Herzegovina	cups/bihp-kup-bih	5
Round of 16	FK Mladost Kikaci - OFK Sloga Gornje Crnjelovo	6:7 on pens	Davor Arnautovic	OFK Sloga Gornje Crnjelovo	missed	Haris Glusac	FK Mladost Kikaci	Pens	2:2	cups/bihp-kup-bih/2018-19.csv	TRUE	TRUE	FALSE	cups	2018	FK Mladost Kikaci	OFK Sloga Gornje Crnjelovo	Penalty Shoot-Out	Missed	2:2	241	Bosnia-Herzegovina	cups/bihp-kup-bih	6
Round of 16	FK Mladost Kikaci - OFK Sloga Gornje Crnjelovo	6:7 on pens	Adnan Becic	FK Mladost Kikaci	scored	Borisa Bodiroga	OFK Sloga Gornje Crnjelovo	Pens	3:2	cups/bihp-kup-bih/2018-19.csv	TRUE	TRUE	FALSE	cups	2018	FK Mladost Kikaci	OFK Sloga Gornje Crnjelovo	Penalty Shoot-Out	Goal	2:2	241	Bosnia-Herzegovina	cups/bihp-kup-bih	7
Round of 16	FK Mladost Kikaci - OFK Sloga Gornje Crnjelovo	6:7 on pens	Mladjen Karaman	OFK Sloga Gornje Crnjelovo	scored	Haris Glusac	FK Mladost Kikaci	Pens	3:3	cups/bihp-kup-bih/2018-19.csv	TRUE	TRUE	FALSE	cups	2018	FK Mladost Kikaci	OFK Sloga Gornje Crnjelovo	Penalty Shoot-Out	Goal	3:2	241	Bosnia-Herzegovina	cups/bihp-kup-bih	8
Round of 16	FK Mladost Kikaci - OFK Sloga Gornje Crnjelovo	6:7 on pens	Hasret Suljic	FK Mladost Kikaci	scored	Borisa Bodiroga	OFK Sloga Gornje Crnjelovo	Pens	4:3	cups/bihp-kup-bih/2018-19.csv	TRUE	TRUE	FALSE	cups	2018	FK Mladost Kikaci	OFK Sloga Gornje Crnjelovo	Penalty Shoot-Out	Goal	3:3	241	Bosnia-Herzegovina	cups/bihp-kup-bih	9
Round of 16	FK Mladost Kikaci - OFK Sloga Gornje Crnjelovo	6:7 on pens	Miroslav Milijkovic	OFK Sloga Gornje Crnjelovo	scored	Haris Glusac	FK Mladost Kikaci	Pens	4:4	cups/bihp-kup-bih/2018-19.csv	TRUE	TRUE	FALSE	cups	2018	FK Mladost Kikaci	OFK Sloga Gornje Crnjelovo	Penalty Shoot-Out	Goal	4:3	241	Bosnia-Herzegovina	cups/bihp-kup-bih	10
Round of 16	FK Mladost Kikaci - OFK Sloga Gornje Crnjelovo	6:7 on pens	Senaid Brkic	FK Mladost Kikaci	missed	Borisa Bodiroga	OFK Sloga Gornje Crnjelovo	Pens	4:4	cups/bihp-kup-bih/2018-19.csv	TRUE	TRUE	FALSE	cups	2018	FK Mladost Kikaci	OFK Sloga Gornje Crnjelovo	Penalty Shoot-Out	Missed	4:4	241	Bosnia-Herzegovina	cups/bihp-kup-bih	11
Round of 16	FK Mladost Kikaci - OFK Sloga Gornje Crnjelovo	6:7 on pens	Baco Nikolic	OFK Sloga Gornje Crnjelovo	scored	Haris Glusac	FK Mladost Kikaci	Pens	4:5	cups/bihp-kup-bih/2018-19.csv	TRUE	TRUE	FALSE	cups	2018	FK Mladost Kikaci	OFK Sloga Gornje Crnjelovo	Penalty Shoot-Out	Goal	4:4	241	Bosnia-Herzegovina	cups/bihp-kup-bih	12
Round of 16	NK Zvijezda Gradacac - FK Zvijezda 09	2:0	Sabahudin Jusufbasic	NK Zvijezda Gradacac	scored	Filip Eric	FK Zvijezda 09	88'	2:0	cups/bihp-kup-bih/2018-19.csv	TRUE	TRUE	TRUE	cups	2018	NK Zvijezda Gradacac	FK Zvijezda 09	Second half	Goal	1:0	242	Bosnia-Herzegovina	cups/bihp-kup-bih	NA
Round of 16	NK TOSK Tesanj - NK GOSK Gabela	4:0	Serif Hasic	NK TOSK Tesanj	scored	Antonio Brkic	NK GOSK Gabela	80'	3:0	cups/bihp-kup-bih/2018-19.csv	TRUE	TRUE	TRUE	cups	2018	NK TOSK Tesanj	NK GOSK Gabela	Second half	Goal	2:0	243	Bosnia-Herzegovina	cups/bihp-kup-bih	NA
Round of 16	FK Rudar Prijedor - FK Klis Buturović Polje	4:5 on pens	Ognjen Davidovic	FK Rudar Prijedor	scored	Jasmin Ramic	FK Klis Buturović Polje	Pens	NA	cups/bihp-kup-bih/2018-19.csv	FALSE	FALSE	FALSE	cups	2018	FK Rudar Prijedor	FK Klis Buturović Polje	Penalty Shoot-Out	Goal	NA	244	Bosnia-Herzegovina	cups/bihp-kup-bih	NA
Round of 16	FK Rudar Prijedor - FK Klis Buturović Polje	4:5 on pens	Velid Kozic	FK Klis Buturović Polje	scored	Nemanja Petrovic	FK Rudar Prijedor	Pens	NA	cups/bihp-kup-bih/2018-19.csv	FALSE	FALSE	FALSE	cups	2018	FK Rudar Prijedor	FK Klis Buturović Polje	Penalty Shoot-Out	Goal	NA	244	Bosnia-Herzegovina	cups/bihp-kup-bih	NA
Round of 16	FK Rudar Prijedor - FK Klis Buturović Polje	4:5 on pens	Nedeljko Crnomarkovic	FK Rudar Prijedor	missed	Jasmin Ramic	FK Klis Buturović Polje	Pens	NA	cups/bihp-kup-bih/2018-19.csv	FALSE	FALSE	FALSE	cups	2018	FK Rudar Prijedor	FK Klis Buturović Polje	Penalty Shoot-Out	Missed	NA	244	Bosnia-Herzegovina	cups/bihp-kup-bih	NA
Round of 16	FK Rudar Prijedor - FK Klis Buturović Polje	4:5 on pens	Mirsad Hakalovic	FK Klis Buturović Polje	scored	Nemanja Petrovic	FK Rudar Prijedor	Pens	NA	cups/bihp-kup-bih/2018-19.csv	FALSE	FALSE	FALSE	cups	2018	FK Rudar Prijedor	FK Klis Buturović Polje	Penalty Shoot-Out	Goal	NA	244	Bosnia-Herzegovina	cups/bihp-kup-bih	NA
Round of 16	FK Rudar Prijedor - FK Klis Buturović Polje	4:5 on pens	Mile Kovacevic	FK Rudar Prijedor	scored	Jasmin Ramic	FK Klis Buturović Polje	Pens	NA	cups/bihp-kup-bih/2018-19.csv	FALSE	FALSE	FALSE	cups	2018	FK Rudar Prijedor	FK Klis Buturović Polje	Penalty Shoot-Out	Goal	NA	244	Bosnia-Herzegovina	cups/bihp-kup-bih	NA
Round of 16	FK Rudar Prijedor - FK Klis Buturović Polje	4:5 on pens	Meldin Alic	FK Klis Buturović Polje	missed	Nemanja Petrovic	FK Rudar Prijedor	Pens	NA	cups/bihp-kup-bih/2018-19.csv	FALSE	FALSE	FALSE	cups	2018	FK Rudar Prijedor	FK Klis Buturović Polje	Penalty Shoot-Out	Missed	NA	244	Bosnia-Herzegovina	cups/bihp-kup-bih	NA
Round of 16	FK Rudar Prijedor - FK Klis Buturović Polje	4:5 on pens	Stefan Gavranovic	FK Rudar Prijedor	missed	Jasmin Ramic	FK Klis Buturović Polje	Pens	NA	cups/bihp-kup-bih/2018-19.csv	FALSE	FALSE	FALSE	cups	2018	FK Rudar Prijedor	FK Klis Buturović Polje	Penalty Shoot-Out	Missed	NA	244	Bosnia-Herzegovina	cups/bihp-kup-bih	NA
Round of 16	FK Rudar Prijedor - FK Klis Buturović Polje	4:5 on pens	Esmin Letuka	FK Klis Buturović Polje	scored	Nemanja Petrovic	FK Rudar Prijedor	Pens	NA	cups/bihp-kup-bih/2018-19.csv	FALSE	FALSE	FALSE	cups	2018	FK Rudar Prijedor	FK Klis Buturović Polje	Penalty Shoot-Out	Goal	NA	244	Bosnia-Herzegovina	cups/bihp-kup-bih	NA
Round of 16	FK Rudar Prijedor - FK Klis Buturović Polje	4:5 on pens	Haris Lezic	FK Rudar Prijedor	missed	Jasmin Ramic	FK Klis Buturović Polje	Pens	NA	cups/bihp-kup-bih/2018-19.csv	FALSE	FALSE	FALSE	cups	2018	FK Rudar Prijedor	FK Klis Buturović Polje	Penalty Shoot-Out	Missed	NA	244	Bosnia-Herzegovina	cups/bihp-kup-bih	NA
Round of 16	FK Rudar Prijedor - FK Klis Buturović Polje	4:5 on pens	Aldin Husrep	FK Klis Buturović Polje	missed	Nemanja Petrovic	FK Rudar Prijedor	Pens	NA	cups/bihp-kup-bih/2018-19.csv	FALSE	FALSE	FALSE	cups	2018	FK Rudar Prijedor	FK Klis Buturović Polje	Penalty Shoot-Out	Missed	NA	244	Bosnia-Herzegovina	cups/bihp-kup-bih	NA
Round of 16	HSK Zrinjski Mostar - FK Krupa na Vrbasu	5:3 on pens	Frane Cirjak	HSK Zrinjski Mostar	scored	Matej Markovic	FK Krupa na Vrbasu	Pens	1:0	cups/bihp-kup-bih/2018-19.csv	TRUE	TRUE	FALSE	cups	2018	HSK Zrinjski Mostar	FK Krupa na Vrbasu	Penalty Shoot-Out	Goal	0:0	245	Bosnia-Herzegovina	cups/bihp-kup-bih	1
Round of 16	HSK Zrinjski Mostar - FK Krupa na Vrbasu	5:3 on pens	Andrej Modic	FK Krupa na Vrbasu	scored	Antonio Soldo	HSK Zrinjski Mostar	Pens	1:1	cups/bihp-kup-bih/2018-19.csv	TRUE	TRUE	FALSE	cups	2018	HSK Zrinjski Mostar	FK Krupa na Vrbasu	Penalty Shoot-Out	Goal	1:0	245	Bosnia-Herzegovina	cups/bihp-kup-bih	2
Round of 16	HSK Zrinjski Mostar - FK Krupa na Vrbasu	5:3 on pens	Marko Perisic	HSK Zrinjski Mostar	scored	Matej Markovic	FK Krupa na Vrbasu	Pens	2:1	cups/bihp-kup-bih/2018-19.csv	TRUE	TRUE	FALSE	cups	2018	HSK Zrinjski Mostar	FK Krupa na Vrbasu	Penalty Shoot-Out	Goal	1:1	245	Bosnia-Herzegovina	cups/bihp-kup-bih	3
Round of 16	HSK Zrinjski Mostar - FK Krupa na Vrbasu	5:3 on pens	Kenan Handzic	FK Krupa na Vrbasu	missed	Antonio Soldo	HSK Zrinjski Mostar	Pens	2:1	cups/bihp-kup-bih/2018-19.csv	TRUE	TRUE	FALSE	cups	2018	HSK Zrinjski Mostar	FK Krupa na Vrbasu	Penalty Shoot-Out	Missed	2:1	245	Bosnia-Herzegovina	cups/bihp-kup-bih	4
Round of 16	HSK Zrinjski Mostar - FK Krupa na Vrbasu	5:3 on pens	Josip Miketek	HSK Zrinjski Mostar	scored	Matej Markovic	FK Krupa na Vrbasu	Pens	3:1	cups/bihp-kup-bih/2018-19.csv	TRUE	TRUE	FALSE	cups	2018	HSK Zrinjski Mostar	FK Krupa na Vrbasu	Penalty Shoot-Out	Goal	2:1	245	Bosnia-Herzegovina	cups/bihp-kup-bih	5
Round of 16	HSK Zrinjski Mostar - FK Krupa na Vrbasu	5:3 on pens	Slobodan Milanovic	FK Krupa na Vrbasu	scored	Antonio Soldo	HSK Zrinjski Mostar	Pens	3:2	cups/bihp-kup-bih/2018-19.csv	TRUE	TRUE	FALSE	cups	2018	HSK Zrinjski Mostar	FK Krupa na Vrbasu	Penalty Shoot-Out	Goal	3:1	245	Bosnia-Herzegovina	cups/bihp-kup-bih	6
Round of 16	HSK Zrinjski Mostar - FK Krupa na Vrbasu	5:3 on pens	Ognjen Todorovic	HSK Zrinjski Mostar	missed	Matej Markovic	FK Krupa na Vrbasu	Pens	3:2	cups/bihp-kup-bih/2018-19.csv	TRUE	TRUE	FALSE	cups	2018	HSK Zrinjski Mostar	FK Krupa na Vrbasu	Penalty Shoot-Out	Missed	3:2	245	Bosnia-Herzegovina	cups/bihp-kup-bih	7
Round of 16	HSK Zrinjski Mostar - FK Krupa na Vrbasu	5:3 on pens	Bojan Puzigaca	FK Krupa na Vrbasu	missed	Antonio Soldo	HSK Zrinjski Mostar	Pens	3:2	cups/bihp-kup-bih/2018-19.csv	TRUE	TRUE	FALSE	cups	2018	HSK Zrinjski Mostar	FK Krupa na Vrbasu	Penalty Shoot-Out	Missed	3:2	245	Bosnia-Herzegovina	cups/bihp-kup-bih	8
Round of 16	HSK Zrinjski Mostar - FK Krupa na Vrbasu	5:3 on pens	Sime Grzan	HSK Zrinjski Mostar	scored	Matej Markovic	FK Krupa na Vrbasu	Pens	4:2	cups/bihp-kup-bih/2018-19.csv	TRUE	TRUE	FALSE	cups	2018	HSK Zrinjski Mostar	FK Krupa na Vrbasu	Penalty Shoot-Out	Goal	3:2	245	Bosnia-Herzegovina	cups/bihp-kup-bih	9
Round of 16	FK Sloboda Tuzla - NK Siroki Brijeg	5:6 on pens	Antonio Vidovic	FK Sloboda Tuzla	missed	Luka Bilobrk	NK Siroki Brijeg	Pens	0:0	cups/bihp-kup-bih/2018-19.csv	TRUE	TRUE	FALSE	cups	2018	FK Sloboda Tuzla	NK Siroki Brijeg	Penalty Shoot-Out	Missed	0:0	246	Bosnia-Herzegovina	cups/bihp-kup-bih	1
Round of 16	FK Sloboda Tuzla - NK Siroki Brijeg	5:6 on pens	Eliomar	NK Siroki Brijeg	scored	Goran Vuklis	FK Sloboda Tuzla	Pens	0:1	cups/bihp-kup-bih/2018-19.csv	TRUE	TRUE	FALSE	cups	2018	FK Sloboda Tuzla	NK Siroki Brijeg	Penalty Shoot-Out	Goal	0:0	246	Bosnia-Herzegovina	cups/bihp-kup-bih	2
Round of 16	FK Sloboda Tuzla - NK Siroki Brijeg	5:6 on pens	Mehmed Alispahic	FK Sloboda Tuzla	scored	Luka Bilobrk	NK Siroki Brijeg	Pens	1:1	cups/bihp-kup-bih/2018-19.csv	TRUE	TRUE	FALSE	cups	2018	FK Sloboda Tuzla	NK Siroki Brijeg	Penalty Shoot-Out	Goal	0:1	246	Bosnia-Herzegovina	cups/bihp-kup-bih	3
Round of 16	FK Sloboda Tuzla - NK Siroki Brijeg	5:6 on pens	Marko Perkovic	NK Siroki Brijeg	scored	Goran Vuklis	FK Sloboda Tuzla	Pens	1:2	cups/bihp-kup-bih/2018-19.csv	TRUE	TRUE	FALSE	cups	2018	FK Sloboda Tuzla	NK Siroki Brijeg	Penalty Shoot-Out	Goal	1:1	246	Bosnia-Herzegovina	cups/bihp-kup-bih	4
Round of 16	FK Sloboda Tuzla - NK Siroki Brijeg	5:6 on pens	Ivan Baraban	FK Sloboda Tuzla	scored	Luka Bilobrk	NK Siroki Brijeg	Pens	2:2	cups/bihp-kup-bih/2018-19.csv	TRUE	TRUE	FALSE	cups	2018	FK Sloboda Tuzla	NK Siroki Brijeg	Penalty Shoot-Out	Goal	1:2	246	Bosnia-Herzegovina	cups/bihp-kup-bih	5
Round of 16	FK Sloboda Tuzla - NK Siroki Brijeg	5:6 on pens	Dominik Kovacic	NK Siroki Brijeg	scored	Goran Vuklis	FK Sloboda Tuzla	Pens	2:3	cups/bihp-kup-bih/2018-19.csv	TRUE	TRUE	FALSE	cups	2018	FK Sloboda Tuzla	NK Siroki Brijeg	Penalty Shoot-Out	Goal	2:2	246	Bosnia-Herzegovina	cups/bihp-kup-bih	6
Round of 16	FK Sloboda Tuzla - NK Siroki Brijeg	5:6 on pens	Edis Smajic	FK Sloboda Tuzla	scored	Luka Bilobrk	NK Siroki Brijeg	Pens	3:3	cups/bihp-kup-bih/2018-19.csv	TRUE	TRUE	FALSE	cups	2018	FK Sloboda Tuzla	NK Siroki Brijeg	Penalty Shoot-Out	Goal	2:3	246	Bosnia-Herzegovina	cups/bihp-kup-bih	7
Round of 16	FK Sloboda Tuzla - NK Siroki Brijeg	5:6 on pens	Dino Coric	NK Siroki Brijeg	scored	Goran Vuklis	FK Sloboda Tuzla	Pens	3:4	cups/bihp-kup-bih/2018-19.csv	TRUE	TRUE	FALSE	cups	2018	FK Sloboda Tuzla	NK Siroki Brijeg	Penalty Shoot-Out	Goal	3:3	246	Bosnia-Herzegovina	cups/bihp-kup-bih	8
Round of 16	FK Sloboda Tuzla - NK Siroki Brijeg	5:6 on pens	Aleksandar Ignjatovic	FK Sloboda Tuzla	scored	Luka Bilobrk	NK Siroki Brijeg	Pens	4:4	cups/bihp-kup-bih/2018-19.csv	TRUE	TRUE	FALSE	cups	2018	FK Sloboda Tuzla	NK Siroki Brijeg	Penalty Shoot-Out	Goal	3:4	246	Bosnia-Herzegovina	cups/bihp-kup-bih	9
Round of 16	FK Sloboda Tuzla - NK Siroki Brijeg	5:6 on pens	Stipe Juric	NK Siroki Brijeg	scored	Goran Vuklis	FK Sloboda Tuzla	Pens	4:5	cups/bihp-kup-bih/2018-19.csv	TRUE	TRUE	FALSE	cups	2018	FK Sloboda Tuzla	NK Siroki Brijeg	Penalty Shoot-Out	Goal	4:4	246	Bosnia-Herzegovina	cups/bihp-kup-bih	10
First Round	FK Tuzla City - HSK Zrinjski Mostar	2:4 on pens	Ivan Kostic	FK Tuzla City	scored	Antonio Soldo	HSK Zrinjski Mostar	Pens	1:0	cups/bihp-kup-bih/2018-19.csv	TRUE	TRUE	FALSE	cups	2018	FK Tuzla City	HSK Zrinjski Mostar	Penalty Shoot-Out	Goal	0:0	247	Bosnia-Herzegovina	cups/bihp-kup-bih	1
First Round	FK Tuzla City - HSK Zrinjski Mostar	2:4 on pens	Nemanja Bilbija	HSK Zrinjski Mostar	scored	Senedin Ostrakovic	FK Tuzla City	Pens	1:1	cups/bihp-kup-bih/2018-19.csv	TRUE	TRUE	FALSE	cups	2018	FK Tuzla City	HSK Zrinjski Mostar	Penalty Shoot-Out	Goal	1:0	247	Bosnia-Herzegovina	cups/bihp-kup-bih	2
First Round	FK Tuzla City - HSK Zrinjski Mostar	2:4 on pens	Milos Stojcev	FK Tuzla City	missed	Antonio Soldo	HSK Zrinjski Mostar	Pens	1:1	cups/bihp-kup-bih/2018-19.csv	TRUE	TRUE	FALSE	cups	2018	FK Tuzla City	HSK Zrinjski Mostar	Penalty Shoot-Out	Missed	1:1	247	Bosnia-Herzegovina	cups/bihp-kup-bih	3
First Round	FK Tuzla City - HSK Zrinjski Mostar	2:4 on pens	Marko Perisic	HSK Zrinjski Mostar	scored	Senedin Ostrakovic	FK Tuzla City	Pens	1:2	cups/bihp-kup-bih/2018-19.csv	TRUE	TRUE	FALSE	cups	2018	FK Tuzla City	HSK Zrinjski Mostar	Penalty Shoot-Out	Goal	1:1	247	Bosnia-Herzegovina	cups/bihp-kup-bih	4
First Round	FK Tuzla City - HSK Zrinjski Mostar	2:4 on pens	Edin Murga	FK Tuzla City	missed	Antonio Soldo	HSK Zrinjski Mostar	Pens	1:2	cups/bihp-kup-bih/2018-19.csv	TRUE	TRUE	FALSE	cups	2018	FK Tuzla City	HSK Zrinjski Mostar	Penalty Shoot-Out	Missed	1:2	247	Bosnia-Herzegovina	cups/bihp-kup-bih	5
First Round	FK Tuzla City - HSK Zrinjski Mostar	2:4 on pens	Amer Bekic	HSK Zrinjski Mostar	scored	Senedin Ostrakovic	FK Tuzla City	Pens	1:3	cups/bihp-kup-bih/2018-19.csv	TRUE	TRUE	FALSE	cups	2018	FK Tuzla City	HSK Zrinjski Mostar	Penalty Shoot-Out	Goal	1:2	247	Bosnia-Herzegovina	cups/bihp-kup-bih	6
First Round	FK Tuzla City - HSK Zrinjski Mostar	2:4 on pens	Nermin Crnkic	FK Tuzla City	scored	Antonio Soldo	HSK Zrinjski Mostar	Pens	2:3	cups/bihp-kup-bih/2018-19.csv	TRUE	TRUE	FALSE	cups	2018	FK Tuzla City	HSK Zrinjski Mostar	Penalty Shoot-Out	Goal	1:3	247	Bosnia-Herzegovina	cups/bihp-kup-bih	7
First Round	FK Tuzla City - HSK Zrinjski Mostar	2:4 on pens	Sime Grzan	HSK Zrinjski Mostar	scored	Senedin Ostrakovic	FK Tuzla City	Pens	2:4	cups/bihp-kup-bih/2018-19.csv	TRUE	TRUE	FALSE	cups	2018	FK Tuzla City	HSK Zrinjski Mostar	Penalty Shoot-Out	Goal	2:3	247	Bosnia-Herzegovina	cups/bihp-kup-bih	8
First Round	FK Mladost Kikaci - FK Leotar Trebinje	3:2	Lazar Zecevic	FK Leotar Trebinje	scored	Haris Glusac	FK Mladost Kikaci	76'	2:1	cups/bihp-kup-bih/2018-19.csv	TRUE	TRUE	TRUE	cups	2018	FK Mladost Kikaci	FK Leotar Trebinje	Second half	Goal	2:0	248	Bosnia-Herzegovina	cups/bihp-kup-bih	NA
First Round	FK Mladost Kikaci - FK Leotar Trebinje	3:2	Semir Mujkanovic	FK Mladost Kikaci	scored	Risto Perisic	FK Leotar Trebinje	90'	3:2	cups/bihp-kup-bih/2018-19.csv	TRUE	TRUE	TRUE	cups	2018	FK Mladost Kikaci	FK Leotar Trebinje	Second half	Goal	2:2	248	Bosnia-Herzegovina	cups/bihp-kup-bih	NA
First Round	NK Mosevac - FK Rudar Kakanj	4:5 on pens	Adil Kovacic	NK Mosevac	missed	Amir Bekan	FK Rudar Kakanj	Pens	0:0	cups/bihp-kup-bih/2018-19.csv	TRUE	TRUE	FALSE	cups	2018	NK Mosevac	FK Rudar Kakanj	Penalty Shoot-Out	Missed	0:0	249	Bosnia-Herzegovina	cups/bihp-kup-bih	1
First Round	NK Mosevac - FK Rudar Kakanj	4:5 on pens	Adnan Hrelja	FK Rudar Kakanj	scored	Amel Pjanic	NK Mosevac	Pens	0:1	cups/bihp-kup-bih/2018-19.csv	TRUE	TRUE	FALSE	cups	2018	NK Mosevac	FK Rudar Kakanj	Penalty Shoot-Out	Goal	0:0	249	Bosnia-Herzegovina	cups/bihp-kup-bih	2
First Round	NK Mosevac - FK Rudar Kakanj	4:5 on pens	Samir Skomorac	NK Mosevac	scored	Amir Bekan	FK Rudar Kakanj	Pens	1:1	cups/bihp-kup-bih/2018-19.csv	TRUE	TRUE	FALSE	cups	2018	NK Mosevac	FK Rudar Kakanj	Penalty Shoot-Out	Goal	0:1	249	Bosnia-Herzegovina	cups/bihp-kup-bih	3
First Round	NK Mosevac - FK Rudar Kakanj	4:5 on pens	Mustafa Musija	FK Rudar Kakanj	scored	Amel Pjanic	NK Mosevac	Pens	1:2	cups/bihp-kup-bih/2018-19.csv	TRUE	TRUE	FALSE	cups	2018	NK Mosevac	FK Rudar Kakanj	Penalty Shoot-Out	Goal	1:1	249	Bosnia-Herzegovina	cups/bihp-kup-bih	4
First Round	NK Mosevac - FK Rudar Kakanj	4:5 on pens	Muhamed Mehic	NK Mosevac	scored	Amir Bekan	FK Rudar Kakanj	Pens	2:2	cups/bihp-kup-bih/2018-19.csv	TRUE	TRUE	FALSE	cups	2018	NK Mosevac	FK Rudar Kakanj	Penalty Shoot-Out	Goal	1:2	249	Bosnia-Herzegovina	cups/bihp-kup-bih	5
First Round	NK Mosevac - FK Rudar Kakanj	4:5 on pens	Fadil Cizmic	FK Rudar Kakanj	scored	Amel Pjanic	NK Mosevac	Pens	2:3	cups/bihp-kup-bih/2018-19.csv	TRUE	TRUE	FALSE	cups	2018	NK Mosevac	FK Rudar Kakanj	Penalty Shoot-Out	Goal	2:2	249	Bosnia-Herzegovina	cups/bihp-kup-bih	6
First Round	NK Mosevac - FK Rudar Kakanj	4:5 on pens	Kemal Catic	NK Mosevac	missed	Amir Bekan	FK Rudar Kakanj	Pens	2:3	cups/bihp-kup-bih/2018-19.csv	TRUE	TRUE	FALSE	cups	2018	NK Mosevac	FK Rudar Kakanj	Penalty Shoot-Out	Missed	2:3	249	Bosnia-Herzegovina	cups/bihp-kup-bih	7
First Round	NK Mosevac - FK Rudar Kakanj	4:5 on pens	Mirza Rizvanovic	FK Rudar Kakanj	saved	Amel Pjanic	NK Mosevac	Pens	2:3	cups/bihp-kup-bih/2018-19.csv	TRUE	TRUE	FALSE	cups	2018	NK Mosevac	FK Rudar Kakanj	Penalty Shoot-Out	Save	2:3	249	Bosnia-Herzegovina	cups/bihp-kup-bih	8
First Round	NK Mosevac - FK Rudar Kakanj	4:5 on pens	Kemal Cosic	NK Mosevac	scored	Amir Bekan	FK Rudar Kakanj	Pens	3:3	cups/bihp-kup-bih/2018-19.csv	TRUE	TRUE	FALSE	cups	2018	NK Mosevac	FK Rudar Kakanj	Penalty Shoot-Out	Goal	2:3	249	Bosnia-Herzegovina	cups/bihp-kup-bih	9
First Round	NK Mosevac - FK Rudar Kakanj	4:5 on pens	Bajro Spahic	FK Rudar Kakanj	scored	Amel Pjanic	NK Mosevac	Pens	3:4	cups/bihp-kup-bih/2018-19.csv	TRUE	TRUE	FALSE	cups	2018	NK Mosevac	FK Rudar Kakanj	Penalty Shoot-Out	Goal	3:3	249	Bosnia-Herzegovina	cups/bihp-kup-bih	10
First Round	FK Kozara Gradiska - FK Radnik Bijeljina	1:4	Aleksandar Glisic	FK Radnik Bijeljina	scored	Mladen Ilic	FK Kozara Gradiska	43'	0:2	cups/bihp-kup-bih/2018-19.csv	TRUE	TRUE	TRUE	cups	2018	FK Kozara Gradiska	FK Radnik Bijeljina	First half	Goal	0:1	250	Bosnia-Herzegovina	cups/bihp-kup-bih	NA
First Round	NK Pobjeda Tešanjka - NK Zvijezda Gradacac	1:3	Sabahudin Jusufbasic	NK Zvijezda Gradacac	scored	Dejan Jacimovic	NK Pobjeda Tešanjka	66'	1:2	cups/bihp-kup-bih/2018-19.csv	TRUE	TRUE	TRUE	cups	2018	NK Pobjeda Tešanjka	NK Zvijezda Gradacac	Second half	Goal	1:1	251	Bosnia-Herzegovina	cups/bihp-kup-bih	NA
Quarter-Finals	FK Rudar Kakanj - NK GOSK Gabela	0:3	Belmin Kobilica	FK Rudar Kakanj	missed	Domagoj Lukac	NK GOSK Gabela	28'	0:1	cups/bihp-kup-bih/2019-20.csv	TRUE	TRUE	TRUE	cups	2019	FK Rudar Kakanj	NK GOSK Gabela	First half	Missed	0:1	252	Bosnia-Herzegovina	cups/bihp-kup-bih	NA
Quarter-Finals	NK Siroki Brijeg - FK Olimpik Sarajevo	5:4 on pens	Zajko Zeba	FK Olimpik Sarajevo	scored	Dario Miskic	NK Siroki Brijeg	56'	1:1	cups/bihp-kup-bih/2019-20.csv	TRUE	TRUE	TRUE	cups	2019	NK Siroki Brijeg	FK Olimpik Sarajevo	Second half	Goal	1:0	253	Bosnia-Herzegovina	cups/bihp-kup-bih	NA
Quarter-Finals	NK Siroki Brijeg - FK Olimpik Sarajevo	5:4 on pens	Zajko Zeba	FK Olimpik Sarajevo	scored	Dario Miskic	NK Siroki Brijeg	Pens	0:1	cups/bihp-kup-bih/2019-20.csv	TRUE	TRUE	FALSE	cups	2019	NK Siroki Brijeg	FK Olimpik Sarajevo	Penalty Shoot-Out	Goal	0:0	253	Bosnia-Herzegovina	cups/bihp-kup-bih	1
Quarter-Finals	NK Siroki Brijeg - FK Olimpik Sarajevo	5:4 on pens	Viktor Angelov	NK Siroki Brijeg	scored	Adnan Hadzic	FK Olimpik Sarajevo	Pens	1:1	cups/bihp-kup-bih/2019-20.csv	TRUE	TRUE	FALSE	cups	2019	NK Siroki Brijeg	FK Olimpik Sarajevo	Penalty Shoot-Out	Goal	0:1	253	Bosnia-Herzegovina	cups/bihp-kup-bih	2
Quarter-Finals	NK Siroki Brijeg - FK Olimpik Sarajevo	5:4 on pens	Milan Muminovic	FK Olimpik Sarajevo	scored	Dario Miskic	NK Siroki Brijeg	Pens	1:2	cups/bihp-kup-bih/2019-20.csv	TRUE	TRUE	FALSE	cups	2019	NK Siroki Brijeg	FK Olimpik Sarajevo	Penalty Shoot-Out	Goal	1:1	253	Bosnia-Herzegovina	cups/bihp-kup-bih	3
Quarter-Finals	NK Siroki Brijeg - FK Olimpik Sarajevo	5:4 on pens	Marko Pervan	NK Siroki Brijeg	scored	Adnan Hadzic	FK Olimpik Sarajevo	Pens	2:2	cups/bihp-kup-bih/2019-20.csv	TRUE	TRUE	FALSE	cups	2019	NK Siroki Brijeg	FK Olimpik Sarajevo	Penalty Shoot-Out	Goal	1:2	253	Bosnia-Herzegovina	cups/bihp-kup-bih	4
Quarter-Finals	NK Siroki Brijeg - FK Olimpik Sarajevo	5:4 on pens	Nemanja Lekanic	FK Olimpik Sarajevo	scored	Dario Miskic	NK Siroki Brijeg	Pens	2:3	cups/bihp-kup-bih/2019-20.csv	TRUE	TRUE	FALSE	cups	2019	NK Siroki Brijeg	FK Olimpik Sarajevo	Penalty Shoot-Out	Goal	2:2	253	Bosnia-Herzegovina	cups/bihp-kup-bih	5
Quarter-Finals	NK Siroki Brijeg - FK Olimpik Sarajevo	5:4 on pens	Ante Hrkac	NK Siroki Brijeg	scored	Adnan Hadzic	FK Olimpik Sarajevo	Pens	3:3	cups/bihp-kup-bih/2019-20.csv	TRUE	TRUE	FALSE	cups	2019	NK Siroki Brijeg	FK Olimpik Sarajevo	Penalty Shoot-Out	Goal	2:3	253	Bosnia-Herzegovina	cups/bihp-kup-bih	6
Quarter-Finals	NK Siroki Brijeg - FK Olimpik Sarajevo	5:4 on pens	Ognjen Stjepanovic	FK Olimpik Sarajevo	scored	Dario Miskic	NK Siroki Brijeg	Pens	3:4	cups/bihp-kup-bih/2019-20.csv	TRUE	TRUE	FALSE	cups	2019	NK Siroki Brijeg	FK Olimpik Sarajevo	Penalty Shoot-Out	Goal	3:3	253	Bosnia-Herzegovina	cups/bihp-kup-bih	7
Quarter-Finals	NK Siroki Brijeg - FK Olimpik Sarajevo	5:4 on pens	Mato Stanic	NK Siroki Brijeg	scored	Adnan Hadzic	FK Olimpik Sarajevo	Pens	4:4	cups/bihp-kup-bih/2019-20.csv	TRUE	TRUE	FALSE	cups	2019	NK Siroki Brijeg	FK Olimpik Sarajevo	Penalty Shoot-Out	Goal	3:4	253	Bosnia-Herzegovina	cups/bihp-kup-bih	8
Quarter-Finals	NK Siroki Brijeg - FK Olimpik Sarajevo	5:4 on pens	Amar Besirevic	FK Olimpik Sarajevo	saved	Dario Miskic	NK Siroki Brijeg	Pens	4:4	cups/bihp-kup-bih/2019-20.csv	TRUE	TRUE	FALSE	cups	2019	NK Siroki Brijeg	FK Olimpik Sarajevo	Penalty Shoot-Out	Save	4:4	253	Bosnia-Herzegovina	cups/bihp-kup-bih	9
Quarter-Finals	NK Siroki Brijeg - FK Olimpik Sarajevo	5:4 on pens	Dino Coric	NK Siroki Brijeg	scored	Adnan Hadzic	FK Olimpik Sarajevo	Pens	5:4	cups/bihp-kup-bih/2019-20.csv	TRUE	TRUE	FALSE	cups	2019	NK Siroki Brijeg	FK Olimpik Sarajevo	Penalty Shoot-Out	Goal	4:4	253	Bosnia-Herzegovina	cups/bihp-kup-bih	10
Round of 16	FK Olimpik Sarajevo - NK TOSK Tesanj	3:0	Dalibor Pandza	FK Olimpik Sarajevo	scored	Samir Selimovic	NK TOSK Tesanj	65'	3:0	cups/bihp-kup-bih/2019-20.csv	TRUE	TRUE	TRUE	cups	2019	FK Olimpik Sarajevo	NK TOSK Tesanj	Second half	Goal	2:0	254	Bosnia-Herzegovina	cups/bihp-kup-bih	NA
Round of 16	FK Rudar Prijedor - FK Rudar Kakanj	4:5 on pens	Bojan Burazor	FK Rudar Prijedor	scored	Vernes Karavdic	FK Rudar Kakanj	Pens	1:0	cups/bihp-kup-bih/2019-20.csv	TRUE	TRUE	FALSE	cups	2019	FK Rudar Prijedor	FK Rudar Kakanj	Penalty Shoot-Out	Goal	0:0	255	Bosnia-Herzegovina	cups/bihp-kup-bih	1
Round of 16	FK Rudar Prijedor - FK Rudar Kakanj	4:5 on pens	Faruk Gacan	FK Rudar Kakanj	scored	Mirza Hamzabegovic	FK Rudar Prijedor	Pens	1:1	cups/bihp-kup-bih/2019-20.csv	TRUE	TRUE	FALSE	cups	2019	FK Rudar Prijedor	FK Rudar Kakanj	Penalty Shoot-Out	Goal	1:0	255	Bosnia-Herzegovina	cups/bihp-kup-bih	2
Round of 16	FK Rudar Prijedor - FK Rudar Kakanj	4:5 on pens	Aleksandar Malbasic	FK Rudar Prijedor	scored	Vernes Karavdic	FK Rudar Kakanj	Pens	2:1	cups/bihp-kup-bih/2019-20.csv	TRUE	TRUE	FALSE	cups	2019	FK Rudar Prijedor	FK Rudar Kakanj	Penalty Shoot-Out	Goal	1:1	255	Bosnia-Herzegovina	cups/bihp-kup-bih	3
Round of 16	FK Rudar Prijedor - FK Rudar Kakanj	4:5 on pens	Omer Music	FK Rudar Kakanj	scored	Mirza Hamzabegovic	FK Rudar Prijedor	Pens	2:2	cups/bihp-kup-bih/2019-20.csv	TRUE	TRUE	FALSE	cups	2019	FK Rudar Prijedor	FK Rudar Kakanj	Penalty Shoot-Out	Goal	2:1	255	Bosnia-Herzegovina	cups/bihp-kup-bih	4
Round of 16	FK Rudar Prijedor - FK Rudar Kakanj	4:5 on pens	Ognjen Jacimovic	FK Rudar Prijedor	missed	Vernes Karavdic	FK Rudar Kakanj	Pens	2:2	cups/bihp-kup-bih/2019-20.csv	TRUE	TRUE	FALSE	cups	2019	FK Rudar Prijedor	FK Rudar Kakanj	Penalty Shoot-Out	Missed	2:2	255	Bosnia-Herzegovina	cups/bihp-kup-bih	5
Round of 16	FK Rudar Prijedor - FK Rudar Kakanj	4:5 on pens	Fahrudin Kovac	FK Rudar Kakanj	scored	Mirza Hamzabegovic	FK Rudar Prijedor	Pens	2:3	cups/bihp-kup-bih/2019-20.csv	TRUE	TRUE	FALSE	cups	2019	FK Rudar Prijedor	FK Rudar Kakanj	Penalty Shoot-Out	Goal	2:2	255	Bosnia-Herzegovina	cups/bihp-kup-bih	6
Round of 16	FK Rudar Prijedor - FK Rudar Kakanj	4:5 on pens	Ognjen Petrovic	FK Rudar Prijedor	scored	Vernes Karavdic	FK Rudar Kakanj	Pens	3:3	cups/bihp-kup-bih/2019-20.csv	TRUE	TRUE	FALSE	cups	2019	FK Rudar Prijedor	FK Rudar Kakanj	Penalty Shoot-Out	Goal	2:3	255	Bosnia-Herzegovina	cups/bihp-kup-bih	7
Round of 16	FK Rudar Prijedor - FK Rudar Kakanj	4:5 on pens	Gabrijel Popovic	FK Rudar Kakanj	scored	Mirza Hamzabegovic	FK Rudar Prijedor	Pens	3:4	cups/bihp-kup-bih/2019-20.csv	TRUE	TRUE	FALSE	cups	2019	FK Rudar Prijedor	FK Rudar Kakanj	Penalty Shoot-Out	Goal	3:3	255	Bosnia-Herzegovina	cups/bihp-kup-bih	8
Round of 16	FK Rudar Prijedor - FK Rudar Kakanj	4:5 on pens	Mihajlo Savanovic	FK Rudar Prijedor	scored	Vernes Karavdic	FK Rudar Kakanj	Pens	4:4	cups/bihp-kup-bih/2019-20.csv	TRUE	TRUE	FALSE	cups	2019	FK Rudar Prijedor	FK Rudar Kakanj	Penalty Shoot-Out	Goal	3:4	255	Bosnia-Herzegovina	cups/bihp-kup-bih	9
Round of 16	FK Rudar Prijedor - FK Rudar Kakanj	4:5 on pens	Belmin Kobilica	FK Rudar Kakanj	scored	Mirza Hamzabegovic	FK Rudar Prijedor	Pens	4:5	cups/bihp-kup-bih/2019-20.csv	TRUE	TRUE	FALSE	cups	2019	FK Rudar Prijedor	FK Rudar Kakanj	Penalty Shoot-Out	Goal	4:4	255	Bosnia-Herzegovina	cups/bihp-kup-bih	10
Round of 16	HSK Zrinjski Mostar - FK Sloboda Tuzla	2:0	Damir Sovsic	HSK Zrinjski Mostar	missed	Irfan Fejzic	FK Sloboda Tuzla	19'	0:0	cups/bihp-kup-bih/2019-20.csv	TRUE	TRUE	TRUE	cups	2019	HSK Zrinjski Mostar	FK Sloboda Tuzla	First half	Missed	0:0	256	Bosnia-Herzegovina	cups/bihp-kup-bih	NA
Round of 16	FK Zvijezda 09 - FK Borac Banja Luka	0:6	Stojan Vranjes	FK Borac Banja Luka	scored	Milun Avramovic	FK Zvijezda 09	21'	0:1	cups/bihp-kup-bih/2019-20.csv	TRUE	TRUE	TRUE	cups	2019	FK Zvijezda 09	FK Borac Banja Luka	First half	Goal	0:0	257	Bosnia-Herzegovina	cups/bihp-kup-bih	NA
First Round	FK Kozara Gradiska - FK Sloboda Tuzla	4:6 on pens	Omar Prses	FK Sloboda Tuzla	scored	Dusan Bradic	FK Kozara Gradiska	Pens	0:1	cups/bihp-kup-bih/2019-20.csv	TRUE	TRUE	FALSE	cups	2019	FK Kozara Gradiska	FK Sloboda Tuzla	Penalty Shoot-Out	Goal	0:0	258	Bosnia-Herzegovina	cups/bihp-kup-bih	1
First Round	FK Kozara Gradiska - FK Sloboda Tuzla	4:6 on pens	Boris Raspudic	FK Kozara Gradiska	scored	Irfan Fejzic	FK Sloboda Tuzla	Pens	1:1	cups/bihp-kup-bih/2019-20.csv	TRUE	TRUE	FALSE	cups	2019	FK Kozara Gradiska	FK Sloboda Tuzla	Penalty Shoot-Out	Goal	0:1	258	Bosnia-Herzegovina	cups/bihp-kup-bih	2
First Round	FK Kozara Gradiska - FK Sloboda Tuzla	4:6 on pens	Adnan Buljic	FK Sloboda Tuzla	scored	Dusan Bradic	FK Kozara Gradiska	Pens	1:2	cups/bihp-kup-bih/2019-20.csv	TRUE	TRUE	FALSE	cups	2019	FK Kozara Gradiska	FK Sloboda Tuzla	Penalty Shoot-Out	Goal	1:1	258	Bosnia-Herzegovina	cups/bihp-kup-bih	3
First Round	FK Kozara Gradiska - FK Sloboda Tuzla	4:6 on pens	Dejan Glisic	FK Kozara Gradiska	missed	Irfan Fejzic	FK Sloboda Tuzla	Pens	1:2	cups/bihp-kup-bih/2019-20.csv	TRUE	TRUE	FALSE	cups	2019	FK Kozara Gradiska	FK Sloboda Tuzla	Penalty Shoot-Out	Missed	1:2	258	Bosnia-Herzegovina	cups/bihp-kup-bih	4
First Round	FK Kozara Gradiska - FK Sloboda Tuzla	4:6 on pens	Dusan Ristic	FK Sloboda Tuzla	scored	Dusan Bradic	FK Kozara Gradiska	Pens	1:3	cups/bihp-kup-bih/2019-20.csv	TRUE	TRUE	FALSE	cups	2019	FK Kozara Gradiska	FK Sloboda Tuzla	Penalty Shoot-Out	Goal	1:2	258	Bosnia-Herzegovina	cups/bihp-kup-bih	5
First Round	FK Kozara Gradiska - FK Sloboda Tuzla	4:6 on pens	Milovan Novakovic	FK Kozara Gradiska	scored	Irfan Fejzic	FK Sloboda Tuzla	Pens	2:3	cups/bihp-kup-bih/2019-20.csv	TRUE	TRUE	FALSE	cups	2019	FK Kozara Gradiska	FK Sloboda Tuzla	Penalty Shoot-Out	Goal	1:3	258	Bosnia-Herzegovina	cups/bihp-kup-bih	6
First Round	FK Kozara Gradiska - FK Sloboda Tuzla	4:6 on pens	Marinko Rastoka	FK Sloboda Tuzla	scored	Dusan Bradic	FK Kozara Gradiska	Pens	2:4	cups/bihp-kup-bih/2019-20.csv	TRUE	TRUE	FALSE	cups	2019	FK Kozara Gradiska	FK Sloboda Tuzla	Penalty Shoot-Out	Goal	2:3	258	Bosnia-Herzegovina	cups/bihp-kup-bih	7
First Round	FK Kozara Gradiska - FK Sloboda Tuzla	4:6 on pens	Nemanja Gavric	FK Kozara Gradiska	scored	Irfan Fejzic	FK Sloboda Tuzla	Pens	3:4	cups/bihp-kup-bih/2019-20.csv	TRUE	TRUE	FALSE	cups	2019	FK Kozara Gradiska	FK Sloboda Tuzla	Penalty Shoot-Out	Goal	2:4	258	Bosnia-Herzegovina	cups/bihp-kup-bih	8
First Round	FK Kozara Gradiska - FK Sloboda Tuzla	4:6 on pens	Yoann Martelat	FK Sloboda Tuzla	scored	Dusan Bradic	FK Kozara Gradiska	Pens	3:5	cups/bihp-kup-bih/2019-20.csv	TRUE	TRUE	FALSE	cups	2019	FK Kozara Gradiska	FK Sloboda Tuzla	Penalty Shoot-Out	Goal	3:4	258	Bosnia-Herzegovina	cups/bihp-kup-bih	9
First Round	FK Krupa na Vrbasu - FK Tuzla City	6:7 on pens	Nikola Dujakovic	FK Krupa na Vrbasu	scored	Azir Muminovic	FK Tuzla City	Pens	1:0	cups/bihp-kup-bih/2019-20.csv	TRUE	TRUE	FALSE	cups	2019	FK Krupa na Vrbasu	FK Tuzla City	Penalty Shoot-Out	Goal	0:0	259	Bosnia-Herzegovina	cups/bihp-kup-bih	1
First Round	FK Krupa na Vrbasu - FK Tuzla City	6:7 on pens	Nassim Zitouni	FK Tuzla City	scored	Vasilije Kolak	FK Krupa na Vrbasu	Pens	1:1	cups/bihp-kup-bih/2019-20.csv	TRUE	TRUE	FALSE	cups	2019	FK Krupa na Vrbasu	FK Tuzla City	Penalty Shoot-Out	Goal	1:0	259	Bosnia-Herzegovina	cups/bihp-kup-bih	2
First Round	FK Krupa na Vrbasu - FK Tuzla City	6:7 on pens	Marko Golubovic	FK Krupa na Vrbasu	scored	Azir Muminovic	FK Tuzla City	Pens	2:1	cups/bihp-kup-bih/2019-20.csv	TRUE	TRUE	FALSE	cups	2019	FK Krupa na Vrbasu	FK Tuzla City	Penalty Shoot-Out	Goal	1:1	259	Bosnia-Herzegovina	cups/bihp-kup-bih	3
First Round	FK Krupa na Vrbasu - FK Tuzla City	6:7 on pens	Mirsad Ramic	FK Tuzla City	scored	Vasilije Kolak	FK Krupa na Vrbasu	Pens	2:2	cups/bihp-kup-bih/2019-20.csv	TRUE	TRUE	FALSE	cups	2019	FK Krupa na Vrbasu	FK Tuzla City	Penalty Shoot-Out	Goal	2:1	259	Bosnia-Herzegovina	cups/bihp-kup-bih	4
First Round	FK Krupa na Vrbasu - FK Tuzla City	6:7 on pens	Josip Miketek	FK Krupa na Vrbasu	scored	Azir Muminovic	FK Tuzla City	Pens	3:2	cups/bihp-kup-bih/2019-20.csv	TRUE	TRUE	FALSE	cups	2019	FK Krupa na Vrbasu	FK Tuzla City	Penalty Shoot-Out	Goal	2:2	259	Bosnia-Herzegovina	cups/bihp-kup-bih	5
First Round	FK Krupa na Vrbasu - FK Tuzla City	6:7 on pens	Budimir Sarcevic	FK Tuzla City	scored	Vasilije Kolak	FK Krupa na Vrbasu	Pens	3:3	cups/bihp-kup-bih/2019-20.csv	TRUE	TRUE	FALSE	cups	2019	FK Krupa na Vrbasu	FK Tuzla City	Penalty Shoot-Out	Goal	3:2	259	Bosnia-Herzegovina	cups/bihp-kup-bih	6
First Round	FK Krupa na Vrbasu - FK Tuzla City	6:7 on pens	Bojan Puzigaca	FK Krupa na Vrbasu	scored	Azir Muminovic	FK Tuzla City	Pens	4:3	cups/bihp-kup-bih/2019-20.csv	TRUE	TRUE	FALSE	cups	2019	FK Krupa na Vrbasu	FK Tuzla City	Penalty Shoot-Out	Goal	3:3	259	Bosnia-Herzegovina	cups/bihp-kup-bih	7
First Round	FK Krupa na Vrbasu - FK Tuzla City	6:7 on pens	Nemanja Stjepanovic	FK Tuzla City	scored	Vasilije Kolak	FK Krupa na Vrbasu	Pens	4:4	cups/bihp-kup-bih/2019-20.csv	TRUE	TRUE	FALSE	cups	2019	FK Krupa na Vrbasu	FK Tuzla City	Penalty Shoot-Out	Goal	4:3	259	Bosnia-Herzegovina	cups/bihp-kup-bih	8
First Round	FK Krupa na Vrbasu - FK Tuzla City	6:7 on pens	Lazar Nikolic	FK Krupa na Vrbasu	scored	Azir Muminovic	FK Tuzla City	Pens	5:4	cups/bihp-kup-bih/2019-20.csv	TRUE	TRUE	FALSE	cups	2019	FK Krupa na Vrbasu	FK Tuzla City	Penalty Shoot-Out	Goal	4:4	259	Bosnia-Herzegovina	cups/bihp-kup-bih	9
First Round	FK Krupa na Vrbasu - FK Tuzla City	6:7 on pens	Ajdin Nukic	FK Tuzla City	scored	Vasilije Kolak	FK Krupa na Vrbasu	Pens	5:5	cups/bihp-kup-bih/2019-20.csv	TRUE	TRUE	FALSE	cups	2019	FK Krupa na Vrbasu	FK Tuzla City	Penalty Shoot-Out	Goal	5:4	259	Bosnia-Herzegovina	cups/bihp-kup-bih	10
First Round	FK Krupa na Vrbasu - FK Tuzla City	6:7 on pens	Nikola Mandic	FK Krupa na Vrbasu	scored	Azir Muminovic	FK Tuzla City	Pens	6:5	cups/bihp-kup-bih/2019-20.csv	TRUE	TRUE	FALSE	cups	2019	FK Krupa na Vrbasu	FK Tuzla City	Penalty Shoot-Out	Goal	5:5	259	Bosnia-Herzegovina	cups/bihp-kup-bih	11
First Round	FK Krupa na Vrbasu - FK Tuzla City	6:7 on pens	Azir Muminovic	FK Tuzla City	scored	Vasilije Kolak	FK Krupa na Vrbasu	Pens	6:6	cups/bihp-kup-bih/2019-20.csv	TRUE	TRUE	FALSE	cups	2019	FK Krupa na Vrbasu	FK Tuzla City	Penalty Shoot-Out	Goal	6:5	259	Bosnia-Herzegovina	cups/bihp-kup-bih	12
First Round	FK Krupa na Vrbasu - FK Tuzla City	6:7 on pens	Stojan Maksimovic	FK Krupa na Vrbasu	missed	Azir Muminovic	FK Tuzla City	Pens	6:6	cups/bihp-kup-bih/2019-20.csv	TRUE	TRUE	FALSE	cups	2019	FK Krupa na Vrbasu	FK Tuzla City	Penalty Shoot-Out	Missed	6:6	259	Bosnia-Herzegovina	cups/bihp-kup-bih	13
First Round	FK Krupa na Vrbasu - FK Tuzla City	6:7 on pens	Nermin Crnkic	FK Tuzla City	scored	Vasilije Kolak	FK Krupa na Vrbasu	Pens	6:7	cups/bihp-kup-bih/2019-20.csv	TRUE	TRUE	FALSE	cups	2019	FK Krupa na Vrbasu	FK Tuzla City	Penalty Shoot-Out	Goal	6:6	259	Bosnia-Herzegovina	cups/bihp-kup-bih	14
First Round	FK Tekstilac Derventa - FK Zeljeznicar Sarajevo	0:3	Asim Zec	FK Zeljeznicar Sarajevo	scored	Dusko Pecic	FK Tekstilac Derventa	83'	0:3	cups/bihp-kup-bih/2019-20.csv	TRUE	TRUE	TRUE	cups	2019	FK Tekstilac Derventa	FK Zeljeznicar Sarajevo	Second half	Goal	0:2	260	Bosnia-Herzegovina	cups/bihp-kup-bih	NA
First Round	NK GOSK Gabela - FK Radnik Bijeljina	5:3 on pens	Dejan Maksimovic	FK Radnik Bijeljina	scored	Antonio Kragic	NK GOSK Gabela	45'	1:1	cups/bihp-kup-bih/2019-20.csv	TRUE	TRUE	TRUE	cups	2019	NK GOSK Gabela	FK Radnik Bijeljina	First half	Goal	1:0	261	Bosnia-Herzegovina	cups/bihp-kup-bih	NA
First Round	NK GOSK Gabela - FK Radnik Bijeljina	5:3 on pens	Vedin Kulovic	NK GOSK Gabela	scored	Luka Bilobrk	FK Radnik Bijeljina	Pens	1:0	cups/bihp-kup-bih/2019-20.csv	TRUE	TRUE	FALSE	cups	2019	NK GOSK Gabela	FK Radnik Bijeljina	Penalty Shoot-Out	Goal	0:0	261	Bosnia-Herzegovina	cups/bihp-kup-bih	1
First Round	NK GOSK Gabela - FK Radnik Bijeljina	5:3 on pens	Mahir Karic	FK Radnik Bijeljina	scored	Antonio Kragic	NK GOSK Gabela	Pens	1:1	cups/bihp-kup-bih/2019-20.csv	TRUE	TRUE	FALSE	cups	2019	NK GOSK Gabela	FK Radnik Bijeljina	Penalty Shoot-Out	Goal	1:0	261	Bosnia-Herzegovina	cups/bihp-kup-bih	2
First Round	NK GOSK Gabela - FK Radnik Bijeljina	5:3 on pens	Anes Masic	NK GOSK Gabela	missed	Luka Bilobrk	FK Radnik Bijeljina	Pens	1:1	cups/bihp-kup-bih/2019-20.csv	TRUE	TRUE	FALSE	cups	2019	NK GOSK Gabela	FK Radnik Bijeljina	Penalty Shoot-Out	Missed	1:1	261	Bosnia-Herzegovina	cups/bihp-kup-bih	3
First Round	NK GOSK Gabela - FK Radnik Bijeljina	5:3 on pens	Velibor Djuric	FK Radnik Bijeljina	saved	Antonio Kragic	NK GOSK Gabela	Pens	1:1	cups/bihp-kup-bih/2019-20.csv	TRUE	TRUE	FALSE	cups	2019	NK GOSK Gabela	FK Radnik Bijeljina	Penalty Shoot-Out	Save	1:1	261	Bosnia-Herzegovina	cups/bihp-kup-bih	4
First Round	NK GOSK Gabela - FK Radnik Bijeljina	5:3 on pens	Armin Sarvan	NK GOSK Gabela	scored	Luka Bilobrk	FK Radnik Bijeljina	Pens	2:1	cups/bihp-kup-bih/2019-20.csv	TRUE	TRUE	FALSE	cups	2019	NK GOSK Gabela	FK Radnik Bijeljina	Penalty Shoot-Out	Goal	1:1	261	Bosnia-Herzegovina	cups/bihp-kup-bih	5
First Round	NK GOSK Gabela - FK Radnik Bijeljina	5:3 on pens	Dejan Maksimovic	FK Radnik Bijeljina	missed	Antonio Kragic	NK GOSK Gabela	Pens	2:1	cups/bihp-kup-bih/2019-20.csv	TRUE	TRUE	FALSE	cups	2019	NK GOSK Gabela	FK Radnik Bijeljina	Penalty Shoot-Out	Missed	2:1	261	Bosnia-Herzegovina	cups/bihp-kup-bih	6
First Round	NK GOSK Gabela - FK Radnik Bijeljina	5:3 on pens	Igor Savic	NK GOSK Gabela	scored	Luka Bilobrk	FK Radnik Bijeljina	Pens	3:1	cups/bihp-kup-bih/2019-20.csv	TRUE	TRUE	FALSE	cups	2019	NK GOSK Gabela	FK Radnik Bijeljina	Penalty Shoot-Out	Goal	2:1	261	Bosnia-Herzegovina	cups/bihp-kup-bih	7
First Round	NK GOSK Gabela - FK Radnik Bijeljina	5:3 on pens	Nedim Mekic	FK Radnik Bijeljina	scored	Antonio Kragic	NK GOSK Gabela	Pens	3:2	cups/bihp-kup-bih/2019-20.csv	TRUE	TRUE	FALSE	cups	2019	NK GOSK Gabela	FK Radnik Bijeljina	Penalty Shoot-Out	Goal	3:1	261	Bosnia-Herzegovina	cups/bihp-kup-bih	8
First Round	NK GOSK Gabela - FK Radnik Bijeljina	5:3 on pens	Josip Santic	NK GOSK Gabela	scored	Luka Bilobrk	FK Radnik Bijeljina	Pens	4:2	cups/bihp-kup-bih/2019-20.csv	TRUE	TRUE	FALSE	cups	2019	NK GOSK Gabela	FK Radnik Bijeljina	Penalty Shoot-Out	Goal	3:2	261	Bosnia-Herzegovina	cups/bihp-kup-bih	9
First Round	FK Ljubic Prnjavor - NK Travnik	5:4 on pens	Boris Zizak	FK Ljubic Prnjavor	saved	Zejd Muratspahic	NK Travnik	Pens	0:0	cups/bihp-kup-bih/2019-20.csv	TRUE	TRUE	FALSE	cups	2019	FK Ljubic Prnjavor	NK Travnik	Penalty Shoot-Out	Save	0:0	262	Bosnia-Herzegovina	cups/bihp-kup-bih	1
First Round	FK Ljubic Prnjavor - NK Travnik	5:4 on pens	Nihad Sero	NK Travnik	scored	Filip Ratkovic	FK Ljubic Prnjavor	Pens	0:1	cups/bihp-kup-bih/2019-20.csv	TRUE	TRUE	FALSE	cups	2019	FK Ljubic Prnjavor	NK Travnik	Penalty Shoot-Out	Goal	0:0	262	Bosnia-Herzegovina	cups/bihp-kup-bih	2
First Round	FK Ljubic Prnjavor - NK Travnik	5:4 on pens	Boris Jagodic	FK Ljubic Prnjavor	scored	Zejd Muratspahic	NK Travnik	Pens	1:1	cups/bihp-kup-bih/2019-20.csv	TRUE	TRUE	FALSE	cups	2019	FK Ljubic Prnjavor	NK Travnik	Penalty Shoot-Out	Goal	0:1	262	Bosnia-Herzegovina	cups/bihp-kup-bih	3
First Round	FK Ljubic Prnjavor - NK Travnik	5:4 on pens	Almir Catic	NK Travnik	scored	Filip Ratkovic	FK Ljubic Prnjavor	Pens	1:2	cups/bihp-kup-bih/2019-20.csv	TRUE	TRUE	FALSE	cups	2019	FK Ljubic Prnjavor	NK Travnik	Penalty Shoot-Out	Goal	1:1	262	Bosnia-Herzegovina	cups/bihp-kup-bih	4
First Round	FK Ljubic Prnjavor - NK Travnik	5:4 on pens	Danko Segic	FK Ljubic Prnjavor	scored	Zejd Muratspahic	NK Travnik	Pens	2:2	cups/bihp-kup-bih/2019-20.csv	TRUE	TRUE	FALSE	cups	2019	FK Ljubic Prnjavor	NK Travnik	Penalty Shoot-Out	Goal	1:2	262	Bosnia-Herzegovina	cups/bihp-kup-bih	5
First Round	FK Ljubic Prnjavor - NK Travnik	5:4 on pens	Hrustan Kadric	NK Travnik	saved	Filip Ratkovic	FK Ljubic Prnjavor	Pens	2:2	cups/bihp-kup-bih/2019-20.csv	TRUE	TRUE	FALSE	cups	2019	FK Ljubic Prnjavor	NK Travnik	Penalty Shoot-Out	Save	2:2	262	Bosnia-Herzegovina	cups/bihp-kup-bih	6
First Round	FK Ljubic Prnjavor - NK Travnik	5:4 on pens	Aleksandar Zizak	FK Ljubic Prnjavor	missed	Zejd Muratspahic	NK Travnik	Pens	2:2	cups/bihp-kup-bih/2019-20.csv	TRUE	TRUE	FALSE	cups	2019	FK Ljubic Prnjavor	NK Travnik	Penalty Shoot-Out	Missed	2:2	262	Bosnia-Herzegovina	cups/bihp-kup-bih	7
First Round	FK Ljubic Prnjavor - NK Travnik	5:4 on pens	Vladimir Orsolic	NK Travnik	missed	Filip Ratkovic	FK Ljubic Prnjavor	Pens	2:2	cups/bihp-kup-bih/2019-20.csv	TRUE	TRUE	FALSE	cups	2019	FK Ljubic Prnjavor	NK Travnik	Penalty Shoot-Out	Missed	2:2	262	Bosnia-Herzegovina	cups/bihp-kup-bih	8
First Round	FK Ljubic Prnjavor - NK Travnik	5:4 on pens	Dusko Subic	FK Ljubic Prnjavor	scored	Zejd Muratspahic	NK Travnik	Pens	3:2	cups/bihp-kup-bih/2019-20.csv	TRUE	TRUE	FALSE	cups	2019	FK Ljubic Prnjavor	NK Travnik	Penalty Shoot-Out	Goal	2:2	262	Bosnia-Herzegovina	cups/bihp-kup-bih	9
First Round	FK Ljubic Prnjavor - NK Travnik	5:4 on pens	Zijad Brljak	NK Travnik	scored	Filip Ratkovic	FK Ljubic Prnjavor	Pens	3:3	cups/bihp-kup-bih/2019-20.csv	TRUE	TRUE	FALSE	cups	2019	FK Ljubic Prnjavor	NK Travnik	Penalty Shoot-Out	Goal	3:2	262	Bosnia-Herzegovina	cups/bihp-kup-bih	10
First Round	FK Ljubic Prnjavor - NK Travnik	5:4 on pens	Nebojsa Gvozdenovic	FK Ljubic Prnjavor	scored	Zejd Muratspahic	NK Travnik	Pens	4:3	cups/bihp-kup-bih/2019-20.csv	TRUE	TRUE	FALSE	cups	2019	FK Ljubic Prnjavor	NK Travnik	Penalty Shoot-Out	Goal	3:3	262	Bosnia-Herzegovina	cups/bihp-kup-bih	11
First Round	FK Ljubic Prnjavor - NK Travnik	5:4 on pens	Almir Catic	NK Travnik	missed	Filip Ratkovic	FK Ljubic Prnjavor	Pens	4:3	cups/bihp-kup-bih/2019-20.csv	TRUE	TRUE	FALSE	cups	2019	FK Ljubic Prnjavor	NK Travnik	Penalty Shoot-Out	Missed	4:3	262	Bosnia-Herzegovina	cups/bihp-kup-bih	12
First Round	FK Buducnost Banovici - NK Siroki Brijeg	2:5 on pens	Drazen Bagaric	NK Siroki Brijeg	scored	Denis Mujkic	FK Buducnost Banovici	Pens	0:1	cups/bihp-kup-bih/2019-20.csv	TRUE	TRUE	FALSE	cups	2019	FK Buducnost Banovici	NK Siroki Brijeg	Penalty Shoot-Out	Goal	0:0	263	Bosnia-Herzegovina	cups/bihp-kup-bih	1
First Round	FK Buducnost Banovici - NK Siroki Brijeg	2:5 on pens	Eldin Trumic	FK Buducnost Banovici	missed	Dario Miskic	NK Siroki Brijeg	Pens	0:1	cups/bihp-kup-bih/2019-20.csv	TRUE	TRUE	FALSE	cups	2019	FK Buducnost Banovici	NK Siroki Brijeg	Penalty Shoot-Out	Missed	0:1	263	Bosnia-Herzegovina	cups/bihp-kup-bih	2
First Round	FK Buducnost Banovici - NK Siroki Brijeg	2:5 on pens	Toni Jovic	NK Siroki Brijeg	scored	Denis Mujkic	FK Buducnost Banovici	Pens	0:2	cups/bihp-kup-bih/2019-20.csv	TRUE	TRUE	FALSE	cups	2019	FK Buducnost Banovici	NK Siroki Brijeg	Penalty Shoot-Out	Goal	0:1	263	Bosnia-Herzegovina	cups/bihp-kup-bih	3
First Round	FK Buducnost Banovici - NK Siroki Brijeg	2:5 on pens	Muris Piric	FK Buducnost Banovici	saved	Dario Miskic	NK Siroki Brijeg	Pens	0:2	cups/bihp-kup-bih/2019-20.csv	TRUE	TRUE	FALSE	cups	2019	FK Buducnost Banovici	NK Siroki Brijeg	Penalty Shoot-Out	Save	0:2	263	Bosnia-Herzegovina	cups/bihp-kup-bih	4
First Round	FK Buducnost Banovici - NK Siroki Brijeg	2:5 on pens	Dominik Kovacic	NK Siroki Brijeg	scored	Denis Mujkic	FK Buducnost Banovici	Pens	0:3	cups/bihp-kup-bih/2019-20.csv	TRUE	TRUE	FALSE	cups	2019	FK Buducnost Banovici	NK Siroki Brijeg	Penalty Shoot-Out	Goal	0:2	263	Bosnia-Herzegovina	cups/bihp-kup-bih	5
First Round	FK Buducnost Banovici - NK Siroki Brijeg	2:5 on pens	Safet Mustafic	FK Buducnost Banovici	scored	Dario Miskic	NK Siroki Brijeg	Pens	1:3	cups/bihp-kup-bih/2019-20.csv	TRUE	TRUE	FALSE	cups	2019	FK Buducnost Banovici	NK Siroki Brijeg	Penalty Shoot-Out	Goal	0:3	263	Bosnia-Herzegovina	cups/bihp-kup-bih	6
First Round	FK Buducnost Banovici - NK Siroki Brijeg	2:5 on pens	Ante Hrkac	NK Siroki Brijeg	scored	Denis Mujkic	FK Buducnost Banovici	Pens	1:4	cups/bihp-kup-bih/2019-20.csv	TRUE	TRUE	FALSE	cups	2019	FK Buducnost Banovici	NK Siroki Brijeg	Penalty Shoot-Out	Goal	1:3	263	Bosnia-Herzegovina	cups/bihp-kup-bih	7
First Round	FK Alfa Modriča - FK Zvijezda 09	0:3	Bojan Markovic	FK Zvijezda 09	scored	Bojan Tripic	FK Alfa Modriča	11'	0:1	cups/bihp-kup-bih/2019-20.csv	TRUE	TRUE	TRUE	cups	2019	FK Alfa Modriča	FK Zvijezda 09	First half	Goal	0:0	264	Bosnia-Herzegovina	cups/bihp-kup-bih	NA
Qualifying Round	NK Stupcanica Olovo - FK Buducnost Banovici	0:1	Eldin Trumic	FK Buducnost Banovici	scored	Adin Kadric	NK Stupcanica Olovo	83'	0:1	cups/bihp-kup-bih/2019-20.csv	TRUE	TRUE	TRUE	cups	2019	NK Stupcanica Olovo	FK Buducnost Banovici	Second half	Goal	0:0	265	Bosnia-Herzegovina	cups/bihp-kup-bih	NA
Final	FK Sarajevo - FK Borac Banja Luka	4:1 on pens	Hrvoje Milicevic	FK Sarajevo	scored	Nikola Lakic	FK Borac Banja Luka	Pens	1:0	cups/bihp-kup-bih/2020-21.csv	TRUE	TRUE	FALSE	cups	2020	FK Sarajevo	FK Borac Banja Luka	Penalty Shoot-Out	Goal	0:0	266	Bosnia-Herzegovina	cups/bihp-kup-bih	1
Final	FK Sarajevo - FK Borac Banja Luka	4:1 on pens	David Cavic	FK Borac Banja Luka	missed	Vladan Kovacevic	FK Sarajevo	Pens	1:0	cups/bihp-kup-bih/2020-21.csv	TRUE	TRUE	FALSE	cups	2020	FK Sarajevo	FK Borac Banja Luka	Penalty Shoot-Out	Missed	1:0	266	Bosnia-Herzegovina	cups/bihp-kup-bih	2
Final	FK Sarajevo - FK Borac Banja Luka	4:1 on pens	Krste Velkoski	FK Sarajevo	scored	Nikola Lakic	FK Borac Banja Luka	Pens	2:0	cups/bihp-kup-bih/2020-21.csv	TRUE	TRUE	FALSE	cups	2020	FK Sarajevo	FK Borac Banja Luka	Penalty Shoot-Out	Goal	1:0	266	Bosnia-Herzegovina	cups/bihp-kup-bih	3
Final	FK Sarajevo - FK Borac Banja Luka	4:1 on pens	Amar Tahric	FK Borac Banja Luka	saved	Vladan Kovacevic	FK Sarajevo	Pens	2:0	cups/bihp-kup-bih/2020-21.csv	TRUE	TRUE	FALSE	cups	2020	FK Sarajevo	FK Borac Banja Luka	Penalty Shoot-Out	Save	2:0	266	Bosnia-Herzegovina	cups/bihp-kup-bih	4
Final	FK Sarajevo - FK Borac Banja Luka	4:1 on pens	Zinedin Mustedanagic	FK Sarajevo	scored	Nikola Lakic	FK Borac Banja Luka	Pens	3:0	cups/bihp-kup-bih/2020-21.csv	TRUE	TRUE	FALSE	cups	2020	FK Sarajevo	FK Borac Banja Luka	Penalty Shoot-Out	Goal	2:0	266	Bosnia-Herzegovina	cups/bihp-kup-bih	5
Final	FK Sarajevo - FK Borac Banja Luka	4:1 on pens	Dejan Uzelac	FK Borac Banja Luka	scored	Vladan Kovacevic	FK Sarajevo	Pens	3:1	cups/bihp-kup-bih/2020-21.csv	TRUE	TRUE	FALSE	cups	2020	FK Sarajevo	FK Borac Banja Luka	Penalty Shoot-Out	Goal	3:0	266	Bosnia-Herzegovina	cups/bihp-kup-bih	6
Final	FK Sarajevo - FK Borac Banja Luka	4:1 on pens	Haris Handzic	FK Sarajevo	scored	Nikola Lakic	FK Borac Banja Luka	Pens	4:1	cups/bihp-kup-bih/2020-21.csv	TRUE	TRUE	FALSE	cups	2020	FK Sarajevo	FK Borac Banja Luka	Penalty Shoot-Out	Goal	3:1	266	Bosnia-Herzegovina	cups/bihp-kup-bih	7
Quarter-Finals	FK Tuzla City - FK Zeljeznicar Sarajevo	4:3 on pens	Samir Bekric	FK Zeljeznicar Sarajevo	scored	Azir Muminovic	FK Tuzla City	61'	1:1	cups/bihp-kup-bih/2020-21.csv	TRUE	TRUE	TRUE	cups	2020	FK Tuzla City	FK Zeljeznicar Sarajevo	Second half	Goal	1:0	267	Bosnia-Herzegovina	cups/bihp-kup-bih	NA
Quarter-Finals	FK Tuzla City - FK Zeljeznicar Sarajevo	4:3 on pens	Semir Stilic	FK Zeljeznicar Sarajevo	missed	Azir Muminovic	FK Tuzla City	Pens	0:0	cups/bihp-kup-bih/2020-21.csv	TRUE	TRUE	FALSE	cups	2020	FK Tuzla City	FK Zeljeznicar Sarajevo	Penalty Shoot-Out	Missed	0:0	267	Bosnia-Herzegovina	cups/bihp-kup-bih	1
Quarter-Finals	FK Tuzla City - FK Zeljeznicar Sarajevo	4:3 on pens	Luka Lucic	FK Tuzla City	scored	Josip Bender	FK Zeljeznicar Sarajevo	Pens	1:0	cups/bihp-kup-bih/2020-21.csv	TRUE	TRUE	FALSE	cups	2020	FK Tuzla City	FK Zeljeznicar Sarajevo	Penalty Shoot-Out	Goal	0:0	267	Bosnia-Herzegovina	cups/bihp-kup-bih	2
Quarter-Finals	FK Tuzla City - FK Zeljeznicar Sarajevo	4:3 on pens	Frane Ikic	FK Zeljeznicar Sarajevo	scored	Azir Muminovic	FK Tuzla City	Pens	1:1	cups/bihp-kup-bih/2020-21.csv	TRUE	TRUE	FALSE	cups	2020	FK Tuzla City	FK Zeljeznicar Sarajevo	Penalty Shoot-Out	Goal	1:0	267	Bosnia-Herzegovina	cups/bihp-kup-bih	3
Quarter-Finals	FK Tuzla City - FK Zeljeznicar Sarajevo	4:3 on pens	Edin Rustemovic	FK Tuzla City	scored	Josip Bender	FK Zeljeznicar Sarajevo	Pens	2:1	cups/bihp-kup-bih/2020-21.csv	TRUE	TRUE	FALSE	cups	2020	FK Tuzla City	FK Zeljeznicar Sarajevo	Penalty Shoot-Out	Goal	1:1	267	Bosnia-Herzegovina	cups/bihp-kup-bih	4
Quarter-Finals	FK Tuzla City - FK Zeljeznicar Sarajevo	4:3 on pens	Ivan Lendric	FK Zeljeznicar Sarajevo	scored	Azir Muminovic	FK Tuzla City	Pens	2:2	cups/bihp-kup-bih/2020-21.csv	TRUE	TRUE	FALSE	cups	2020	FK Tuzla City	FK Zeljeznicar Sarajevo	Penalty Shoot-Out	Goal	2:1	267	Bosnia-Herzegovina	cups/bihp-kup-bih	5
Quarter-Finals	FK Tuzla City - FK Zeljeznicar Sarajevo	4:3 on pens	Vojo Ubiparip	FK Tuzla City	scored	Josip Bender	FK Zeljeznicar Sarajevo	Pens	3:2	cups/bihp-kup-bih/2020-21.csv	TRUE	TRUE	FALSE	cups	2020	FK Tuzla City	FK Zeljeznicar Sarajevo	Penalty Shoot-Out	Goal	2:2	267	Bosnia-Herzegovina	cups/bihp-kup-bih	6
Quarter-Finals	FK Tuzla City - FK Zeljeznicar Sarajevo	4:3 on pens	Vedran Vrhovac	FK Zeljeznicar Sarajevo	saved	Azir Muminovic	FK Tuzla City	Pens	3:2	cups/bihp-kup-bih/2020-21.csv	TRUE	TRUE	FALSE	cups	2020	FK Tuzla City	FK Zeljeznicar Sarajevo	Penalty Shoot-Out	Save	3:2	267	Bosnia-Herzegovina	cups/bihp-kup-bih	7
Quarter-Finals	FK Tuzla City - FK Zeljeznicar Sarajevo	4:3 on pens	Darick Kobie Morris	FK Tuzla City	missed	Josip Bender	FK Zeljeznicar Sarajevo	Pens	3:2	cups/bihp-kup-bih/2020-21.csv	TRUE	TRUE	FALSE	cups	2020	FK Tuzla City	FK Zeljeznicar Sarajevo	Penalty Shoot-Out	Missed	3:2	267	Bosnia-Herzegovina	cups/bihp-kup-bih	8
Quarter-Finals	FK Tuzla City - FK Zeljeznicar Sarajevo	4:3 on pens	Ivan Milicevic	FK Zeljeznicar Sarajevo	saved	Azir Muminovic	FK Tuzla City	Pens	3:2	cups/bihp-kup-bih/2020-21.csv	TRUE	TRUE	FALSE	cups	2020	FK Tuzla City	FK Zeljeznicar Sarajevo	Penalty Shoot-Out	Save	3:2	267	Bosnia-Herzegovina	cups/bihp-kup-bih	9
Quarter-Finals	NK Siroki Brijeg - FK Borac Banja Luka	0:2	Alen Jurilj	NK Siroki Brijeg	saved	Nikola Lakic	FK Borac Banja Luka	64'	0:2	cups/bihp-kup-bih/2020-21.csv	TRUE	TRUE	TRUE	cups	2020	NK Siroki Brijeg	FK Borac Banja Luka	Second half	Save	0:2	268	Bosnia-Herzegovina	cups/bihp-kup-bih	NA
Quarter-Finals	NK Siroki Brijeg - FK Borac Banja Luka	0:2	Dejan Meleg	FK Borac Banja Luka	saved	Nikola Lakic	NK Siroki Brijeg	90'	0:2	cups/bihp-kup-bih/2020-21.csv	TRUE	TRUE	TRUE	cups	2020	NK Siroki Brijeg	FK Borac Banja Luka	Second half	Save	0:2	268	Bosnia-Herzegovina	cups/bihp-kup-bih	NA
Round of 16	FK Rudar Prijedor - FK Zvijezda 09	3:4 on pens	Bojan Burazor	FK Rudar Prijedor	missed	Krstan Bunic	FK Zvijezda 09	Pens	0:0	cups/bihp-kup-bih/2020-21.csv	TRUE	TRUE	FALSE	cups	2020	FK Rudar Prijedor	FK Zvijezda 09	Penalty Shoot-Out	Missed	0:0	269	Bosnia-Herzegovina	cups/bihp-kup-bih	1
Round of 16	FK Rudar Prijedor - FK Zvijezda 09	3:4 on pens	Stefan Rakic	FK Zvijezda 09	scored	Kenan Topolovic	FK Rudar Prijedor	Pens	0:1	cups/bihp-kup-bih/2020-21.csv	TRUE	TRUE	FALSE	cups	2020	FK Rudar Prijedor	FK Zvijezda 09	Penalty Shoot-Out	Goal	0:0	269	Bosnia-Herzegovina	cups/bihp-kup-bih	2
Round of 16	FK Rudar Prijedor - FK Zvijezda 09	3:4 on pens	Predrag Zekanovic	FK Rudar Prijedor	scored	Krstan Bunic	FK Zvijezda 09	Pens	1:1	cups/bihp-kup-bih/2020-21.csv	TRUE	TRUE	FALSE	cups	2020	FK Rudar Prijedor	FK Zvijezda 09	Penalty Shoot-Out	Goal	0:1	269	Bosnia-Herzegovina	cups/bihp-kup-bih	3
Round of 16	FK Rudar Prijedor - FK Zvijezda 09	3:4 on pens	Filip Ilic	FK Zvijezda 09	scored	Kenan Topolovic	FK Rudar Prijedor	Pens	1:2	cups/bihp-kup-bih/2020-21.csv	TRUE	TRUE	FALSE	cups	2020	FK Rudar Prijedor	FK Zvijezda 09	Penalty Shoot-Out	Goal	1:1	269	Bosnia-Herzegovina	cups/bihp-kup-bih	4
Round of 16	FK Rudar Prijedor - FK Zvijezda 09	3:4 on pens	Perica Ivetic	FK Rudar Prijedor	scored	Krstan Bunic	FK Zvijezda 09	Pens	2:2	cups/bihp-kup-bih/2020-21.csv	TRUE	TRUE	FALSE	cups	2020	FK Rudar Prijedor	FK Zvijezda 09	Penalty Shoot-Out	Goal	1:2	269	Bosnia-Herzegovina	cups/bihp-kup-bih	5
Round of 16	FK Rudar Prijedor - FK Zvijezda 09	3:4 on pens	Sreten Milosevic	FK Zvijezda 09	scored	Kenan Topolovic	FK Rudar Prijedor	Pens	2:3	cups/bihp-kup-bih/2020-21.csv	TRUE	TRUE	FALSE	cups	2020	FK Rudar Prijedor	FK Zvijezda 09	Penalty Shoot-Out	Goal	2:2	269	Bosnia-Herzegovina	cups/bihp-kup-bih	6
Round of 16	FK Rudar Prijedor - FK Zvijezda 09	3:4 on pens	Luka Kulenovic	FK Rudar Prijedor	scored	Krstan Bunic	FK Zvijezda 09	Pens	3:3	cups/bihp-kup-bih/2020-21.csv	TRUE	TRUE	FALSE	cups	2020	FK Rudar Prijedor	FK Zvijezda 09	Penalty Shoot-Out	Goal	2:3	269	Bosnia-Herzegovina	cups/bihp-kup-bih	7
Round of 16	FK Rudar Prijedor - FK Zvijezda 09	3:4 on pens	Milos Nikolic	FK Zvijezda 09	scored	Kenan Topolovic	FK Rudar Prijedor	Pens	3:4	cups/bihp-kup-bih/2020-21.csv	TRUE	TRUE	FALSE	cups	2020	FK Rudar Prijedor	FK Zvijezda 09	Penalty Shoot-Out	Goal	3:3	269	Bosnia-Herzegovina	cups/bihp-kup-bih	8
Round of 16	FK Rudar Prijedor - FK Zvijezda 09	3:4 on pens	Danilo Marmat	FK Rudar Prijedor	missed	Krstan Bunic	FK Zvijezda 09	Pens	3:4	cups/bihp-kup-bih/2020-21.csv	TRUE	TRUE	FALSE	cups	2020	FK Rudar Prijedor	FK Zvijezda 09	Penalty Shoot-Out	Missed	3:4	269	Bosnia-Herzegovina	cups/bihp-kup-bih	9
Round of 16	FK Rudar Kakanj - FK Borac Banja Luka	1:6	Mirza Subo	FK Rudar Kakanj	scored	Bojan Pavlovic	FK Borac Banja Luka	73'	1:5	cups/bihp-kup-bih/2020-21.csv	TRUE	TRUE	TRUE	cups	2020	FK Rudar Kakanj	FK Borac Banja Luka	Second half	Goal	0:5	270	Bosnia-Herzegovina	cups/bihp-kup-bih	NA
Round of 16	FK Zeljeznicar Sarajevo - FK Gorazde	3:0	Luka Juricic	FK Zeljeznicar Sarajevo	scored	Elvrad Karacic	FK Gorazde	77'	3:0	cups/bihp-kup-bih/2020-21.csv	TRUE	TRUE	TRUE	cups	2020	FK Zeljeznicar Sarajevo	FK Gorazde	Second half	Goal	2:0	271	Bosnia-Herzegovina	cups/bihp-kup-bih	NA
First Round	FK Zvijezda 09 - FK Alfa Modriča	2:1	Rado Radic	FK Alfa Modriča	scored	Milun Avramovic	FK Zvijezda 09	20'	0:1	cups/bihp-kup-bih/2020-21.csv	TRUE	TRUE	TRUE	cups	2020	FK Zvijezda 09	FK Alfa Modriča	First half	Goal	0:0	272	Bosnia-Herzegovina	cups/bihp-kup-bih	NA
First Round	FK Slavija Sarajevo - FK Mladost Doboj-Kakanj	9:8 on pens	Jadranko Bogicevic	FK Slavija Sarajevo	scored	Salko Pirija	FK Mladost Doboj-Kakanj	Pens	1:0	cups/bihp-kup-bih/2020-21.csv	TRUE	TRUE	FALSE	cups	2020	FK Slavija Sarajevo	FK Mladost Doboj-Kakanj	Penalty Shoot-Out	Goal	0:0	273	Bosnia-Herzegovina	cups/bihp-kup-bih	1
First Round	FK Slavija Sarajevo - FK Mladost Doboj-Kakanj	9:8 on pens	Armin Cerimagic	FK Mladost Doboj-Kakanj	scored	Ivan Trifkovic	FK Slavija Sarajevo	Pens	1:1	cups/bihp-kup-bih/2020-21.csv	TRUE	TRUE	FALSE	cups	2020	FK Slavija Sarajevo	FK Mladost Doboj-Kakanj	Penalty Shoot-Out	Goal	1:0	273	Bosnia-Herzegovina	cups/bihp-kup-bih	2
First Round	FK Slavija Sarajevo - FK Mladost Doboj-Kakanj	9:8 on pens	Vucina Scepanovic	FK Slavija Sarajevo	scored	Salko Pirija	FK Mladost Doboj-Kakanj	Pens	2:1	cups/bihp-kup-bih/2020-21.csv	TRUE	TRUE	FALSE	cups	2020	FK Slavija Sarajevo	FK Mladost Doboj-Kakanj	Penalty Shoot-Out	Goal	1:1	273	Bosnia-Herzegovina	cups/bihp-kup-bih	3
First Round	FK Slavija Sarajevo - FK Mladost Doboj-Kakanj	9:8 on pens	Amer Hiros	FK Mladost Doboj-Kakanj	scored	Ivan Trifkovic	FK Slavija Sarajevo	Pens	2:2	cups/bihp-kup-bih/2020-21.csv	TRUE	TRUE	FALSE	cups	2020	FK Slavija Sarajevo	FK Mladost Doboj-Kakanj	Penalty Shoot-Out	Goal	2:1	273	Bosnia-Herzegovina	cups/bihp-kup-bih	4
First Round	FK Slavija Sarajevo - FK Mladost Doboj-Kakanj	9:8 on pens	Goran Popovic	FK Slavija Sarajevo	scored	Salko Pirija	FK Mladost Doboj-Kakanj	Pens	3:2	cups/bihp-kup-bih/2020-21.csv	TRUE	TRUE	FALSE	cups	2020	FK Slavija Sarajevo	FK Mladost Doboj-Kakanj	Penalty Shoot-Out	Goal	2:2	273	Bosnia-Herzegovina	cups/bihp-kup-bih	5
First Round	FK Slavija Sarajevo - FK Mladost Doboj-Kakanj	9:8 on pens	Anes Vazda	FK Mladost Doboj-Kakanj	scored	Ivan Trifkovic	FK Slavija Sarajevo	Pens	3:3	cups/bihp-kup-bih/2020-21.csv	TRUE	TRUE	FALSE	cups	2020	FK Slavija Sarajevo	FK Mladost Doboj-Kakanj	Penalty Shoot-Out	Goal	3:2	273	Bosnia-Herzegovina	cups/bihp-kup-bih	6
First Round	FK Slavija Sarajevo - FK Mladost Doboj-Kakanj	9:8 on pens	Amer Drljevic	FK Slavija Sarajevo	scored	Salko Pirija	FK Mladost Doboj-Kakanj	Pens	4:3	cups/bihp-kup-bih/2020-21.csv	TRUE	TRUE	FALSE	cups	2020	FK Slavija Sarajevo	FK Mladost Doboj-Kakanj	Penalty Shoot-Out	Goal	3:3	273	Bosnia-Herzegovina	cups/bihp-kup-bih	7
First Round	FK Slavija Sarajevo - FK Mladost Doboj-Kakanj	9:8 on pens	Alen Dejanovic	FK Mladost Doboj-Kakanj	scored	Ivan Trifkovic	FK Slavija Sarajevo	Pens	4:4	cups/bihp-kup-bih/2020-21.csv	TRUE	TRUE	FALSE	cups	2020	FK Slavija Sarajevo	FK Mladost Doboj-Kakanj	Penalty Shoot-Out	Goal	4:3	273	Bosnia-Herzegovina	cups/bihp-kup-bih	8
First Round	FK Slavija Sarajevo - FK Mladost Doboj-Kakanj	9:8 on pens	Aleksandar Ivanovic	FK Slavija Sarajevo	scored	Salko Pirija	FK Mladost Doboj-Kakanj	Pens	5:4	cups/bihp-kup-bih/2020-21.csv	TRUE	TRUE	FALSE	cups	2020	FK Slavija Sarajevo	FK Mladost Doboj-Kakanj	Penalty Shoot-Out	Goal	4:4	273	Bosnia-Herzegovina	cups/bihp-kup-bih	9
First Round	FK Slavija Sarajevo - FK Mladost Doboj-Kakanj	9:8 on pens	Marko Zulj	FK Mladost Doboj-Kakanj	scored	Ivan Trifkovic	FK Slavija Sarajevo	Pens	5:5	cups/bihp-kup-bih/2020-21.csv	TRUE	TRUE	FALSE	cups	2020	FK Slavija Sarajevo	FK Mladost Doboj-Kakanj	Penalty Shoot-Out	Goal	5:4	273	Bosnia-Herzegovina	cups/bihp-kup-bih	10
First Round	FK Slavija Sarajevo - FK Mladost Doboj-Kakanj	9:8 on pens	Vladan Mandic	FK Slavija Sarajevo	scored	Salko Pirija	FK Mladost Doboj-Kakanj	Pens	6:5	cups/bihp-kup-bih/2020-21.csv	TRUE	TRUE	FALSE	cups	2020	FK Slavija Sarajevo	FK Mladost Doboj-Kakanj	Penalty Shoot-Out	Goal	5:5	273	Bosnia-Herzegovina	cups/bihp-kup-bih	11
First Round	FK Slavija Sarajevo - FK Mladost Doboj-Kakanj	9:8 on pens	Amar Begic	FK Mladost Doboj-Kakanj	scored	Ivan Trifkovic	FK Slavija Sarajevo	Pens	6:6	cups/bihp-kup-bih/2020-21.csv	TRUE	TRUE	FALSE	cups	2020	FK Slavija Sarajevo	FK Mladost Doboj-Kakanj	Penalty Shoot-Out	Goal	6:5	273	Bosnia-Herzegovina	cups/bihp-kup-bih	12
First Round	FK Slavija Sarajevo - FK Mladost Doboj-Kakanj	9:8 on pens	Dejan Bjelos	FK Slavija Sarajevo	scored	Salko Pirija	FK Mladost Doboj-Kakanj	Pens	7:6	cups/bihp-kup-bih/2020-21.csv	TRUE	TRUE	FALSE	cups	2020	FK Slavija Sarajevo	FK Mladost Doboj-Kakanj	Penalty Shoot-Out	Goal	6:6	273	Bosnia-Herzegovina	cups/bihp-kup-bih	13
First Round	FK Slavija Sarajevo - FK Mladost Doboj-Kakanj	9:8 on pens	Anes Vehab	FK Mladost Doboj-Kakanj	missed	Ivan Trifkovic	FK Slavija Sarajevo	Pens	7:6	cups/bihp-kup-bih/2020-21.csv	TRUE	TRUE	FALSE	cups	2020	FK Slavija Sarajevo	FK Mladost Doboj-Kakanj	Penalty Shoot-Out	Missed	7:6	273	Bosnia-Herzegovina	cups/bihp-kup-bih	14
First Round	FK Tekstilac Derventa - HSK Zrinjski Mostar	1:7	Miljan Govedarica	HSK Zrinjski Mostar	scored	Benjamin Calakovic	FK Tekstilac Derventa	49'	0:4	cups/bihp-kup-bih/2020-21.csv	TRUE	TRUE	TRUE	cups	2020	FK Tekstilac Derventa	HSK Zrinjski Mostar	Second half	Goal	0:3	274	Bosnia-Herzegovina	cups/bihp-kup-bih	NA
First Round	FK Gorazde - FK Sloboda Tuzla	7:6 on pens	Kerim Tatar	FK Gorazde	scored	Luka Kukic	FK Sloboda Tuzla	47'	2:1	cups/bihp-kup-bih/2020-21.csv	TRUE	TRUE	TRUE	cups	2020	FK Gorazde	FK Sloboda Tuzla	Second half	Goal	1:1	275	Bosnia-Herzegovina	cups/bihp-kup-bih	NA
First Round	FK Gorazde - FK Sloboda Tuzla	7:6 on pens	Nail Omerovic	FK Sloboda Tuzla	scored	Elvrad Karacic	FK Gorazde	Pens	0:1	cups/bihp-kup-bih/2020-21.csv	TRUE	TRUE	FALSE	cups	2020	FK Gorazde	FK Sloboda Tuzla	Penalty Shoot-Out	Goal	0:0	275	Bosnia-Herzegovina	cups/bihp-kup-bih	1
First Round	FK Gorazde - FK Sloboda Tuzla	7:6 on pens	Kerim Tatar	FK Gorazde	scored	Luka Kukic	FK Sloboda Tuzla	Pens	1:1	cups/bihp-kup-bih/2020-21.csv	TRUE	TRUE	FALSE	cups	2020	FK Gorazde	FK Sloboda Tuzla	Penalty Shoot-Out	Goal	0:1	275	Bosnia-Herzegovina	cups/bihp-kup-bih	2
First Round	FK Gorazde - FK Sloboda Tuzla	7:6 on pens	Dusan Ristic	FK Sloboda Tuzla	scored	Elvrad Karacic	FK Gorazde	Pens	1:2	cups/bihp-kup-bih/2020-21.csv	TRUE	TRUE	FALSE	cups	2020	FK Gorazde	FK Sloboda Tuzla	Penalty Shoot-Out	Goal	1:1	275	Bosnia-Herzegovina	cups/bihp-kup-bih	3
First Round	FK Gorazde - FK Sloboda Tuzla	7:6 on pens	Nikola Danilovic	FK Gorazde	scored	Luka Kukic	FK Sloboda Tuzla	Pens	2:2	cups/bihp-kup-bih/2020-21.csv	TRUE	TRUE	FALSE	cups	2020	FK Gorazde	FK Sloboda Tuzla	Penalty Shoot-Out	Goal	1:2	275	Bosnia-Herzegovina	cups/bihp-kup-bih	4
First Round	FK Gorazde - FK Sloboda Tuzla	7:6 on pens	Adi Alic	FK Sloboda Tuzla	scored	Elvrad Karacic	FK Gorazde	Pens	2:3	cups/bihp-kup-bih/2020-21.csv	TRUE	TRUE	FALSE	cups	2020	FK Gorazde	FK Sloboda Tuzla	Penalty Shoot-Out	Goal	2:2	275	Bosnia-Herzegovina	cups/bihp-kup-bih	5
First Round	FK Gorazde - FK Sloboda Tuzla	7:6 on pens	Goran Galesic	FK Gorazde	scored	Luka Kukic	FK Sloboda Tuzla	Pens	3:3	cups/bihp-kup-bih/2020-21.csv	TRUE	TRUE	FALSE	cups	2020	FK Gorazde	FK Sloboda Tuzla	Penalty Shoot-Out	Goal	2:3	275	Bosnia-Herzegovina	cups/bihp-kup-bih	6
First Round	FK Gorazde - FK Sloboda Tuzla	7:6 on pens	Sasa Maksimovic	FK Sloboda Tuzla	scored	Elvrad Karacic	FK Gorazde	Pens	3:4	cups/bihp-kup-bih/2020-21.csv	TRUE	TRUE	FALSE	cups	2020	FK Gorazde	FK Sloboda Tuzla	Penalty Shoot-Out	Goal	3:3	275	Bosnia-Herzegovina	cups/bihp-kup-bih	7
First Round	FK Gorazde - FK Sloboda Tuzla	7:6 on pens	Vernes Islamagic	FK Gorazde	scored	Luka Kukic	FK Sloboda Tuzla	Pens	4:4	cups/bihp-kup-bih/2020-21.csv	TRUE	TRUE	FALSE	cups	2020	FK Gorazde	FK Sloboda Tuzla	Penalty Shoot-Out	Goal	3:4	275	Bosnia-Herzegovina	cups/bihp-kup-bih	8
First Round	FK Gorazde - FK Sloboda Tuzla	7:6 on pens	Dzevid Avdihodzic	FK Sloboda Tuzla	saved	Elvrad Karacic	FK Gorazde	Pens	4:4	cups/bihp-kup-bih/2020-21.csv	TRUE	TRUE	FALSE	cups	2020	FK Gorazde	FK Sloboda Tuzla	Penalty Shoot-Out	Save	4:4	275	Bosnia-Herzegovina	cups/bihp-kup-bih	9
First Round	FK Gorazde - FK Sloboda Tuzla	7:6 on pens	Sanjin Ceman	FK Gorazde	scored	Luka Kukic	FK Sloboda Tuzla	Pens	5:4	cups/bihp-kup-bih/2020-21.csv	TRUE	TRUE	FALSE	cups	2020	FK Gorazde	FK Sloboda Tuzla	Penalty Shoot-Out	Goal	4:4	275	Bosnia-Herzegovina	cups/bihp-kup-bih	10
Final	FK Sarajevo - FK Velez Mostar	3:4 on pens	Asmir Suljic	FK Sarajevo	scored	Marko Jovicic	FK Velez Mostar	Pens	1:0	cups/bihp-kup-bih/2021-22.csv	TRUE	TRUE	FALSE	cups	2021	FK Sarajevo	FK Velez Mostar	Penalty Shoot-Out	Goal	0:0	276	Bosnia-Herzegovina	cups/bihp-kup-bih	1
Final	FK Sarajevo - FK Velez Mostar	3:4 on pens	Haris Ovcina	FK Velez Mostar	scored	Belmin Dizdarevic	FK Sarajevo	Pens	1:1	cups/bihp-kup-bih/2021-22.csv	TRUE	TRUE	FALSE	cups	2021	FK Sarajevo	FK Velez Mostar	Penalty Shoot-Out	Goal	1:0	276	Bosnia-Herzegovina	cups/bihp-kup-bih	2
Final	FK Sarajevo - FK Velez Mostar	3:4 on pens	Dal Varesanovic	FK Sarajevo	missed	Marko Jovicic	FK Velez Mostar	Pens	1:1	cups/bihp-kup-bih/2021-22.csv	TRUE	TRUE	FALSE	cups	2021	FK Sarajevo	FK Velez Mostar	Penalty Shoot-Out	Missed	1:1	276	Bosnia-Herzegovina	cups/bihp-kup-bih	3
Final	FK Sarajevo - FK Velez Mostar	3:4 on pens	Nermin Haskic	FK Velez Mostar	scored	Belmin Dizdarevic	FK Sarajevo	Pens	1:2	cups/bihp-kup-bih/2021-22.csv	TRUE	TRUE	FALSE	cups	2021	FK Sarajevo	FK Velez Mostar	Penalty Shoot-Out	Goal	1:1	276	Bosnia-Herzegovina	cups/bihp-kup-bih	4
Final	FK Sarajevo - FK Velez Mostar	3:4 on pens	Adnan Secerovic	FK Sarajevo	scored	Marko Jovicic	FK Velez Mostar	Pens	2:2	cups/bihp-kup-bih/2021-22.csv	TRUE	TRUE	FALSE	cups	2021	FK Sarajevo	FK Velez Mostar	Penalty Shoot-Out	Goal	1:2	276	Bosnia-Herzegovina	cups/bihp-kup-bih	5
Final	FK Sarajevo - FK Velez Mostar	3:4 on pens	Denis Zvonic	FK Velez Mostar	saved	Belmin Dizdarevic	FK Sarajevo	Pens	2:2	cups/bihp-kup-bih/2021-22.csv	TRUE	TRUE	FALSE	cups	2021	FK Sarajevo	FK Velez Mostar	Penalty Shoot-Out	Save	2:2	276	Bosnia-Herzegovina	cups/bihp-kup-bih	6
Final	FK Sarajevo - FK Velez Mostar	3:4 on pens	Mirko Oremus	FK Sarajevo	saved	Marko Jovicic	FK Velez Mostar	Pens	2:2	cups/bihp-kup-bih/2021-22.csv	TRUE	TRUE	FALSE	cups	2021	FK Sarajevo	FK Velez Mostar	Penalty Shoot-Out	Save	2:2	276	Bosnia-Herzegovina	cups/bihp-kup-bih	7
Final	FK Sarajevo - FK Velez Mostar	3:4 on pens	Omar Prses	FK Velez Mostar	scored	Belmin Dizdarevic	FK Sarajevo	Pens	2:3	cups/bihp-kup-bih/2021-22.csv	TRUE	TRUE	FALSE	cups	2021	FK Sarajevo	FK Velez Mostar	Penalty Shoot-Out	Goal	2:2	276	Bosnia-Herzegovina	cups/bihp-kup-bih	8
Final	FK Sarajevo - FK Velez Mostar	3:4 on pens	Darko Bodul	FK Sarajevo	scored	Marko Jovicic	FK Velez Mostar	Pens	3:3	cups/bihp-kup-bih/2021-22.csv	TRUE	TRUE	FALSE	cups	2021	FK Sarajevo	FK Velez Mostar	Penalty Shoot-Out	Goal	2:3	276	Bosnia-Herzegovina	cups/bihp-kup-bih	9
Final	FK Sarajevo - FK Velez Mostar	3:4 on pens	Brandao	FK Velez Mostar	scored	Belmin Dizdarevic	FK Sarajevo	Pens	3:4	cups/bihp-kup-bih/2021-22.csv	TRUE	TRUE	FALSE	cups	2021	FK Sarajevo	FK Velez Mostar	Penalty Shoot-Out	Goal	3:3	276	Bosnia-Herzegovina	cups/bihp-kup-bih	10
Quarter-Finals 2nd leg	FK Borac Banja Luka - FK Tuzla City	3:4 on pens	Dejan Meleg	FK Borac Banja Luka	scored	Nevres Fejzic	FK Tuzla City	Pens	1:0	cups/bihp-kup-bih/2021-22.csv	TRUE	TRUE	FALSE	cups	2021	FK Borac Banja Luka	FK Tuzla City	Penalty Shoot-Out	Goal	0:0	277	Bosnia-Herzegovina	cups/bihp-kup-bih	1
Quarter-Finals 2nd leg	FK Borac Banja Luka - FK Tuzla City	3:4 on pens	Mirsad Hasanovic	FK Tuzla City	missed	Bojan Pavlovic	FK Borac Banja Luka	Pens	1:0	cups/bihp-kup-bih/2021-22.csv	TRUE	TRUE	FALSE	cups	2021	FK Borac Banja Luka	FK Tuzla City	Penalty Shoot-Out	Missed	1:0	277	Bosnia-Herzegovina	cups/bihp-kup-bih	2
Quarter-Finals 2nd leg	FK Borac Banja Luka - FK Tuzla City	3:4 on pens	Milan Vusurovic	FK Borac Banja Luka	saved	Nevres Fejzic	FK Tuzla City	Pens	1:0	cups/bihp-kup-bih/2021-22.csv	TRUE	TRUE	FALSE	cups	2021	FK Borac Banja Luka	FK Tuzla City	Penalty Shoot-Out	Save	1:0	277	Bosnia-Herzegovina	cups/bihp-kup-bih	3
Quarter-Finals 2nd leg	FK Borac Banja Luka - FK Tuzla City	3:4 on pens	Mirzad Mehanovic	FK Tuzla City	scored	Bojan Pavlovic	FK Borac Banja Luka	Pens	1:1	cups/bihp-kup-bih/2021-22.csv	TRUE	TRUE	FALSE	cups	2021	FK Borac Banja Luka	FK Tuzla City	Penalty Shoot-Out	Goal	1:0	277	Bosnia-Herzegovina	cups/bihp-kup-bih	4
Quarter-Finals 2nd leg	FK Borac Banja Luka - FK Tuzla City	3:4 on pens	Aleksandar Vojnovic	FK Borac Banja Luka	saved	Nevres Fejzic	FK Tuzla City	Pens	1:1	cups/bihp-kup-bih/2021-22.csv	TRUE	TRUE	FALSE	cups	2021	FK Borac Banja Luka	FK Tuzla City	Penalty Shoot-Out	Save	1:1	277	Bosnia-Herzegovina	cups/bihp-kup-bih	5
Quarter-Finals 2nd leg	FK Borac Banja Luka - FK Tuzla City	3:4 on pens	Adrian Mendes	FK Tuzla City	scored	Bojan Pavlovic	FK Borac Banja Luka	Pens	1:2	cups/bihp-kup-bih/2021-22.csv	TRUE	TRUE	FALSE	cups	2021	FK Borac Banja Luka	FK Tuzla City	Penalty Shoot-Out	Goal	1:1	277	Bosnia-Herzegovina	cups/bihp-kup-bih	6
Quarter-Finals 2nd leg	FK Borac Banja Luka - FK Tuzla City	3:4 on pens	Dino Coric	FK Borac Banja Luka	scored	Nevres Fejzic	FK Tuzla City	Pens	2:2	cups/bihp-kup-bih/2021-22.csv	TRUE	TRUE	FALSE	cups	2021	FK Borac Banja Luka	FK Tuzla City	Penalty Shoot-Out	Goal	1:2	277	Bosnia-Herzegovina	cups/bihp-kup-bih	7
Quarter-Finals 2nd leg	FK Borac Banja Luka - FK Tuzla City	3:4 on pens	Adnan Dzafic	FK Tuzla City	scored	Bojan Pavlovic	FK Borac Banja Luka	Pens	2:3	cups/bihp-kup-bih/2021-22.csv	TRUE	TRUE	FALSE	cups	2021	FK Borac Banja Luka	FK Tuzla City	Penalty Shoot-Out	Goal	2:2	277	Bosnia-Herzegovina	cups/bihp-kup-bih	8
Quarter-Finals 2nd leg	FK Borac Banja Luka - FK Tuzla City	3:4 on pens	Panagiotis Moraitis	FK Borac Banja Luka	scored	Nevres Fejzic	FK Tuzla City	Pens	3:3	cups/bihp-kup-bih/2021-22.csv	TRUE	TRUE	FALSE	cups	2021	FK Borac Banja Luka	FK Tuzla City	Penalty Shoot-Out	Goal	2:3	277	Bosnia-Herzegovina	cups/bihp-kup-bih	9
Quarter-Finals 2nd leg	FK Borac Banja Luka - FK Tuzla City	3:4 on pens	Emilio Nsue	FK Tuzla City	scored	Bojan Pavlovic	FK Borac Banja Luka	Pens	3:4	cups/bihp-kup-bih/2021-22.csv	TRUE	TRUE	FALSE	cups	2021	FK Borac Banja Luka	FK Tuzla City	Penalty Shoot-Out	Goal	3:3	277	Bosnia-Herzegovina	cups/bihp-kup-bih	10
Round of 16	FK Sloboda Tuzla - HSK Zrinjski Mostar	3:2 on pens	Nemanja Bilbija	HSK Zrinjski Mostar	scored	Semir Bukvic	FK Sloboda Tuzla	Pens	0:1	cups/bihp-kup-bih/2021-22.csv	TRUE	TRUE	FALSE	cups	2021	FK Sloboda Tuzla	HSK Zrinjski Mostar	Penalty Shoot-Out	Goal	0:0	278	Bosnia-Herzegovina	cups/bihp-kup-bih	1
Round of 16	FK Sloboda Tuzla - HSK Zrinjski Mostar	3:2 on pens	Mirsad Ramic	FK Sloboda Tuzla	saved	Luka Kukic	HSK Zrinjski Mostar	Pens	0:1	cups/bihp-kup-bih/2021-22.csv	TRUE	TRUE	FALSE	cups	2021	FK Sloboda Tuzla	HSK Zrinjski Mostar	Penalty Shoot-Out	Save	0:1	278	Bosnia-Herzegovina	cups/bihp-kup-bih	2
Round of 16	FK Sloboda Tuzla - HSK Zrinjski Mostar	3:2 on pens	Damir Zlomislic	HSK Zrinjski Mostar	saved	Semir Bukvic	FK Sloboda Tuzla	Pens	0:1	cups/bihp-kup-bih/2021-22.csv	TRUE	TRUE	FALSE	cups	2021	FK Sloboda Tuzla	HSK Zrinjski Mostar	Penalty Shoot-Out	Save	0:1	278	Bosnia-Herzegovina	cups/bihp-kup-bih	3
Round of 16	FK Sloboda Tuzla - HSK Zrinjski Mostar	3:2 on pens	Amar Beganovic	FK Sloboda Tuzla	scored	Luka Kukic	HSK Zrinjski Mostar	Pens	1:1	cups/bihp-kup-bih/2021-22.csv	TRUE	TRUE	FALSE	cups	2021	FK Sloboda Tuzla	HSK Zrinjski Mostar	Penalty Shoot-Out	Goal	0:1	278	Bosnia-Herzegovina	cups/bihp-kup-bih	4
Round of 16	FK Sloboda Tuzla - HSK Zrinjski Mostar	3:2 on pens	Igor Savic	HSK Zrinjski Mostar	scored	Semir Bukvic	FK Sloboda Tuzla	Pens	1:2	cups/bihp-kup-bih/2021-22.csv	TRUE	TRUE	FALSE	cups	2021	FK Sloboda Tuzla	HSK Zrinjski Mostar	Penalty Shoot-Out	Goal	1:1	278	Bosnia-Herzegovina	cups/bihp-kup-bih	5
Round of 16	FK Sloboda Tuzla - HSK Zrinjski Mostar	3:2 on pens	Muharem Civic	FK Sloboda Tuzla	scored	Luka Kukic	HSK Zrinjski Mostar	Pens	2:2	cups/bihp-kup-bih/2021-22.csv	TRUE	TRUE	FALSE	cups	2021	FK Sloboda Tuzla	HSK Zrinjski Mostar	Penalty Shoot-Out	Goal	1:2	278	Bosnia-Herzegovina	cups/bihp-kup-bih	6
Round of 16	FK Sloboda Tuzla - HSK Zrinjski Mostar	3:2 on pens	Marin Magdic	HSK Zrinjski Mostar	saved	Semir Bukvic	FK Sloboda Tuzla	Pens	2:2	cups/bihp-kup-bih/2021-22.csv	TRUE	TRUE	FALSE	cups	2021	FK Sloboda Tuzla	HSK Zrinjski Mostar	Penalty Shoot-Out	Save	2:2	278	Bosnia-Herzegovina	cups/bihp-kup-bih	7
Round of 16	FK Sloboda Tuzla - HSK Zrinjski Mostar	3:2 on pens	Sasa Maksimovic	FK Sloboda Tuzla	scored	Luka Kukic	HSK Zrinjski Mostar	Pens	3:2	cups/bihp-kup-bih/2021-22.csv	TRUE	TRUE	FALSE	cups	2021	FK Sloboda Tuzla	HSK Zrinjski Mostar	Penalty Shoot-Out	Goal	2:2	278	Bosnia-Herzegovina	cups/bihp-kup-bih	8
Round of 16	FK Sloboda Tuzla - HSK Zrinjski Mostar	3:2 on pens	Dragan Juranovic	HSK Zrinjski Mostar	saved	Semir Bukvic	FK Sloboda Tuzla	Pens	3:2	cups/bihp-kup-bih/2021-22.csv	TRUE	TRUE	FALSE	cups	2021	FK Sloboda Tuzla	HSK Zrinjski Mostar	Penalty Shoot-Out	Save	3:2	278	Bosnia-Herzegovina	cups/bihp-kup-bih	9
Round of 16	FK Leotar Trebinje - FK Borac Banja Luka	1:2	Jovo Lukic	FK Borac Banja Luka	scored	Risto Perisic	FK Leotar Trebinje	35'	0:2	cups/bihp-kup-bih/2021-22.csv	TRUE	TRUE	TRUE	cups	2021	FK Leotar Trebinje	FK Borac Banja Luka	First half	Goal	0:1	279	Bosnia-Herzegovina	cups/bihp-kup-bih	NA
Round of 16	NK Zvijezda Gradacac - HSK Posusje	6:5 on pens	Marin Vranjic	HSK Posusje	scored	Marijan Maslic	NK Zvijezda Gradacac	Pens	0:1	cups/bihp-kup-bih/2021-22.csv	TRUE	TRUE	FALSE	cups	2021	NK Zvijezda Gradacac	HSK Posusje	Penalty Shoot-Out	Goal	0:0	280	Bosnia-Herzegovina	cups/bihp-kup-bih	1
Round of 16	NK Zvijezda Gradacac - HSK Posusje	6:5 on pens	Marko Zivkovic	NK Zvijezda Gradacac	scored	Marko Galic	HSK Posusje	Pens	1:1	cups/bihp-kup-bih/2021-22.csv	TRUE	TRUE	FALSE	cups	2021	NK Zvijezda Gradacac	HSK Posusje	Penalty Shoot-Out	Goal	0:1	280	Bosnia-Herzegovina	cups/bihp-kup-bih	2
Round of 16	NK Zvijezda Gradacac - HSK Posusje	6:5 on pens	Dominik Begic	HSK Posusje	scored	Marijan Maslic	NK Zvijezda Gradacac	Pens	1:2	cups/bihp-kup-bih/2021-22.csv	TRUE	TRUE	FALSE	cups	2021	NK Zvijezda Gradacac	HSK Posusje	Penalty Shoot-Out	Goal	1:1	280	Bosnia-Herzegovina	cups/bihp-kup-bih	3
Round of 16	NK Zvijezda Gradacac - HSK Posusje	6:5 on pens	Amar Kovcic	NK Zvijezda Gradacac	scored	Marko Galic	HSK Posusje	Pens	2:2	cups/bihp-kup-bih/2021-22.csv	TRUE	TRUE	FALSE	cups	2021	NK Zvijezda Gradacac	HSK Posusje	Penalty Shoot-Out	Goal	1:2	280	Bosnia-Herzegovina	cups/bihp-kup-bih	4
Round of 16	NK Zvijezda Gradacac - HSK Posusje	6:5 on pens	Luka Lucic	HSK Posusje	scored	Marijan Maslic	NK Zvijezda Gradacac	Pens	2:3	cups/bihp-kup-bih/2021-22.csv	TRUE	TRUE	FALSE	cups	2021	NK Zvijezda Gradacac	HSK Posusje	Penalty Shoot-Out	Goal	2:2	280	Bosnia-Herzegovina	cups/bihp-kup-bih	5
Round of 16	NK Zvijezda Gradacac - HSK Posusje	6:5 on pens	Armin Mujcic	NK Zvijezda Gradacac	scored	Marko Galic	HSK Posusje	Pens	3:3	cups/bihp-kup-bih/2021-22.csv	TRUE	TRUE	FALSE	cups	2021	NK Zvijezda Gradacac	HSK Posusje	Penalty Shoot-Out	Goal	2:3	280	Bosnia-Herzegovina	cups/bihp-kup-bih	6
Round of 16	NK Zvijezda Gradacac - HSK Posusje	6:5 on pens	Mateo Bozic	HSK Posusje	scored	Marijan Maslic	NK Zvijezda Gradacac	Pens	3:4	cups/bihp-kup-bih/2021-22.csv	TRUE	TRUE	FALSE	cups	2021	NK Zvijezda Gradacac	HSK Posusje	Penalty Shoot-Out	Goal	3:3	280	Bosnia-Herzegovina	cups/bihp-kup-bih	7
Round of 16	NK Zvijezda Gradacac - HSK Posusje	6:5 on pens	Omer Berbic	NK Zvijezda Gradacac	scored	Marko Galic	HSK Posusje	Pens	4:4	cups/bihp-kup-bih/2021-22.csv	TRUE	TRUE	FALSE	cups	2021	NK Zvijezda Gradacac	HSK Posusje	Penalty Shoot-Out	Goal	3:4	280	Bosnia-Herzegovina	cups/bihp-kup-bih	8
Round of 16	NK Zvijezda Gradacac - HSK Posusje	6:5 on pens	Mateo Verunica	HSK Posusje	scored	Marijan Maslic	NK Zvijezda Gradacac	Pens	4:5	cups/bihp-kup-bih/2021-22.csv	TRUE	TRUE	FALSE	cups	2021	NK Zvijezda Gradacac	HSK Posusje	Penalty Shoot-Out	Goal	4:4	280	Bosnia-Herzegovina	cups/bihp-kup-bih	9
Round of 16	NK Zvijezda Gradacac - HSK Posusje	6:5 on pens	Dragan Zivanovic	NK Zvijezda Gradacac	scored	Marko Galic	HSK Posusje	Pens	5:5	cups/bihp-kup-bih/2021-22.csv	TRUE	TRUE	FALSE	cups	2021	NK Zvijezda Gradacac	HSK Posusje	Penalty Shoot-Out	Goal	4:5	280	Bosnia-Herzegovina	cups/bihp-kup-bih	10
Round of 16	NK Zvijezda Gradacac - HSK Posusje	6:5 on pens	Tino Blaz Laus	HSK Posusje	missed	Marijan Maslic	NK Zvijezda Gradacac	Pens	5:5	cups/bihp-kup-bih/2021-22.csv	TRUE	TRUE	FALSE	cups	2021	NK Zvijezda Gradacac	HSK Posusje	Penalty Shoot-Out	Missed	5:5	280	Bosnia-Herzegovina	cups/bihp-kup-bih	11
Round of 16	NK Zvijezda Gradacac - HSK Posusje	6:5 on pens	Marko Augustinovic	NK Zvijezda Gradacac	scored	Marko Galic	HSK Posusje	Pens	6:5	cups/bihp-kup-bih/2021-22.csv	TRUE	TRUE	FALSE	cups	2021	NK Zvijezda Gradacac	HSK Posusje	Penalty Shoot-Out	Goal	5:5	280	Bosnia-Herzegovina	cups/bihp-kup-bih	12
Round of 16	HNK Sloga Uskoplje - FK Velez Mostar	0:6	Brandao	FK Velez Mostar	scored	Marin Marincic	HNK Sloga Uskoplje	15'	0:1	cups/bihp-kup-bih/2021-22.csv	TRUE	TRUE	TRUE	cups	2021	HNK Sloga Uskoplje	FK Velez Mostar	First half	Goal	0:0	281	Bosnia-Herzegovina	cups/bihp-kup-bih	NA
First Round	FK Omarska - FK Rudar Prijedor	6:5 on pens	Bojan Romanic	FK Omarska	scored	Kenan Topolovic	FK Rudar Prijedor	Pens	1:0	cups/bihp-kup-bih/2021-22.csv	TRUE	TRUE	FALSE	cups	2021	FK Omarska	FK Rudar Prijedor	Penalty Shoot-Out	Goal	0:0	282	Bosnia-Herzegovina	cups/bihp-kup-bih	1
First Round	FK Omarska - FK Rudar Prijedor	6:5 on pens	Tomislav Knezevic	FK Rudar Prijedor	scored	Aleksa Trninic	FK Omarska	Pens	1:1	cups/bihp-kup-bih/2021-22.csv	TRUE	TRUE	FALSE	cups	2021	FK Omarska	FK Rudar Prijedor	Penalty Shoot-Out	Goal	1:0	282	Bosnia-Herzegovina	cups/bihp-kup-bih	2
First Round	FK Omarska - FK Rudar Prijedor	6:5 on pens	Ognjen Jacimovic	FK Omarska	missed	Kenan Topolovic	FK Rudar Prijedor	Pens	1:1	cups/bihp-kup-bih/2021-22.csv	TRUE	TRUE	FALSE	cups	2021	FK Omarska	FK Rudar Prijedor	Penalty Shoot-Out	Missed	1:1	282	Bosnia-Herzegovina	cups/bihp-kup-bih	3
First Round	FK Omarska - FK Rudar Prijedor	6:5 on pens	Luka Kulenovic	FK Rudar Prijedor	scored	Aleksa Trninic	FK Omarska	Pens	1:2	cups/bihp-kup-bih/2021-22.csv	TRUE	TRUE	FALSE	cups	2021	FK Omarska	FK Rudar Prijedor	Penalty Shoot-Out	Goal	1:1	282	Bosnia-Herzegovina	cups/bihp-kup-bih	4
First Round	FK Omarska - FK Rudar Prijedor	6:5 on pens	Arnando Krecelj	FK Omarska	scored	Kenan Topolovic	FK Rudar Prijedor	Pens	2:2	cups/bihp-kup-bih/2021-22.csv	TRUE	TRUE	FALSE	cups	2021	FK Omarska	FK Rudar Prijedor	Penalty Shoot-Out	Goal	1:2	282	Bosnia-Herzegovina	cups/bihp-kup-bih	5
First Round	FK Omarska - FK Rudar Prijedor	6:5 on pens	Xhelil Asani	FK Rudar Prijedor	scored	Aleksa Trninic	FK Omarska	Pens	2:3	cups/bihp-kup-bih/2021-22.csv	TRUE	TRUE	FALSE	cups	2021	FK Omarska	FK Rudar Prijedor	Penalty Shoot-Out	Goal	2:2	282	Bosnia-Herzegovina	cups/bihp-kup-bih	6
First Round	FK Omarska - FK Rudar Prijedor	6:5 on pens	Milan Vračar	FK Omarska	scored	Kenan Topolovic	FK Rudar Prijedor	Pens	3:3	cups/bihp-kup-bih/2021-22.csv	TRUE	TRUE	FALSE	cups	2021	FK Omarska	FK Rudar Prijedor	Penalty Shoot-Out	Goal	2:3	282	Bosnia-Herzegovina	cups/bihp-kup-bih	7
First Round	FK Omarska - FK Rudar Prijedor	6:5 on pens	Adel Halilovic	FK Rudar Prijedor	missed	Aleksa Trninic	FK Omarska	Pens	3:3	cups/bihp-kup-bih/2021-22.csv	TRUE	TRUE	FALSE	cups	2021	FK Omarska	FK Rudar Prijedor	Penalty Shoot-Out	Missed	3:3	282	Bosnia-Herzegovina	cups/bihp-kup-bih	8
First Round	FK Omarska - FK Rudar Prijedor	6:5 on pens	Nikola Marmat	FK Omarska	scored	Kenan Topolovic	FK Rudar Prijedor	Pens	4:3	cups/bihp-kup-bih/2021-22.csv	TRUE	TRUE	FALSE	cups	2021	FK Omarska	FK Rudar Prijedor	Penalty Shoot-Out	Goal	3:3	282	Bosnia-Herzegovina	cups/bihp-kup-bih	9
First Round	FK Omarska - FK Rudar Prijedor	6:5 on pens	Predrag Zekanovic	FK Rudar Prijedor	scored	Aleksa Trninic	FK Omarska	Pens	4:4	cups/bihp-kup-bih/2021-22.csv	TRUE	TRUE	FALSE	cups	2021	FK Omarska	FK Rudar Prijedor	Penalty Shoot-Out	Goal	4:3	282	Bosnia-Herzegovina	cups/bihp-kup-bih	10
First Round	FK Omarska - FK Rudar Prijedor	6:5 on pens	Mario Ratkovic	FK Omarska	scored	Kenan Topolovic	FK Rudar Prijedor	Pens	5:4	cups/bihp-kup-bih/2021-22.csv	TRUE	TRUE	FALSE	cups	2021	FK Omarska	FK Rudar Prijedor	Penalty Shoot-Out	Goal	4:4	282	Bosnia-Herzegovina	cups/bihp-kup-bih	11
First Round	FK Omarska - FK Rudar Prijedor	6:5 on pens	Nemanja Pekija	FK Rudar Prijedor	scored	Aleksa Trninic	FK Omarska	Pens	5:5	cups/bihp-kup-bih/2021-22.csv	TRUE	TRUE	FALSE	cups	2021	FK Omarska	FK Rudar Prijedor	Penalty Shoot-Out	Goal	5:4	282	Bosnia-Herzegovina	cups/bihp-kup-bih	12
First Round	FK Omarska - FK Rudar Prijedor	6:5 on pens	Danijel Sunic	FK Omarska	scored	Kenan Topolovic	FK Rudar Prijedor	Pens	6:5	cups/bihp-kup-bih/2021-22.csv	TRUE	TRUE	FALSE	cups	2021	FK Omarska	FK Rudar Prijedor	Penalty Shoot-Out	Goal	5:5	282	Bosnia-Herzegovina	cups/bihp-kup-bih	13
First Round	FK Omarska - FK Rudar Prijedor	6:5 on pens	Danilo Marmat	FK Rudar Prijedor	missed	Aleksa Trninic	FK Omarska	Pens	6:5	cups/bihp-kup-bih/2021-22.csv	TRUE	TRUE	FALSE	cups	2021	FK Omarska	FK Rudar Prijedor	Penalty Shoot-Out	Missed	6:5	282	Bosnia-Herzegovina	cups/bihp-kup-bih	14
First Round	FK Rudar Han Bila - FK Zeljeznicar Sarajevo	0:6	Hamza Jaganjac	FK Zeljeznicar Sarajevo	scored	Halid Mehmedovic	FK Rudar Han Bila	82'	0:6	cups/bihp-kup-bih/2021-22.csv	TRUE	TRUE	TRUE	cups	2021	FK Rudar Han Bila	FK Zeljeznicar Sarajevo	Second half	Goal	0:5	283	Bosnia-Herzegovina	cups/bihp-kup-bih	NA
First Round	HNK Sloga Uskoplje - FK Zeljeznicar Banja Luka	1:0	Vladimir Grubesa	HNK Sloga Uskoplje	scored	Aleksa Stupar	FK Zeljeznicar Banja Luka	49'	1:0	cups/bihp-kup-bih/2021-22.csv	TRUE	TRUE	TRUE	cups	2021	HNK Sloga Uskoplje	FK Zeljeznicar Banja Luka	Second half	Goal	0:0	284	Bosnia-Herzegovina	cups/bihp-kup-bih	NA
First Round	NK Stupcanica Olovo - FK Borac Banja Luka	1:3	Dejan Meleg	FK Borac Banja Luka	scored	Adin Kadric	NK Stupcanica Olovo	67'	1:3	cups/bihp-kup-bih/2021-22.csv	TRUE	TRUE	TRUE	cups	2021	NK Stupcanica Olovo	FK Borac Banja Luka	Second half	Goal	1:2	285	Bosnia-Herzegovina	cups/bihp-kup-bih	NA
First Round	FK Alfa Modriča - FK Sarajevo	1:4	Matthias Fanimo	FK Sarajevo	scored	Maksimilijan Milovanovic	FK Alfa Modriča	18'	0:1	cups/bihp-kup-bih/2021-22.csv	TRUE	TRUE	TRUE	cups	2021	FK Alfa Modriča	FK Sarajevo	First half	Goal	0:0	286	Bosnia-Herzegovina	cups/bihp-kup-bih	NA
First Round	FK Alfa Modriča - FK Sarajevo	1:4	Mitar Trifkovic	FK Alfa Modriča	scored	Belmin Dizdarevic	FK Sarajevo	59'	1:3	cups/bihp-kup-bih/2021-22.csv	TRUE	TRUE	TRUE	cups	2021	FK Alfa Modriča	FK Sarajevo	Second half	Goal	0:3	286	Bosnia-Herzegovina	cups/bihp-kup-bih	NA
Semi-Finals 1st Leg	FK Tuzla City - HSK Zrinjski Mostar	0:3	Nemanja Bilbija	HSK Zrinjski Mostar	scored	Nevres Fejzic	FK Tuzla City	40'	0:3	cups/bihp-kup-bih/2022-23.csv	TRUE	TRUE	TRUE	cups	2022	FK Tuzla City	HSK Zrinjski Mostar	First half	Goal	0:2	287	Bosnia-Herzegovina	cups/bihp-kup-bih	NA
Quarter-Finals 1st leg	FK Tuzla City - FK Rudar Prijedor	5:0	Mico Kuzmanovic	FK Tuzla City	scored	Kristijan Sekulic	FK Rudar Prijedor	25'	1:0	cups/bihp-kup-bih/2022-23.csv	TRUE	TRUE	TRUE	cups	2022	FK Tuzla City	FK Rudar Prijedor	First half	Goal	0:0	288	Bosnia-Herzegovina	cups/bihp-kup-bih	NA
Quarter-Finals 1st leg	FK Tuzla City - FK Rudar Prijedor	5:0	Mile Kovacevic	FK Rudar Prijedor	saved	Nevres Fejzic	FK Tuzla City	80'	5:0	cups/bihp-kup-bih/2022-23.csv	TRUE	TRUE	TRUE	cups	2022	FK Tuzla City	FK Rudar Prijedor	Second half	Save	5:0	288	Bosnia-Herzegovina	cups/bihp-kup-bih	NA
Quarter-Finals 1st leg	FK Sloga Meridian - FK Velez Mostar	0:3	Obrad Starcevic	FK Sloga Meridian	saved	Slavisa Bogdanovic	FK Velez Mostar	73'	0:1	cups/bihp-kup-bih/2022-23.csv	TRUE	TRUE	TRUE	cups	2022	FK Sloga Meridian	FK Velez Mostar	Second half	Save	0:1	289	Bosnia-Herzegovina	cups/bihp-kup-bih	NA
Round of 16	FK Rudar Prijedor - FK Borac Banja Luka	6:5 on pens	Mile Kovacevic	FK Rudar Prijedor	scored	Nikola Cetkovic	FK Borac Banja Luka	Pens	1:0	cups/bihp-kup-bih/2022-23.csv	TRUE	TRUE	FALSE	cups	2022	FK Rudar Prijedor	FK Borac Banja Luka	Penalty Shoot-Out	Goal	0:0	290	Bosnia-Herzegovina	cups/bihp-kup-bih	1
Round of 16	FK Rudar Prijedor - FK Borac Banja Luka	6:5 on pens	Jovo Lukic	FK Borac Banja Luka	saved	Kristijan Sekulic	FK Rudar Prijedor	Pens	1:0	cups/bihp-kup-bih/2022-23.csv	TRUE	TRUE	FALSE	cups	2022	FK Rudar Prijedor	FK Borac Banja Luka	Penalty Shoot-Out	Save	1:0	290	Bosnia-Herzegovina	cups/bihp-kup-bih	2
Round of 16	FK Rudar Prijedor - FK Borac Banja Luka	6:5 on pens	Joël da Silva	FK Rudar Prijedor	saved	Nikola Cetkovic	FK Borac Banja Luka	Pens	1:0	cups/bihp-kup-bih/2022-23.csv	TRUE	TRUE	FALSE	cups	2022	FK Rudar Prijedor	FK Borac Banja Luka	Penalty Shoot-Out	Save	1:0	290	Bosnia-Herzegovina	cups/bihp-kup-bih	3
Round of 16	FK Rudar Prijedor - FK Borac Banja Luka	6:5 on pens	Nedeljko Piscevic	FK Borac Banja Luka	scored	Kristijan Sekulic	FK Rudar Prijedor	Pens	1:1	cups/bihp-kup-bih/2022-23.csv	TRUE	TRUE	FALSE	cups	2022	FK Rudar Prijedor	FK Borac Banja Luka	Penalty Shoot-Out	Goal	1:0	290	Bosnia-Herzegovina	cups/bihp-kup-bih	4
Round of 16	FK Rudar Prijedor - FK Borac Banja Luka	6:5 on pens	Filip Mikic	FK Rudar Prijedor	saved	Nikola Cetkovic	FK Borac Banja Luka	Pens	1:1	cups/bihp-kup-bih/2022-23.csv	TRUE	TRUE	FALSE	cups	2022	FK Rudar Prijedor	FK Borac Banja Luka	Penalty Shoot-Out	Save	1:1	290	Bosnia-Herzegovina	cups/bihp-kup-bih	5
Round of 16	FK Rudar Prijedor - FK Borac Banja Luka	6:5 on pens	Enver Kulasin	FK Borac Banja Luka	scored	Kristijan Sekulic	FK Rudar Prijedor	Pens	1:2	cups/bihp-kup-bih/2022-23.csv	TRUE	TRUE	FALSE	cups	2022	FK Rudar Prijedor	FK Borac Banja Luka	Penalty Shoot-Out	Goal	1:1	290	Bosnia-Herzegovina	cups/bihp-kup-bih	6
Round of 16	FK Rudar Prijedor - FK Borac Banja Luka	6:5 on pens	Joan Cervós	FK Rudar Prijedor	scored	Nikola Cetkovic	FK Borac Banja Luka	Pens	2:2	cups/bihp-kup-bih/2022-23.csv	TRUE	TRUE	FALSE	cups	2022	FK Rudar Prijedor	FK Borac Banja Luka	Penalty Shoot-Out	Goal	1:2	290	Bosnia-Herzegovina	cups/bihp-kup-bih	7
Round of 16	FK Rudar Prijedor - FK Borac Banja Luka	6:5 on pens	Fedor Predragovic	FK Borac Banja Luka	missed	Kristijan Sekulic	FK Rudar Prijedor	Pens	2:2	cups/bihp-kup-bih/2022-23.csv	TRUE	TRUE	FALSE	cups	2022	FK Rudar Prijedor	FK Borac Banja Luka	Penalty Shoot-Out	Missed	2:2	290	Bosnia-Herzegovina	cups/bihp-kup-bih	8
Round of 16	FK Rudar Prijedor - FK Borac Banja Luka	6:5 on pens	Nemanja Pekija	FK Rudar Prijedor	scored	Nikola Cetkovic	FK Borac Banja Luka	Pens	3:2	cups/bihp-kup-bih/2022-23.csv	TRUE	TRUE	FALSE	cups	2022	FK Rudar Prijedor	FK Borac Banja Luka	Penalty Shoot-Out	Goal	2:2	290	Bosnia-Herzegovina	cups/bihp-kup-bih	9
Round of 16	FK Rudar Prijedor - FK Borac Banja Luka	6:5 on pens	Nikola Ninkovic	FK Borac Banja Luka	scored	Kristijan Sekulic	FK Rudar Prijedor	Pens	3:3	cups/bihp-kup-bih/2022-23.csv	TRUE	TRUE	FALSE	cups	2022	FK Rudar Prijedor	FK Borac Banja Luka	Penalty Shoot-Out	Goal	3:2	290	Bosnia-Herzegovina	cups/bihp-kup-bih	10
Round of 16	FK Rudar Prijedor - FK Borac Banja Luka	6:5 on pens	Dimitrije Jovanovic	FK Rudar Prijedor	scored	Nikola Cetkovic	FK Borac Banja Luka	Pens	4:3	cups/bihp-kup-bih/2022-23.csv	TRUE	TRUE	FALSE	cups	2022	FK Rudar Prijedor	FK Borac Banja Luka	Penalty Shoot-Out	Goal	3:3	290	Bosnia-Herzegovina	cups/bihp-kup-bih	11
Round of 16	FK Rudar Prijedor - FK Borac Banja Luka	6:5 on pens	Jakov Blagaic	FK Borac Banja Luka	scored	Kristijan Sekulic	FK Rudar Prijedor	Pens	4:4	cups/bihp-kup-bih/2022-23.csv	TRUE	TRUE	FALSE	cups	2022	FK Rudar Prijedor	FK Borac Banja Luka	Penalty Shoot-Out	Goal	4:3	290	Bosnia-Herzegovina	cups/bihp-kup-bih	12
Round of 16	FK Rudar Prijedor - FK Borac Banja Luka	6:5 on pens	Momko Kojic	FK Rudar Prijedor	scored	Nikola Cetkovic	FK Borac Banja Luka	Pens	5:4	cups/bihp-kup-bih/2022-23.csv	TRUE	TRUE	FALSE	cups	2022	FK Rudar Prijedor	FK Borac Banja Luka	Penalty Shoot-Out	Goal	4:4	290	Bosnia-Herzegovina	cups/bihp-kup-bih	13
Round of 16	FK Rudar Prijedor - FK Borac Banja Luka	6:5 on pens	Darko Lazic	FK Borac Banja Luka	scored	Kristijan Sekulic	FK Rudar Prijedor	Pens	5:5	cups/bihp-kup-bih/2022-23.csv	TRUE	TRUE	FALSE	cups	2022	FK Rudar Prijedor	FK Borac Banja Luka	Penalty Shoot-Out	Goal	5:4	290	Bosnia-Herzegovina	cups/bihp-kup-bih	14
Round of 16	FK Rudar Prijedor - FK Borac Banja Luka	6:5 on pens	Nemanja Maric	FK Rudar Prijedor	scored	Nikola Cetkovic	FK Borac Banja Luka	Pens	6:5	cups/bihp-kup-bih/2022-23.csv	TRUE	TRUE	FALSE	cups	2022	FK Rudar Prijedor	FK Borac Banja Luka	Penalty Shoot-Out	Goal	5:5	290	Bosnia-Herzegovina	cups/bihp-kup-bih	15
Round of 16	FK Rudar Prijedor - FK Borac Banja Luka	6:5 on pens	Aleksandar Subic	FK Borac Banja Luka	missed	Kristijan Sekulic	FK Rudar Prijedor	Pens	6:5	cups/bihp-kup-bih/2022-23.csv	TRUE	TRUE	FALSE	cups	2022	FK Rudar Prijedor	FK Borac Banja Luka	Penalty Shoot-Out	Missed	6:5	290	Bosnia-Herzegovina	cups/bihp-kup-bih	16
Round of 16	FK Zeljeznicar Sarajevo - FK Leotar Trebinje	2:1	Semir Stilic	FK Zeljeznicar Sarajevo	scored	Dusan Puletic	FK Leotar Trebinje	41'	1:1	cups/bihp-kup-bih/2022-23.csv	TRUE	TRUE	TRUE	cups	2022	FK Zeljeznicar Sarajevo	FK Leotar Trebinje	First half	Goal	0:1	291	Bosnia-Herzegovina	cups/bihp-kup-bih	NA
Round of 16	FK Sloboda Tuzla - FK Sloga Meridian	6:7 on pens	Obrad Starcevic	FK Sloga Meridian	scored	Semir Bukvic	FK Sloboda Tuzla	69'	1:1	cups/bihp-kup-bih/2022-23.csv	TRUE	TRUE	TRUE	cups	2022	FK Sloboda Tuzla	FK Sloga Meridian	Second half	Goal	1:0	292	Bosnia-Herzegovina	cups/bihp-kup-bih	NA
Round of 16	FK Sloboda Tuzla - FK Sloga Meridian	6:7 on pens	Obrad Starcevic	FK Sloga Meridian	scored	Semir Bukvic	FK Sloboda Tuzla	Pens	0:1	cups/bihp-kup-bih/2022-23.csv	TRUE	TRUE	FALSE	cups	2022	FK Sloboda Tuzla	FK Sloga Meridian	Penalty Shoot-Out	Goal	0:0	292	Bosnia-Herzegovina	cups/bihp-kup-bih	1
Round of 16	FK Sloboda Tuzla - FK Sloga Meridian	6:7 on pens	Nikola Komazec	FK Sloboda Tuzla	scored	Ilya Guchmazov	FK Sloga Meridian	Pens	1:1	cups/bihp-kup-bih/2022-23.csv	TRUE	TRUE	FALSE	cups	2022	FK Sloboda Tuzla	FK Sloga Meridian	Penalty Shoot-Out	Goal	0:1	292	Bosnia-Herzegovina	cups/bihp-kup-bih	2
Round of 16	FK Sloboda Tuzla - FK Sloga Meridian	6:7 on pens	Mario Krstovski	FK Sloga Meridian	scored	Semir Bukvic	FK Sloboda Tuzla	Pens	1:2	cups/bihp-kup-bih/2022-23.csv	TRUE	TRUE	FALSE	cups	2022	FK Sloboda Tuzla	FK Sloga Meridian	Penalty Shoot-Out	Goal	1:1	292	Bosnia-Herzegovina	cups/bihp-kup-bih	3
Round of 16	FK Sloboda Tuzla - FK Sloga Meridian	6:7 on pens	Marko Pervan	FK Sloboda Tuzla	scored	Ilya Guchmazov	FK Sloga Meridian	Pens	2:2	cups/bihp-kup-bih/2022-23.csv	TRUE	TRUE	FALSE	cups	2022	FK Sloboda Tuzla	FK Sloga Meridian	Penalty Shoot-Out	Goal	1:2	292	Bosnia-Herzegovina	cups/bihp-kup-bih	4
Round of 16	FK Sloboda Tuzla - FK Sloga Meridian	6:7 on pens	Stasa Bastic	FK Sloga Meridian	scored	Semir Bukvic	FK Sloboda Tuzla	Pens	2:3	cups/bihp-kup-bih/2022-23.csv	TRUE	TRUE	FALSE	cups	2022	FK Sloboda Tuzla	FK Sloga Meridian	Penalty Shoot-Out	Goal	2:2	292	Bosnia-Herzegovina	cups/bihp-kup-bih	5
Round of 16	FK Sloboda Tuzla - FK Sloga Meridian	6:7 on pens	Muharem Civic	FK Sloboda Tuzla	scored	Ilya Guchmazov	FK Sloga Meridian	Pens	3:3	cups/bihp-kup-bih/2022-23.csv	TRUE	TRUE	FALSE	cups	2022	FK Sloboda Tuzla	FK Sloga Meridian	Penalty Shoot-Out	Goal	2:3	292	Bosnia-Herzegovina	cups/bihp-kup-bih	6
Round of 16	FK Sloboda Tuzla - FK Sloga Meridian	6:7 on pens	Pavel Baranov	FK Sloga Meridian	scored	Semir Bukvic	FK Sloboda Tuzla	Pens	3:4	cups/bihp-kup-bih/2022-23.csv	TRUE	TRUE	FALSE	cups	2022	FK Sloboda Tuzla	FK Sloga Meridian	Penalty Shoot-Out	Goal	3:3	292	Bosnia-Herzegovina	cups/bihp-kup-bih	7
Round of 16	FK Sloboda Tuzla - FK Sloga Meridian	6:7 on pens	Amer Bekic	FK Sloboda Tuzla	scored	Ilya Guchmazov	FK Sloga Meridian	Pens	4:4	cups/bihp-kup-bih/2022-23.csv	TRUE	TRUE	FALSE	cups	2022	FK Sloboda Tuzla	FK Sloga Meridian	Penalty Shoot-Out	Goal	3:4	292	Bosnia-Herzegovina	cups/bihp-kup-bih	8
Round of 16	FK Sloboda Tuzla - FK Sloga Meridian	6:7 on pens	Ugljesa Stevanovic	FK Sloga Meridian	scored	Semir Bukvic	FK Sloboda Tuzla	Pens	4:5	cups/bihp-kup-bih/2022-23.csv	TRUE	TRUE	FALSE	cups	2022	FK Sloboda Tuzla	FK Sloga Meridian	Penalty Shoot-Out	Goal	4:4	292	Bosnia-Herzegovina	cups/bihp-kup-bih	9
Round of 16	FK Sloboda Tuzla - FK Sloga Meridian	6:7 on pens	Stojan Vranjes	FK Sloboda Tuzla	scored	Ilya Guchmazov	FK Sloga Meridian	Pens	5:5	cups/bihp-kup-bih/2022-23.csv	TRUE	TRUE	FALSE	cups	2022	FK Sloboda Tuzla	FK Sloga Meridian	Penalty Shoot-Out	Goal	4:5	292	Bosnia-Herzegovina	cups/bihp-kup-bih	10
Round of 16	FK Sloboda Tuzla - FK Sloga Meridian	6:7 on pens	Dimitrije Zajic	FK Sloga Meridian	scored	Semir Bukvic	FK Sloboda Tuzla	Pens	5:6	cups/bihp-kup-bih/2022-23.csv	TRUE	TRUE	FALSE	cups	2022	FK Sloboda Tuzla	FK Sloga Meridian	Penalty Shoot-Out	Goal	5:5	292	Bosnia-Herzegovina	cups/bihp-kup-bih	11
Round of 16	FK Sloboda Tuzla - FK Sloga Meridian	6:7 on pens	Emir Jusic	FK Sloboda Tuzla	scored	Ilya Guchmazov	FK Sloga Meridian	Pens	6:6	cups/bihp-kup-bih/2022-23.csv	TRUE	TRUE	FALSE	cups	2022	FK Sloboda Tuzla	FK Sloga Meridian	Penalty Shoot-Out	Goal	5:6	292	Bosnia-Herzegovina	cups/bihp-kup-bih	12
Round of 16	FK Sloboda Tuzla - FK Sloga Meridian	6:7 on pens	Franko Dadic	FK Sloga Meridian	scored	Semir Bukvic	FK Sloboda Tuzla	Pens	6:7	cups/bihp-kup-bih/2022-23.csv	TRUE	TRUE	FALSE	cups	2022	FK Sloboda Tuzla	FK Sloga Meridian	Penalty Shoot-Out	Goal	6:6	292	Bosnia-Herzegovina	cups/bihp-kup-bih	13
Round of 16	FK Sloboda Tuzla - FK Sloga Meridian	6:7 on pens	Jasmin Osmic	FK Sloboda Tuzla	missed	Ilya Guchmazov	FK Sloga Meridian	Pens	6:7	cups/bihp-kup-bih/2022-23.csv	TRUE	TRUE	FALSE	cups	2022	FK Sloboda Tuzla	FK Sloga Meridian	Penalty Shoot-Out	Missed	6:7	292	Bosnia-Herzegovina	cups/bihp-kup-bih	14
Round of 16	NK Celik Zenica - FK Radnik Bijeljina	3:4 on pens	Edin Durmis	NK Celik Zenica	scored	Nikola Lakic	FK Radnik Bijeljina	Pens	1:0	cups/bihp-kup-bih/2022-23.csv	TRUE	TRUE	FALSE	cups	2022	NK Celik Zenica	FK Radnik Bijeljina	Penalty Shoot-Out	Goal	0:0	293	Bosnia-Herzegovina	cups/bihp-kup-bih	1
Round of 16	NK Celik Zenica - FK Radnik Bijeljina	3:4 on pens	Aleksandar Vasic	FK Radnik Bijeljina	scored	Adi Durmo	NK Celik Zenica	Pens	1:1	cups/bihp-kup-bih/2022-23.csv	TRUE	TRUE	FALSE	cups	2022	NK Celik Zenica	FK Radnik Bijeljina	Penalty Shoot-Out	Goal	1:0	293	Bosnia-Herzegovina	cups/bihp-kup-bih	2
Round of 16	NK Celik Zenica - FK Radnik Bijeljina	3:4 on pens	Selim Zuna	NK Celik Zenica	missed	Nikola Lakic	FK Radnik Bijeljina	Pens	1:1	cups/bihp-kup-bih/2022-23.csv	TRUE	TRUE	FALSE	cups	2022	NK Celik Zenica	FK Radnik Bijeljina	Penalty Shoot-Out	Missed	1:1	293	Bosnia-Herzegovina	cups/bihp-kup-bih	3
Round of 16	NK Celik Zenica - FK Radnik Bijeljina	3:4 on pens	Stefan Paranos	FK Radnik Bijeljina	scored	Adi Durmo	NK Celik Zenica	Pens	1:2	cups/bihp-kup-bih/2022-23.csv	TRUE	TRUE	FALSE	cups	2022	NK Celik Zenica	FK Radnik Bijeljina	Penalty Shoot-Out	Goal	1:1	293	Bosnia-Herzegovina	cups/bihp-kup-bih	4
Round of 16	NK Celik Zenica - FK Radnik Bijeljina	3:4 on pens	Ali Meduseljac	NK Celik Zenica	scored	Nikola Lakic	FK Radnik Bijeljina	Pens	2:2	cups/bihp-kup-bih/2022-23.csv	TRUE	TRUE	FALSE	cups	2022	NK Celik Zenica	FK Radnik Bijeljina	Penalty Shoot-Out	Goal	1:2	293	Bosnia-Herzegovina	cups/bihp-kup-bih	5
Round of 16	NK Celik Zenica - FK Radnik Bijeljina	3:4 on pens	Dusan Ristic	FK Radnik Bijeljina	scored	Adi Durmo	NK Celik Zenica	Pens	2:3	cups/bihp-kup-bih/2022-23.csv	TRUE	TRUE	FALSE	cups	2022	NK Celik Zenica	FK Radnik Bijeljina	Penalty Shoot-Out	Goal	2:2	293	Bosnia-Herzegovina	cups/bihp-kup-bih	6
Round of 16	NK Celik Zenica - FK Radnik Bijeljina	3:4 on pens	Mahir Karic	NK Celik Zenica	scored	Nikola Lakic	FK Radnik Bijeljina	Pens	3:3	cups/bihp-kup-bih/2022-23.csv	TRUE	TRUE	FALSE	cups	2022	NK Celik Zenica	FK Radnik Bijeljina	Penalty Shoot-Out	Goal	2:3	293	Bosnia-Herzegovina	cups/bihp-kup-bih	7
Round of 16	NK Celik Zenica - FK Radnik Bijeljina	3:4 on pens	Dragan Matkovic	FK Radnik Bijeljina	scored	Adi Durmo	NK Celik Zenica	Pens	3:4	cups/bihp-kup-bih/2022-23.csv	TRUE	TRUE	FALSE	cups	2022	NK Celik Zenica	FK Radnik Bijeljina	Penalty Shoot-Out	Goal	3:3	293	Bosnia-Herzegovina	cups/bihp-kup-bih	8
Round of 16	NK Celik Zenica - FK Radnik Bijeljina	3:4 on pens	Tarik Zukic	NK Celik Zenica	missed	Nikola Lakic	FK Radnik Bijeljina	Pens	3:4	cups/bihp-kup-bih/2022-23.csv	TRUE	TRUE	FALSE	cups	2022	NK Celik Zenica	FK Radnik Bijeljina	Penalty Shoot-Out	Missed	3:4	293	Bosnia-Herzegovina	cups/bihp-kup-bih	9
Round of 16	NK Siroki Brijeg - FK Tuzla City	6:7 on pens	Irfan Hadzic	FK Tuzla City	scored	Renato Josipovic	NK Siroki Brijeg	31'	1:1	cups/bihp-kup-bih/2022-23.csv	TRUE	TRUE	TRUE	cups	2022	NK Siroki Brijeg	FK Tuzla City	First half	Goal	1:0	294	Bosnia-Herzegovina	cups/bihp-kup-bih	NA
Round of 16	NK Siroki Brijeg - FK Tuzla City	6:7 on pens	Boze Vukoja	NK Siroki Brijeg	scored	Nevres Fejzic	FK Tuzla City	45'	2:1	cups/bihp-kup-bih/2022-23.csv	TRUE	TRUE	TRUE	cups	2022	NK Siroki Brijeg	FK Tuzla City	First half	Goal	1:1	294	Bosnia-Herzegovina	cups/bihp-kup-bih	NA
Round of 16	NK Siroki Brijeg - FK Tuzla City	6:7 on pens	Boze Vukoja	NK Siroki Brijeg	scored	Nevres Fejzic	FK Tuzla City	Pens	1:0	cups/bihp-kup-bih/2022-23.csv	TRUE	TRUE	FALSE	cups	2022	NK Siroki Brijeg	FK Tuzla City	Penalty Shoot-Out	Goal	0:0	294	Bosnia-Herzegovina	cups/bihp-kup-bih	1
Round of 16	NK Siroki Brijeg - FK Tuzla City	6:7 on pens	Mico Kuzmanovic	FK Tuzla City	scored	Renato Josipovic	NK Siroki Brijeg	Pens	1:1	cups/bihp-kup-bih/2022-23.csv	TRUE	TRUE	FALSE	cups	2022	NK Siroki Brijeg	FK Tuzla City	Penalty Shoot-Out	Goal	1:0	294	Bosnia-Herzegovina	cups/bihp-kup-bih	2
Round of 16	NK Siroki Brijeg - FK Tuzla City	6:7 on pens	Ilija Bagaric	NK Siroki Brijeg	saved	Nevres Fejzic	FK Tuzla City	Pens	1:1	cups/bihp-kup-bih/2022-23.csv	TRUE	TRUE	FALSE	cups	2022	NK Siroki Brijeg	FK Tuzla City	Penalty Shoot-Out	Save	1:1	294	Bosnia-Herzegovina	cups/bihp-kup-bih	3
Round of 16	NK Siroki Brijeg - FK Tuzla City	6:7 on pens	Nebojsa Gavric	FK Tuzla City	scored	Renato Josipovic	NK Siroki Brijeg	Pens	1:2	cups/bihp-kup-bih/2022-23.csv	TRUE	TRUE	FALSE	cups	2022	NK Siroki Brijeg	FK Tuzla City	Penalty Shoot-Out	Goal	1:1	294	Bosnia-Herzegovina	cups/bihp-kup-bih	4
Round of 16	NK Siroki Brijeg - FK Tuzla City	6:7 on pens	Ilija Masic	NK Siroki Brijeg	scored	Nevres Fejzic	FK Tuzla City	Pens	2:2	cups/bihp-kup-bih/2022-23.csv	TRUE	TRUE	FALSE	cups	2022	NK Siroki Brijeg	FK Tuzla City	Penalty Shoot-Out	Goal	1:2	294	Bosnia-Herzegovina	cups/bihp-kup-bih	5
Round of 16	NK Siroki Brijeg - FK Tuzla City	6:7 on pens	Damir Mehidic	FK Tuzla City	scored	Renato Josipovic	NK Siroki Brijeg	Pens	2:3	cups/bihp-kup-bih/2022-23.csv	TRUE	TRUE	FALSE	cups	2022	NK Siroki Brijeg	FK Tuzla City	Penalty Shoot-Out	Goal	2:2	294	Bosnia-Herzegovina	cups/bihp-kup-bih	6
Round of 16	NK Siroki Brijeg - FK Tuzla City	6:7 on pens	Daniel Lukic	NK Siroki Brijeg	scored	Nevres Fejzic	FK Tuzla City	Pens	3:3	cups/bihp-kup-bih/2022-23.csv	TRUE	TRUE	FALSE	cups	2022	NK Siroki Brijeg	FK Tuzla City	Penalty Shoot-Out	Goal	2:3	294	Bosnia-Herzegovina	cups/bihp-kup-bih	7
Round of 16	NK Siroki Brijeg - FK Tuzla City	6:7 on pens	Jasmin Celikovic	FK Tuzla City	scored	Renato Josipovic	NK Siroki Brijeg	Pens	3:4	cups/bihp-kup-bih/2022-23.csv	TRUE	TRUE	FALSE	cups	2022	NK Siroki Brijeg	FK Tuzla City	Penalty Shoot-Out	Goal	3:3	294	Bosnia-Herzegovina	cups/bihp-kup-bih	8
Round of 16	NK Siroki Brijeg - FK Tuzla City	6:7 on pens	Moris Valincic	NK Siroki Brijeg	scored	Nevres Fejzic	FK Tuzla City	Pens	4:4	cups/bihp-kup-bih/2022-23.csv	TRUE	TRUE	FALSE	cups	2022	NK Siroki Brijeg	FK Tuzla City	Penalty Shoot-Out	Goal	3:4	294	Bosnia-Herzegovina	cups/bihp-kup-bih	9
Round of 16	NK Siroki Brijeg - FK Tuzla City	6:7 on pens	Dusan Pantelic	FK Tuzla City	saved	Renato Josipovic	NK Siroki Brijeg	Pens	4:4	cups/bihp-kup-bih/2022-23.csv	TRUE	TRUE	FALSE	cups	2022	NK Siroki Brijeg	FK Tuzla City	Penalty Shoot-Out	Save	4:4	294	Bosnia-Herzegovina	cups/bihp-kup-bih	10
Round of 16	NK Siroki Brijeg - FK Tuzla City	6:7 on pens	Bozo Musa	NK Siroki Brijeg	scored	Nevres Fejzic	FK Tuzla City	Pens	5:4	cups/bihp-kup-bih/2022-23.csv	TRUE	TRUE	FALSE	cups	2022	NK Siroki Brijeg	FK Tuzla City	Penalty Shoot-Out	Goal	4:4	294	Bosnia-Herzegovina	cups/bihp-kup-bih	11
Round of 16	NK Siroki Brijeg - FK Tuzla City	6:7 on pens	Ajdin Nukic	FK Tuzla City	scored	Renato Josipovic	NK Siroki Brijeg	Pens	5:5	cups/bihp-kup-bih/2022-23.csv	TRUE	TRUE	FALSE	cups	2022	NK Siroki Brijeg	FK Tuzla City	Penalty Shoot-Out	Goal	5:4	294	Bosnia-Herzegovina	cups/bihp-kup-bih	12
Round of 16	NK Siroki Brijeg - FK Tuzla City	6:7 on pens	Mihael Kupresak	NK Siroki Brijeg	scored	Nevres Fejzic	FK Tuzla City	Pens	6:5	cups/bihp-kup-bih/2022-23.csv	TRUE	TRUE	FALSE	cups	2022	NK Siroki Brijeg	FK Tuzla City	Penalty Shoot-Out	Goal	5:5	294	Bosnia-Herzegovina	cups/bihp-kup-bih	13
Round of 16	NK Siroki Brijeg - FK Tuzla City	6:7 on pens	Huso Karjasevic	FK Tuzla City	scored	Renato Josipovic	NK Siroki Brijeg	Pens	6:6	cups/bihp-kup-bih/2022-23.csv	TRUE	TRUE	FALSE	cups	2022	NK Siroki Brijeg	FK Tuzla City	Penalty Shoot-Out	Goal	6:5	294	Bosnia-Herzegovina	cups/bihp-kup-bih	14
Round of 16	NK Siroki Brijeg - FK Tuzla City	6:7 on pens	Kristijan Medic	NK Siroki Brijeg	missed	Nevres Fejzic	FK Tuzla City	Pens	6:6	cups/bihp-kup-bih/2022-23.csv	TRUE	TRUE	FALSE	cups	2022	NK Siroki Brijeg	FK Tuzla City	Penalty Shoot-Out	Missed	6:6	294	Bosnia-Herzegovina	cups/bihp-kup-bih	15
Round of 16	NK Siroki Brijeg - FK Tuzla City	6:7 on pens	Dino Coric	FK Tuzla City	scored	Renato Josipovic	NK Siroki Brijeg	Pens	6:7	cups/bihp-kup-bih/2022-23.csv	TRUE	TRUE	FALSE	cups	2022	NK Siroki Brijeg	FK Tuzla City	Penalty Shoot-Out	Goal	6:6	294	Bosnia-Herzegovina	cups/bihp-kup-bih	16
First Round	NK Jedinstvo Bihac - FK Sloga Meridian	1:2	Obrad Starcevic	FK Sloga Meridian	scored	Imran Bilic	NK Jedinstvo Bihac	87'	1:2	cups/bihp-kup-bih/2022-23.csv	TRUE	TRUE	TRUE	cups	2022	NK Jedinstvo Bihac	FK Sloga Meridian	Second half	Goal	1:1	295	Bosnia-Herzegovina	cups/bihp-kup-bih	NA
First Round	FK Rudar Han Bila - FK Rudar Kakanj	1:7	Dzenan Kisic	FK Rudar Kakanj	not reported	Kemal Kasumovic	FK Rudar Han Bila	23'	0:0	cups/bihp-kup-bih/2022-23.csv	TRUE	FALSE	FALSE	cups	2022	FK Rudar Han Bila	FK Rudar Kakanj	First half	NA	NA	296	Bosnia-Herzegovina	cups/bihp-kup-bih	NA
First Round	FK Sloboda Novi Grad - FK Rudar Prijedor	1:4	Nemanja Pekija	FK Rudar Prijedor	scored	Aleksandar Raseta, Stefan Todorovic	FK Sloboda Novi Grad	15'	0:2	cups/bihp-kup-bih/2022-23.csv	TRUE	TRUE	TRUE	cups	2022	FK Sloboda Novi Grad	FK Rudar Prijedor	First half	Goal	0:1	297	Bosnia-Herzegovina	cups/bihp-kup-bih	NA
First Round	FK Alfa Modriča - FK Tuzla City	2:5	Marko Kostadinovic	FK Alfa Modriča	saved	Bakir Brajlovic	FK Tuzla City	78'	0:5	cups/bihp-kup-bih/2022-23.csv	TRUE	TRUE	TRUE	cups	2022	FK Alfa Modriča	FK Tuzla City	Second half	Save	0:5	298	Bosnia-Herzegovina	cups/bihp-kup-bih	NA
First Round	NK Celik Zenica - FK Sarajevo	5:4 on pens	Edin Durmis	NK Celik Zenica	scored	Belmin Dizdarevic	FK Sarajevo	57'	1:1	cups/bihp-kup-bih/2022-23.csv	TRUE	TRUE	TRUE	cups	2022	NK Celik Zenica	FK Sarajevo	Second half	Goal	0:1	299	Bosnia-Herzegovina	cups/bihp-kup-bih	NA
First Round	NK Celik Zenica - FK Sarajevo	5:4 on pens	Ivan Ikic	FK Sarajevo	scored	Adi Durmo	NK Celik Zenica	Pens	0:1	cups/bihp-kup-bih/2022-23.csv	TRUE	TRUE	FALSE	cups	2022	NK Celik Zenica	FK Sarajevo	Penalty Shoot-Out	Goal	0:0	299	Bosnia-Herzegovina	cups/bihp-kup-bih	1
First Round	NK Celik Zenica - FK Sarajevo	5:4 on pens	Edin Durmis	NK Celik Zenica	scored	Belmin Dizdarevic	FK Sarajevo	Pens	1:1	cups/bihp-kup-bih/2022-23.csv	TRUE	TRUE	FALSE	cups	2022	NK Celik Zenica	FK Sarajevo	Penalty Shoot-Out	Goal	0:1	299	Bosnia-Herzegovina	cups/bihp-kup-bih	2
First Round	NK Celik Zenica - FK Sarajevo	5:4 on pens	Hamza Catakovic	FK Sarajevo	scored	Adi Durmo	NK Celik Zenica	Pens	1:2	cups/bihp-kup-bih/2022-23.csv	TRUE	TRUE	FALSE	cups	2022	NK Celik Zenica	FK Sarajevo	Penalty Shoot-Out	Goal	1:1	299	Bosnia-Herzegovina	cups/bihp-kup-bih	3
First Round	NK Celik Zenica - FK Sarajevo	5:4 on pens	Selim Zuna	NK Celik Zenica	scored	Belmin Dizdarevic	FK Sarajevo	Pens	2:2	cups/bihp-kup-bih/2022-23.csv	TRUE	TRUE	FALSE	cups	2022	NK Celik Zenica	FK Sarajevo	Penalty Shoot-Out	Goal	1:2	299	Bosnia-Herzegovina	cups/bihp-kup-bih	4
First Round	NK Celik Zenica - FK Sarajevo	5:4 on pens	Mersudin Ahmetovic	FK Sarajevo	scored	Adi Durmo	NK Celik Zenica	Pens	2:3	cups/bihp-kup-bih/2022-23.csv	TRUE	TRUE	FALSE	cups	2022	NK Celik Zenica	FK Sarajevo	Penalty Shoot-Out	Goal	2:2	299	Bosnia-Herzegovina	cups/bihp-kup-bih	5
First Round	NK Celik Zenica - FK Sarajevo	5:4 on pens	Harun Vardo	NK Celik Zenica	scored	Belmin Dizdarevic	FK Sarajevo	Pens	3:3	cups/bihp-kup-bih/2022-23.csv	TRUE	TRUE	FALSE	cups	2022	NK Celik Zenica	FK Sarajevo	Penalty Shoot-Out	Goal	2:3	299	Bosnia-Herzegovina	cups/bihp-kup-bih	6
First Round	NK Celik Zenica - FK Sarajevo	5:4 on pens	Mirza Mustafic	FK Sarajevo	saved	Adi Durmo	NK Celik Zenica	Pens	3:3	cups/bihp-kup-bih/2022-23.csv	TRUE	TRUE	FALSE	cups	2022	NK Celik Zenica	FK Sarajevo	Penalty Shoot-Out	Save	3:3	299	Bosnia-Herzegovina	cups/bihp-kup-bih	7
First Round	NK Celik Zenica - FK Sarajevo	5:4 on pens	Eldar Sivac	NK Celik Zenica	scored	Belmin Dizdarevic	FK Sarajevo	Pens	4:3	cups/bihp-kup-bih/2022-23.csv	TRUE	TRUE	FALSE	cups	2022	NK Celik Zenica	FK Sarajevo	Penalty Shoot-Out	Goal	3:3	299	Bosnia-Herzegovina	cups/bihp-kup-bih	8
First Round	NK Celik Zenica - FK Sarajevo	5:4 on pens	Muharem Trako	FK Sarajevo	scored	Adi Durmo	NK Celik Zenica	Pens	4:4	cups/bihp-kup-bih/2022-23.csv	TRUE	TRUE	FALSE	cups	2022	NK Celik Zenica	FK Sarajevo	Penalty Shoot-Out	Goal	4:3	299	Bosnia-Herzegovina	cups/bihp-kup-bih	9
First Round	NK Celik Zenica - FK Sarajevo	5:4 on pens	Aladin Isakovic	NK Celik Zenica	scored	Belmin Dizdarevic	FK Sarajevo	Pens	5:4	cups/bihp-kup-bih/2022-23.csv	TRUE	TRUE	FALSE	cups	2022	NK Celik Zenica	FK Sarajevo	Penalty Shoot-Out	Goal	4:4	299	Bosnia-Herzegovina	cups/bihp-kup-bih	10
Quarter-Finals 2nd leg	CSKA Sofia - Lokomotiv Sofia	0:1	Daniel Peev	Lokomotiv Sofia	scored	Tomas Cerny	CSKA Sofia	84'	0:1	cups/bulp-bulgarian-cup/2012-13.csv	TRUE	TRUE	TRUE	cups	2012	CSKA Sofia	Lokomotiv Sofia	Second half	Goal	0:0	300	Bulgaria	cups/bulp-bulgarian-cup	NA
last 16 2nd leg	Lokomotiv Mezdra 2012 - Beroe Stara Zagora	1:4	Élio Martins	Beroe Stara Zagora	scored	Teodor Skorchev	Lokomotiv Mezdra 2012	87'	1:4	cups/bulp-bulgarian-cup/2012-13.csv	TRUE	TRUE	TRUE	cups	2012	Lokomotiv Mezdra 2012	Beroe Stara Zagora	Second half	Goal	1:3	301	Bulgaria	cups/bulp-bulgarian-cup	NA
last 16 1st leg	Levski Sofia - Cherno More Varna	4:0	João Silva	Levski Sofia	scored	Georgi Kitanov	Cherno More Varna	75'	4:0	cups/bulp-bulgarian-cup/2012-13.csv	TRUE	TRUE	TRUE	cups	2012	Levski Sofia	Cherno More Varna	Second half	Goal	3:0	302	Bulgaria	cups/bulp-bulgarian-cup	NA
last 16 1st leg	Pirin Gotse Delchev - Neftochimik Burgas	1:0	Borislav Hazurov	Pirin Gotse Delchev	scored	Bozhidar Stoychev	Neftochimik Burgas	74'	1:0	cups/bulp-bulgarian-cup/2012-13.csv	TRUE	TRUE	TRUE	cups	2012	Pirin Gotse Delchev	Neftochimik Burgas	Second half	Goal	0:0	303	Bulgaria	cups/bulp-bulgarian-cup	NA
Final	Levski Sofia - Beroe Stara Zagora	4:6 on pens	João Silva	Levski Sofia	missed	Ivan Karadzhov	Beroe Stara Zagora	Pens	NA	cups/bulp-bulgarian-cup/2012-13.csv	FALSE	FALSE	FALSE	cups	2012	Levski Sofia	Beroe Stara Zagora	Penalty Shoot-Out	Missed	NA	304	Bulgaria	cups/bulp-bulgarian-cup	NA
Final	Levski Sofia - Beroe Stara Zagora	4:6 on pens	Dustley Mulder	Levski Sofia	missed	Ivan Karadzhov	Beroe Stara Zagora	Pens	NA	cups/bulp-bulgarian-cup/2012-13.csv	FALSE	FALSE	FALSE	cups	2012	Levski Sofia	Beroe Stara Zagora	Penalty Shoot-Out	Missed	NA	304	Bulgaria	cups/bulp-bulgarian-cup	NA
Final	Levski Sofia - Beroe Stara Zagora	4:6 on pens	Stefan Velev	Levski Sofia	missed	Ivan Karadzhov	Beroe Stara Zagora	Pens	NA	cups/bulp-bulgarian-cup/2012-13.csv	FALSE	FALSE	FALSE	cups	2012	Levski Sofia	Beroe Stara Zagora	Penalty Shoot-Out	Missed	NA	304	Bulgaria	cups/bulp-bulgarian-cup	NA
Final	Levski Sofia - Beroe Stara Zagora	4:6 on pens	Stanislav Angelov	Levski Sofia	scored	Ivan Karadzhov	Beroe Stara Zagora	Pens	NA	cups/bulp-bulgarian-cup/2012-13.csv	FALSE	FALSE	FALSE	cups	2012	Levski Sofia	Beroe Stara Zagora	Penalty Shoot-Out	Goal	NA	304	Bulgaria	cups/bulp-bulgarian-cup	NA
Final	Levski Sofia - Beroe Stara Zagora	4:6 on pens	Amir Sayoud	Beroe Stara Zagora	missed	Plamen Iliev	Levski Sofia	Pens	NA	cups/bulp-bulgarian-cup/2012-13.csv	FALSE	FALSE	FALSE	cups	2012	Levski Sofia	Beroe Stara Zagora	Penalty Shoot-Out	Missed	NA	304	Bulgaria	cups/bulp-bulgarian-cup	NA
Final	Levski Sofia - Beroe Stara Zagora	4:6 on pens	Ivo Ivanov	Beroe Stara Zagora	scored	Plamen Iliev	Levski Sofia	Pens	NA	cups/bulp-bulgarian-cup/2012-13.csv	FALSE	FALSE	FALSE	cups	2012	Levski Sofia	Beroe Stara Zagora	Penalty Shoot-Out	Goal	NA	304	Bulgaria	cups/bulp-bulgarian-cup	NA
Final	Levski Sofia - Beroe Stara Zagora	4:6 on pens	Plamen Krumov	Beroe Stara Zagora	missed	Plamen Iliev	Levski Sofia	Pens	NA	cups/bulp-bulgarian-cup/2012-13.csv	FALSE	FALSE	FALSE	cups	2012	Levski Sofia	Beroe Stara Zagora	Penalty Shoot-Out	Missed	NA	304	Bulgaria	cups/bulp-bulgarian-cup	NA
Final	Levski Sofia - Beroe Stara Zagora	4:6 on pens	Borislav Stoychev	Beroe Stara Zagora	scored	Plamen Iliev	Levski Sofia	Pens	NA	cups/bulp-bulgarian-cup/2012-13.csv	FALSE	FALSE	FALSE	cups	2012	Levski Sofia	Beroe Stara Zagora	Penalty Shoot-Out	Goal	NA	304	Bulgaria	cups/bulp-bulgarian-cup	NA
Final	Levski Sofia - Beroe Stara Zagora	4:6 on pens	Elias	Beroe Stara Zagora	scored	Plamen Iliev	Levski Sofia	Pens	NA	cups/bulp-bulgarian-cup/2012-13.csv	FALSE	FALSE	FALSE	cups	2012	Levski Sofia	Beroe Stara Zagora	Penalty Shoot-Out	Goal	NA	304	Bulgaria	cups/bulp-bulgarian-cup	NA
Semi-Finals 2nd Leg	Lokomotiv Sofia - Botev Plovdiv	0:1	Hamza Younes	Botev Plovdiv	scored	Bozhidar Mitrev	Lokomotiv Sofia	61'	0:1	cups/bulp-bulgarian-cup/2013-14.csv	TRUE	TRUE	TRUE	cups	2013	Lokomotiv Sofia	Botev Plovdiv	Second half	Goal	0:0	305	Bulgaria	cups/bulp-bulgarian-cup	NA
Semi-Finals 2nd Leg	Lokomotiv Plovdiv - Ludogorets Razgrad	1:0	Martin Kamburov	Lokomotiv Plovdiv	saved	Ivan Cvorovic	Ludogorets Razgrad	87'	1:0	cups/bulp-bulgarian-cup/2013-14.csv	TRUE	TRUE	TRUE	cups	2013	Lokomotiv Plovdiv	Ludogorets Razgrad	Second half	Save	1:0	306	Bulgaria	cups/bulp-bulgarian-cup	NA
Semi-Finals 1st Leg	Ludogorets Razgrad - Lokomotiv Plovdiv	2:0	Hristo Zlatinski	Ludogorets Razgrad	scored	Kiril Akalski	Lokomotiv Plovdiv	65'	2:0	cups/bulp-bulgarian-cup/2013-14.csv	TRUE	TRUE	TRUE	cups	2013	Ludogorets Razgrad	Lokomotiv Plovdiv	Second half	Goal	1:0	307	Bulgaria	cups/bulp-bulgarian-cup	NA
last 16 2nd leg	Vitosha Bistritsa - Lokomotiv Plovdiv	1:0	Nikolay Bozhov	Vitosha Bistritsa	saved	Kiril Akalski	Lokomotiv Plovdiv	43'	1:0	cups/bulp-bulgarian-cup/2013-14.csv	TRUE	TRUE	TRUE	cups	2013	Vitosha Bistritsa	Lokomotiv Plovdiv	First half	Save	1:0	308	Bulgaria	cups/bulp-bulgarian-cup	NA
last 16 2nd leg	Dobrudzha Dobrich - Rakovski 2011	4:0	Simeon Simeonov	Dobrudzha Dobrich	scored	Iliya Nikolov	Rakovski 2011	20'	1:0	cups/bulp-bulgarian-cup/2013-14.csv	TRUE	TRUE	TRUE	cups	2013	Dobrudzha Dobrich	Rakovski 2011	First half	Goal	0:0	309	Bulgaria	cups/bulp-bulgarian-cup	NA
last 16 2nd leg	Levski Sofia - CSKA Sofia	0:0 on pens	Garry Rodrigues	Levski Sofia	scored	Rais Mbolhi	CSKA Sofia	Pens	1:0	cups/bulp-bulgarian-cup/2013-14.csv	TRUE	TRUE	TRUE	cups	2013	Levski Sofia	CSKA Sofia	Penalty Shoot-Out	Goal	0:0	310	Bulgaria	cups/bulp-bulgarian-cup	1
last 16 2nd leg	Levski Sofia - CSKA Sofia	0:0 on pens	Emil Gargorov	CSKA Sofia	missed	Plamen Iliev	Levski Sofia	Pens	1:0	cups/bulp-bulgarian-cup/2013-14.csv	TRUE	TRUE	TRUE	cups	2013	Levski Sofia	CSKA Sofia	Penalty Shoot-Out	Missed	1:0	310	Bulgaria	cups/bulp-bulgarian-cup	2
last 16 2nd leg	Levski Sofia - CSKA Sofia	0:0 on pens	Dimitar Makriev	Levski Sofia	scored	Rais Mbolhi	CSKA Sofia	Pens	2:0	cups/bulp-bulgarian-cup/2013-14.csv	TRUE	TRUE	TRUE	cups	2013	Levski Sofia	CSKA Sofia	Penalty Shoot-Out	Goal	1:0	310	Bulgaria	cups/bulp-bulgarian-cup	3
last 16 2nd leg	Levski Sofia - CSKA Sofia	0:0 on pens	Anton Karachanakov	CSKA Sofia	scored	Plamen Iliev	Levski Sofia	Pens	2:1	cups/bulp-bulgarian-cup/2013-14.csv	TRUE	TRUE	TRUE	cups	2013	Levski Sofia	CSKA Sofia	Penalty Shoot-Out	Goal	2:0	310	Bulgaria	cups/bulp-bulgarian-cup	4
last 16 2nd leg	Levski Sofia - CSKA Sofia	0:0 on pens	Larsen Touré	Levski Sofia	saved	Rais Mbolhi	CSKA Sofia	Pens	2:1	cups/bulp-bulgarian-cup/2013-14.csv	TRUE	TRUE	TRUE	cups	2013	Levski Sofia	CSKA Sofia	Penalty Shoot-Out	Save	2:1	310	Bulgaria	cups/bulp-bulgarian-cup	5
last 16 2nd leg	Levski Sofia - CSKA Sofia	0:0 on pens	Todor Yanchev	CSKA Sofia	scored	Plamen Iliev	Levski Sofia	Pens	2:2	cups/bulp-bulgarian-cup/2013-14.csv	TRUE	TRUE	TRUE	cups	2013	Levski Sofia	CSKA Sofia	Penalty Shoot-Out	Goal	2:1	310	Bulgaria	cups/bulp-bulgarian-cup	6
last 16 2nd leg	Levski Sofia - CSKA Sofia	0:0 on pens	Stanislav Angelov	Levski Sofia	scored	Rais Mbolhi	CSKA Sofia	Pens	3:2	cups/bulp-bulgarian-cup/2013-14.csv	TRUE	TRUE	TRUE	cups	2013	Levski Sofia	CSKA Sofia	Penalty Shoot-Out	Goal	2:2	310	Bulgaria	cups/bulp-bulgarian-cup	7
last 16 2nd leg	Levski Sofia - CSKA Sofia	0:0 on pens	Apostol Popov	CSKA Sofia	scored	Plamen Iliev	Levski Sofia	Pens	3:3	cups/bulp-bulgarian-cup/2013-14.csv	TRUE	TRUE	TRUE	cups	2013	Levski Sofia	CSKA Sofia	Penalty Shoot-Out	Goal	3:2	310	Bulgaria	cups/bulp-bulgarian-cup	8
last 16 2nd leg	Levski Sofia - CSKA Sofia	0:0 on pens	Antonio Vutov	Levski Sofia	scored	Rais Mbolhi	CSKA Sofia	Pens	4:3	cups/bulp-bulgarian-cup/2013-14.csv	TRUE	TRUE	TRUE	cups	2013	Levski Sofia	CSKA Sofia	Penalty Shoot-Out	Goal	3:3	310	Bulgaria	cups/bulp-bulgarian-cup	9
last 16 2nd leg	Levski Sofia - CSKA Sofia	0:0 on pens	Ivaylo Chochev	CSKA Sofia	scored	Plamen Iliev	Levski Sofia	Pens	4:4	cups/bulp-bulgarian-cup/2013-14.csv	TRUE	TRUE	TRUE	cups	2013	Levski Sofia	CSKA Sofia	Penalty Shoot-Out	Goal	4:3	310	Bulgaria	cups/bulp-bulgarian-cup	10
last 16 2nd leg	Levski Sofia - CSKA Sofia	0:0 on pens	Daniel Dimov	Levski Sofia	scored	Rais Mbolhi	CSKA Sofia	Pens	5:4	cups/bulp-bulgarian-cup/2013-14.csv	TRUE	TRUE	TRUE	cups	2013	Levski Sofia	CSKA Sofia	Penalty Shoot-Out	Goal	4:4	310	Bulgaria	cups/bulp-bulgarian-cup	11
last 16 2nd leg	Levski Sofia - CSKA Sofia	0:0 on pens	Ventsislav Vasilev	CSKA Sofia	scored	Plamen Iliev	Levski Sofia	Pens	5:5	cups/bulp-bulgarian-cup/2013-14.csv	TRUE	TRUE	TRUE	cups	2013	Levski Sofia	CSKA Sofia	Penalty Shoot-Out	Goal	5:4	310	Bulgaria	cups/bulp-bulgarian-cup	12
last 16 2nd leg	Levski Sofia - CSKA Sofia	0:0 on pens	Kévin Bru	Levski Sofia	saved	Rais Mbolhi	CSKA Sofia	Pens	5:5	cups/bulp-bulgarian-cup/2013-14.csv	TRUE	TRUE	TRUE	cups	2013	Levski Sofia	CSKA Sofia	Penalty Shoot-Out	Save	5:5	310	Bulgaria	cups/bulp-bulgarian-cup	13
last 16 2nd leg	Levski Sofia - CSKA Sofia	0:0 on pens	Valentin Iliev	CSKA Sofia	saved	Plamen Iliev	Levski Sofia	Pens	5:5	cups/bulp-bulgarian-cup/2013-14.csv	TRUE	TRUE	TRUE	cups	2013	Levski Sofia	CSKA Sofia	Penalty Shoot-Out	Save	5:5	310	Bulgaria	cups/bulp-bulgarian-cup	14
last 16 2nd leg	Levski Sofia - CSKA Sofia	0:0 on pens	Álex Pérez	Levski Sofia	scored	Rais Mbolhi	CSKA Sofia	Pens	6:5	cups/bulp-bulgarian-cup/2013-14.csv	TRUE	TRUE	TRUE	cups	2013	Levski Sofia	CSKA Sofia	Penalty Shoot-Out	Goal	5:5	310	Bulgaria	cups/bulp-bulgarian-cup	15
last 16 2nd leg	Levski Sofia - CSKA Sofia	0:0 on pens	Jackson Mendy	CSKA Sofia	scored	Plamen Iliev	Levski Sofia	Pens	6:6	cups/bulp-bulgarian-cup/2013-14.csv	TRUE	TRUE	TRUE	cups	2013	Levski Sofia	CSKA Sofia	Penalty Shoot-Out	Goal	6:5	310	Bulgaria	cups/bulp-bulgarian-cup	16
last 16 2nd leg	Levski Sofia - CSKA Sofia	0:0 on pens	Dustley Mulder	Levski Sofia	scored	Rais Mbolhi	CSKA Sofia	Pens	7:6	cups/bulp-bulgarian-cup/2013-14.csv	TRUE	TRUE	TRUE	cups	2013	Levski Sofia	CSKA Sofia	Penalty Shoot-Out	Goal	6:6	310	Bulgaria	cups/bulp-bulgarian-cup	17
last 16 2nd leg	Levski Sofia - CSKA Sofia	0:0 on pens	Mamady Sidibé	CSKA Sofia	saved	Plamen Iliev	Levski Sofia	Pens	7:6	cups/bulp-bulgarian-cup/2013-14.csv	TRUE	TRUE	TRUE	cups	2013	Levski Sofia	CSKA Sofia	Penalty Shoot-Out	Save	7:6	310	Bulgaria	cups/bulp-bulgarian-cup	18
intermediate stage 2nd leg	PFK Vidima-Rakovski - Beroe Stara Zagora	2:5	Georgi Dinkov	Beroe Stara Zagora	scored	NA	PFK Vidima-Rakovski	26'	0:2	cups/bulp-bulgarian-cup/2013-14.csv	TRUE	TRUE	TRUE	cups	2013	PFK Vidima-Rakovski	Beroe Stara Zagora	First half	Goal	0:1	311	Bulgaria	cups/bulp-bulgarian-cup	NA
intermediate stage 2nd leg	Spartak Varna - Litex Lovech	2:3	Miroslav Manolov	Litex Lovech	scored	Nikolay Bankov	Spartak Varna	37'	1:2	cups/bulp-bulgarian-cup/2013-14.csv	TRUE	TRUE	TRUE	cups	2013	Spartak Varna	Litex Lovech	First half	Goal	1:1	312	Bulgaria	cups/bulp-bulgarian-cup	NA
intermediate stage 2nd leg	Spartak Varna - Litex Lovech	2:3	Beadir Beadirov	Spartak Varna	scored	Boyan Peykov	Litex Lovech	45'	2:3	cups/bulp-bulgarian-cup/2013-14.csv	TRUE	TRUE	TRUE	cups	2013	Spartak Varna	Litex Lovech	First half	Goal	1:3	312	Bulgaria	cups/bulp-bulgarian-cup	NA
intermediate stage 2nd leg	Vitosha Bistritsa - FC Bansko	2:0	Pavel Pavlov	Vitosha Bistritsa	scored	Veselin Ganev	FC Bansko	79'	2:0	cups/bulp-bulgarian-cup/2013-14.csv	TRUE	TRUE	TRUE	cups	2013	Vitosha Bistritsa	FC Bansko	Second half	Goal	1:0	313	Bulgaria	cups/bulp-bulgarian-cup	NA
intermediate stage 1st leg	CSKA Sofia - Haskovo	6:2	Marcinho	CSKA Sofia	scored	NA	Haskovo	23'	2:0	cups/bulp-bulgarian-cup/2013-14.csv	TRUE	TRUE	TRUE	cups	2013	CSKA Sofia	Haskovo	First half	Goal	1:0	314	Bulgaria	cups/bulp-bulgarian-cup	NA
intermediate stage 1st leg	Levski Sofia - Pirin Gotse Delchev	4:0	Garry Rodrigues	Levski Sofia	scored	Georgi Petrov	Pirin Gotse Delchev	44'	2:0	cups/bulp-bulgarian-cup/2013-14.csv	TRUE	TRUE	TRUE	cups	2013	Levski Sofia	Pirin Gotse Delchev	First half	Goal	1:0	315	Bulgaria	cups/bulp-bulgarian-cup	NA
intermediate stage 1st leg	Shumen 2007 - Chernomorets 1919 Burgas	0:4	Mohamed Soly	Chernomorets 1919 Burgas	scored	Yanko Georgiev	Shumen 2007	75'	0:3	cups/bulp-bulgarian-cup/2013-14.csv	TRUE	TRUE	TRUE	cups	2013	Shumen 2007	Chernomorets 1919 Burgas	Second half	Goal	0:2	316	Bulgaria	cups/bulp-bulgarian-cup	NA
intermediate stage 1st leg	Lyubimets - Lokomotiv Plovdiv	1:1	Yordan Todorov	Lokomotiv Plovdiv	scored	Tsvetomir Tsankov	Lyubimets	59'	1:1	cups/bulp-bulgarian-cup/2013-14.csv	TRUE	TRUE	TRUE	cups	2013	Lyubimets	Lokomotiv Plovdiv	Second half	Goal	1:0	317	Bulgaria	cups/bulp-bulgarian-cup	NA
intermediate stage 1st leg	Lokomotiv Sofia - Kaliakra Kavarna	2:1	Ivan Raychev	Kaliakra Kavarna	scored	Valentin Galev	Lokomotiv Sofia	36'	1:1	cups/bulp-bulgarian-cup/2013-14.csv	TRUE	TRUE	TRUE	cups	2013	Lokomotiv Sofia	Kaliakra Kavarna	First half	Goal	1:0	318	Bulgaria	cups/bulp-bulgarian-cup	NA
Quarter-Finals 1st leg	Levski Sofia - Haskovo	3:0	Valeri Domovchiyski	Levski Sofia	scored	Dimitar Andonov	Haskovo	23'	1:0	cups/bulp-bulgarian-cup/2014-15.csv	TRUE	TRUE	TRUE	cups	2014	Levski Sofia	Haskovo	First half	Goal	0:0	319	Bulgaria	cups/bulp-bulgarian-cup	NA
Quarter-Finals 1st leg	Lokomotiv Plovdiv - Lokomotiv Sofia	2:1	Yohann Lasimant	Lokomotiv Plovdiv	scored	Valentin Galev	Lokomotiv Sofia	60'	2:1	cups/bulp-bulgarian-cup/2014-15.csv	TRUE	TRUE	TRUE	cups	2014	Lokomotiv Plovdiv	Lokomotiv Sofia	Second half	Goal	1:1	320	Bulgaria	cups/bulp-bulgarian-cup	NA
last 16 2nd leg	Levski Sofia - Montana	4:0	Añete	Levski Sofia	scored	Ivaylo Vasilev	Montana	13'	1:0	cups/bulp-bulgarian-cup/2014-15.csv	TRUE	TRUE	TRUE	cups	2014	Levski Sofia	Montana	First half	Goal	0:0	321	Bulgaria	cups/bulp-bulgarian-cup	NA
last 16 1st leg	Litex Lovech - Pirin Gotse Delchev	3:1	Armando Vajushi	Litex Lovech	scored	Rumen Lapantov	Pirin Gotse Delchev	85'	3:1	cups/bulp-bulgarian-cup/2014-15.csv	TRUE	TRUE	TRUE	cups	2014	Litex Lovech	Pirin Gotse Delchev	Second half	Goal	2:1	322	Bulgaria	cups/bulp-bulgarian-cup	NA
intermediate stage	Manastirishte 2000 - Lokomotiv Gorna Oryahovitsa	1:4	Svetlin Simeonov	Manastirishte 2000	scored	Radoslav Rashkov	Lokomotiv Gorna Oryahovitsa	47'	1:4	cups/bulp-bulgarian-cup/2014-15.csv	TRUE	TRUE	TRUE	cups	2014	Manastirishte 2000	Lokomotiv Gorna Oryahovitsa	Second half	Goal	0:4	323	Bulgaria	cups/bulp-bulgarian-cup	NA
intermediate stage	Dunav Ruse - Rakovski 2011	4:0	Ivaylo Radentsov	Dunav Ruse	scored	Dimitar Grabchev	Rakovski 2011	22'	1:0	cups/bulp-bulgarian-cup/2014-15.csv	TRUE	TRUE	TRUE	cups	2014	Dunav Ruse	Rakovski 2011	First half	Goal	0:0	324	Bulgaria	cups/bulp-bulgarian-cup	NA
intermediate stage	Dunav Ruse - Rakovski 2011	4:0	Petar Atanasov	Rakovski 2011	not reported	Tsvetomir Tsankov	Dunav Ruse	69'	3:0	cups/bulp-bulgarian-cup/2014-15.csv	TRUE	FALSE	FALSE	cups	2014	Dunav Ruse	Rakovski 2011	Second half	NA	NA	324	Bulgaria	cups/bulp-bulgarian-cup	NA
intermediate stage	Chernomorets 1919 Burgas - Slavia Sofia	1:3	Deyan Hristov	Chernomorets 1919 Burgas	scored	Emil Petrov	Slavia Sofia	76'	1:2	cups/bulp-bulgarian-cup/2014-15.csv	TRUE	TRUE	TRUE	cups	2014	Chernomorets 1919 Burgas	Slavia Sofia	Second half	Goal	0:2	325	Bulgaria	cups/bulp-bulgarian-cup	NA
intermediate stage	Pirin Blagoevgrad - Litex Lovech	1:2 AET	Armando Vajushi	Litex Lovech	scored	Krasimir Kostov	Pirin Blagoevgrad	74'	0:1	cups/bulp-bulgarian-cup/2014-15.csv	TRUE	TRUE	TRUE	cups	2014	Pirin Blagoevgrad	Litex Lovech	Second half	Goal	0:0	326	Bulgaria	cups/bulp-bulgarian-cup	NA
intermediate stage	Pirin Blagoevgrad - Litex Lovech	1:2 AET	Vladislav Zlatinov	Pirin Blagoevgrad	scored	Vinicius	Litex Lovech	90'	1:1	cups/bulp-bulgarian-cup/2014-15.csv	TRUE	TRUE	TRUE	cups	2014	Pirin Blagoevgrad	Litex Lovech	Second half	Goal	0:1	326	Bulgaria	cups/bulp-bulgarian-cup	NA
Quarter-Finals	Lokomotiv Gorna Oryahovitsa - Montana	4:5 on pens	Yordan Todorov	Montana	saved	Plamen Kolev	Lokomotiv Gorna Oryahovitsa	Pens	0:0	cups/bulp-bulgarian-cup/2015-16.csv	TRUE	TRUE	TRUE	cups	2015	Lokomotiv Gorna Oryahovitsa	Montana	Penalty Shoot-Out	Save	0:0	327	Bulgaria	cups/bulp-bulgarian-cup	1
Quarter-Finals	Lokomotiv Gorna Oryahovitsa - Montana	4:5 on pens	Atanas Fidanin	Lokomotiv Gorna Oryahovitsa	scored	Ivaylo Vasilev	Montana	Pens	1:0	cups/bulp-bulgarian-cup/2015-16.csv	TRUE	TRUE	TRUE	cups	2015	Lokomotiv Gorna Oryahovitsa	Montana	Penalty Shoot-Out	Goal	0:0	327	Bulgaria	cups/bulp-bulgarian-cup	2
Quarter-Finals	Lokomotiv Gorna Oryahovitsa - Montana	4:5 on pens	Vladimir Michev	Montana	scored	Plamen Kolev	Lokomotiv Gorna Oryahovitsa	Pens	1:1	cups/bulp-bulgarian-cup/2015-16.csv	TRUE	TRUE	TRUE	cups	2015	Lokomotiv Gorna Oryahovitsa	Montana	Penalty Shoot-Out	Goal	1:0	327	Bulgaria	cups/bulp-bulgarian-cup	3
Quarter-Finals	Lokomotiv Gorna Oryahovitsa - Montana	4:5 on pens	Atanas Dimitrov	Lokomotiv Gorna Oryahovitsa	scored	Ivaylo Vasilev	Montana	Pens	2:1	cups/bulp-bulgarian-cup/2015-16.csv	TRUE	TRUE	TRUE	cups	2015	Lokomotiv Gorna Oryahovitsa	Montana	Penalty Shoot-Out	Goal	1:1	327	Bulgaria	cups/bulp-bulgarian-cup	4
Quarter-Finals	Lokomotiv Gorna Oryahovitsa - Montana	4:5 on pens	Hristiyan Popov	Montana	scored	Plamen Kolev	Lokomotiv Gorna Oryahovitsa	Pens	2:2	cups/bulp-bulgarian-cup/2015-16.csv	TRUE	TRUE	TRUE	cups	2015	Lokomotiv Gorna Oryahovitsa	Montana	Penalty Shoot-Out	Goal	2:1	327	Bulgaria	cups/bulp-bulgarian-cup	5
Quarter-Finals	Lokomotiv Gorna Oryahovitsa - Montana	4:5 on pens	Martin Raynov	Lokomotiv Gorna Oryahovitsa	saved	Ivaylo Vasilev	Montana	Pens	2:2	cups/bulp-bulgarian-cup/2015-16.csv	TRUE	TRUE	TRUE	cups	2015	Lokomotiv Gorna Oryahovitsa	Montana	Penalty Shoot-Out	Save	2:2	327	Bulgaria	cups/bulp-bulgarian-cup	6
Quarter-Finals	Lokomotiv Gorna Oryahovitsa - Montana	4:5 on pens	Georgi Angelov	Montana	scored	Plamen Kolev	Lokomotiv Gorna Oryahovitsa	Pens	2:3	cups/bulp-bulgarian-cup/2015-16.csv	TRUE	TRUE	TRUE	cups	2015	Lokomotiv Gorna Oryahovitsa	Montana	Penalty Shoot-Out	Goal	2:2	327	Bulgaria	cups/bulp-bulgarian-cup	7
Quarter-Finals	Lokomotiv Gorna Oryahovitsa - Montana	4:5 on pens	Yordan Apostolov	Lokomotiv Gorna Oryahovitsa	scored	Ivaylo Vasilev	Montana	Pens	3:3	cups/bulp-bulgarian-cup/2015-16.csv	TRUE	TRUE	TRUE	cups	2015	Lokomotiv Gorna Oryahovitsa	Montana	Penalty Shoot-Out	Goal	2:3	327	Bulgaria	cups/bulp-bulgarian-cup	8
Quarter-Finals	Lokomotiv Gorna Oryahovitsa - Montana	4:5 on pens	Borislav Baldzhiyski	Montana	scored	Plamen Kolev	Lokomotiv Gorna Oryahovitsa	Pens	3:4	cups/bulp-bulgarian-cup/2015-16.csv	TRUE	TRUE	TRUE	cups	2015	Lokomotiv Gorna Oryahovitsa	Montana	Penalty Shoot-Out	Goal	3:3	327	Bulgaria	cups/bulp-bulgarian-cup	9
Quarter-Finals	Lokomotiv Gorna Oryahovitsa - Montana	4:5 on pens	Antoniy Balakov	Lokomotiv Gorna Oryahovitsa	saved	Ivaylo Vasilev	Montana	Pens	3:4	cups/bulp-bulgarian-cup/2015-16.csv	TRUE	TRUE	TRUE	cups	2015	Lokomotiv Gorna Oryahovitsa	Montana	Penalty Shoot-Out	Save	3:4	327	Bulgaria	cups/bulp-bulgarian-cup	10
Quarter-Finals	Beroe Stara Zagora - Cherno More Varna	5:3 on pens	Georgi Dinkov	Beroe Stara Zagora	scored	Georgi Kitanov	Cherno More Varna	Pens	1:0	cups/bulp-bulgarian-cup/2015-16.csv	TRUE	TRUE	TRUE	cups	2015	Beroe Stara Zagora	Cherno More Varna	Penalty Shoot-Out	Goal	0:0	328	Bulgaria	cups/bulp-bulgarian-cup	1
Quarter-Finals	Beroe Stara Zagora - Cherno More Varna	5:3 on pens	Stenio	Cherno More Varna	scored	Ilko Pirgov	Beroe Stara Zagora	Pens	1:1	cups/bulp-bulgarian-cup/2015-16.csv	TRUE	TRUE	TRUE	cups	2015	Beroe Stara Zagora	Cherno More Varna	Penalty Shoot-Out	Goal	1:0	328	Bulgaria	cups/bulp-bulgarian-cup	2
Quarter-Finals	Beroe Stara Zagora - Cherno More Varna	5:3 on pens	Ivo Ivanov	Beroe Stara Zagora	scored	Georgi Kitanov	Cherno More Varna	Pens	2:1	cups/bulp-bulgarian-cup/2015-16.csv	TRUE	TRUE	TRUE	cups	2015	Beroe Stara Zagora	Cherno More Varna	Penalty Shoot-Out	Goal	1:1	328	Bulgaria	cups/bulp-bulgarian-cup	3
Quarter-Finals	Beroe Stara Zagora - Cherno More Varna	5:3 on pens	Marcin Burkhardt	Cherno More Varna	saved	Ilko Pirgov	Beroe Stara Zagora	Pens	2:1	cups/bulp-bulgarian-cup/2015-16.csv	TRUE	TRUE	TRUE	cups	2015	Beroe Stara Zagora	Cherno More Varna	Penalty Shoot-Out	Save	2:1	328	Bulgaria	cups/bulp-bulgarian-cup	4
Quarter-Finals	Beroe Stara Zagora - Cherno More Varna	5:3 on pens	Stanislav Kostov	Beroe Stara Zagora	scored	Georgi Kitanov	Cherno More Varna	Pens	3:1	cups/bulp-bulgarian-cup/2015-16.csv	TRUE	TRUE	TRUE	cups	2015	Beroe Stara Zagora	Cherno More Varna	Penalty Shoot-Out	Goal	2:1	328	Bulgaria	cups/bulp-bulgarian-cup	5
Quarter-Finals	Beroe Stara Zagora - Cherno More Varna	5:3 on pens	Bekir Rasim	Cherno More Varna	scored	Ilko Pirgov	Beroe Stara Zagora	Pens	3:2	cups/bulp-bulgarian-cup/2015-16.csv	TRUE	TRUE	TRUE	cups	2015	Beroe Stara Zagora	Cherno More Varna	Penalty Shoot-Out	Goal	3:1	328	Bulgaria	cups/bulp-bulgarian-cup	6
Quarter-Finals	Beroe Stara Zagora - Cherno More Varna	5:3 on pens	Ismail Issa	Beroe Stara Zagora	scored	Georgi Kitanov	Cherno More Varna	Pens	4:2	cups/bulp-bulgarian-cup/2015-16.csv	TRUE	TRUE	TRUE	cups	2015	Beroe Stara Zagora	Cherno More Varna	Penalty Shoot-Out	Goal	3:2	328	Bulgaria	cups/bulp-bulgarian-cup	7
Quarter-Finals	Beroe Stara Zagora - Cherno More Varna	5:3 on pens	Pedro Eugénio	Cherno More Varna	scored	Ilko Pirgov	Beroe Stara Zagora	Pens	4:3	cups/bulp-bulgarian-cup/2015-16.csv	TRUE	TRUE	TRUE	cups	2015	Beroe Stara Zagora	Cherno More Varna	Penalty Shoot-Out	Goal	4:2	328	Bulgaria	cups/bulp-bulgarian-cup	8
Quarter-Finals	Beroe Stara Zagora - Cherno More Varna	5:3 on pens	Elias	Beroe Stara Zagora	scored	Georgi Kitanov	Cherno More Varna	Pens	5:3	cups/bulp-bulgarian-cup/2015-16.csv	TRUE	TRUE	TRUE	cups	2015	Beroe Stara Zagora	Cherno More Varna	Penalty Shoot-Out	Goal	4:3	328	Bulgaria	cups/bulp-bulgarian-cup	9
Round of 16	Lokomotiv Plovdiv - Montana	2:4 on pens	Martin Kamburov	Lokomotiv Plovdiv	scored	Ivaylo Vasilev	Montana	Pens	NA	cups/bulp-bulgarian-cup/2015-16.csv	FALSE	FALSE	FALSE	cups	2015	Lokomotiv Plovdiv	Montana	Penalty Shoot-Out	Goal	NA	329	Bulgaria	cups/bulp-bulgarian-cup	NA
Round of 16	Lokomotiv Plovdiv - Montana	2:4 on pens	Zdravko Lazarov	Montana	scored	Yassine El Kharroubi	Lokomotiv Plovdiv	Pens	NA	cups/bulp-bulgarian-cup/2015-16.csv	FALSE	FALSE	FALSE	cups	2015	Lokomotiv Plovdiv	Montana	Penalty Shoot-Out	Goal	NA	329	Bulgaria	cups/bulp-bulgarian-cup	NA
Round of 16	Lokomotiv Plovdiv - Montana	2:4 on pens	Dani Kiki	Lokomotiv Plovdiv	scored	Ivaylo Vasilev	Montana	Pens	NA	cups/bulp-bulgarian-cup/2015-16.csv	FALSE	FALSE	FALSE	cups	2015	Lokomotiv Plovdiv	Montana	Penalty Shoot-Out	Goal	NA	329	Bulgaria	cups/bulp-bulgarian-cup	NA
Round of 16	Lokomotiv Plovdiv - Montana	2:4 on pens	Albi Dosti	Montana	scored	Yassine El Kharroubi	Lokomotiv Plovdiv	Pens	NA	cups/bulp-bulgarian-cup/2015-16.csv	FALSE	FALSE	FALSE	cups	2015	Lokomotiv Plovdiv	Montana	Penalty Shoot-Out	Goal	NA	329	Bulgaria	cups/bulp-bulgarian-cup	NA
Round of 16	Lokomotiv Plovdiv - Montana	2:4 on pens	Emil Gargorov	Lokomotiv Plovdiv	missed	Ivaylo Vasilev	Montana	Pens	NA	cups/bulp-bulgarian-cup/2015-16.csv	FALSE	FALSE	FALSE	cups	2015	Lokomotiv Plovdiv	Montana	Penalty Shoot-Out	Missed	NA	329	Bulgaria	cups/bulp-bulgarian-cup	NA
Round of 16	Lokomotiv Plovdiv - Montana	2:4 on pens	Asen Georgiev	Montana	missed	Yassine El Kharroubi	Lokomotiv Plovdiv	Pens	NA	cups/bulp-bulgarian-cup/2015-16.csv	FALSE	FALSE	FALSE	cups	2015	Lokomotiv Plovdiv	Montana	Penalty Shoot-Out	Missed	NA	329	Bulgaria	cups/bulp-bulgarian-cup	NA
Round of 16	Lokomotiv Plovdiv - Montana	2:4 on pens	Plamen Krumov	Lokomotiv Plovdiv	saved	Ivaylo Vasilev	Montana	Pens	NA	cups/bulp-bulgarian-cup/2015-16.csv	FALSE	FALSE	FALSE	cups	2015	Lokomotiv Plovdiv	Montana	Penalty Shoot-Out	Save	NA	329	Bulgaria	cups/bulp-bulgarian-cup	NA
Round of 16	Lokomotiv Plovdiv - Montana	2:4 on pens	Vladimir Michev	Montana	scored	Yassine El Kharroubi	Lokomotiv Plovdiv	Pens	NA	cups/bulp-bulgarian-cup/2015-16.csv	FALSE	FALSE	FALSE	cups	2015	Lokomotiv Plovdiv	Montana	Penalty Shoot-Out	Goal	NA	329	Bulgaria	cups/bulp-bulgarian-cup	NA
Round of 16	Lokomotiv Plovdiv - Montana	2:4 on pens	Ivan Minchev	Montana	scored	Yassine El Kharroubi	Lokomotiv Plovdiv	Pens	NA	cups/bulp-bulgarian-cup/2015-16.csv	FALSE	FALSE	FALSE	cups	2015	Lokomotiv Plovdiv	Montana	Penalty Shoot-Out	Goal	NA	329	Bulgaria	cups/bulp-bulgarian-cup	NA
intermediate stage	Etar Veliko Tarnovo - Sozopol	4:5 on pens	Iliyan Trifonov	Etar Veliko Tarnovo	scored	Svilen Notev	Sozopol	70'	1:1	cups/bulp-bulgarian-cup/2015-16.csv	FALSE	FALSE	FALSE	cups	2015	Etar Veliko Tarnovo	Sozopol	Second half	Goal	0:1	330	Bulgaria	cups/bulp-bulgarian-cup	NA
intermediate stage	Pomorie - Levski Sofia	2:4 on pens	Roman Prochazka	Levski Sofia	scored	Yanko Georgiev	Pomorie	Pens	0:1	cups/bulp-bulgarian-cup/2015-16.csv	TRUE	TRUE	TRUE	cups	2015	Pomorie	Levski Sofia	Penalty Shoot-Out	Goal	0:0	331	Bulgaria	cups/bulp-bulgarian-cup	1
intermediate stage	Pomorie - Levski Sofia	2:4 on pens	Kiril Georgiev	Pomorie	scored	NA	Levski Sofia	Pens	1:1	cups/bulp-bulgarian-cup/2015-16.csv	TRUE	TRUE	TRUE	cups	2015	Pomorie	Levski Sofia	Penalty Shoot-Out	Goal	0:1	331	Bulgaria	cups/bulp-bulgarian-cup	2
intermediate stage	Pomorie - Levski Sofia	2:4 on pens	Georgi Kostadinov	Levski Sofia	scored	Yanko Georgiev	Pomorie	Pens	1:2	cups/bulp-bulgarian-cup/2015-16.csv	TRUE	TRUE	TRUE	cups	2015	Pomorie	Levski Sofia	Penalty Shoot-Out	Goal	1:1	331	Bulgaria	cups/bulp-bulgarian-cup	3
intermediate stage	Pomorie - Levski Sofia	2:4 on pens	Slavcho Shokolarov	Pomorie	saved	NA	Levski Sofia	Pens	1:2	cups/bulp-bulgarian-cup/2015-16.csv	TRUE	TRUE	TRUE	cups	2015	Pomorie	Levski Sofia	Penalty Shoot-Out	Save	1:2	331	Bulgaria	cups/bulp-bulgarian-cup	4
intermediate stage	Pomorie - Levski Sofia	2:4 on pens	Maximilian Karner	Levski Sofia	scored	Yanko Georgiev	Pomorie	Pens	1:3	cups/bulp-bulgarian-cup/2015-16.csv	TRUE	TRUE	TRUE	cups	2015	Pomorie	Levski Sofia	Penalty Shoot-Out	Goal	1:2	331	Bulgaria	cups/bulp-bulgarian-cup	5
intermediate stage	Pomorie - Levski Sofia	2:4 on pens	Hristo Lemperov	Pomorie	scored	NA	Levski Sofia	Pens	2:3	cups/bulp-bulgarian-cup/2015-16.csv	TRUE	TRUE	TRUE	cups	2015	Pomorie	Levski Sofia	Penalty Shoot-Out	Goal	1:3	331	Bulgaria	cups/bulp-bulgarian-cup	6
intermediate stage	Pomorie - Levski Sofia	2:4 on pens	Atanas Kurdov	Levski Sofia	saved	Yanko Georgiev	Pomorie	Pens	2:3	cups/bulp-bulgarian-cup/2015-16.csv	TRUE	TRUE	TRUE	cups	2015	Pomorie	Levski Sofia	Penalty Shoot-Out	Save	2:3	331	Bulgaria	cups/bulp-bulgarian-cup	7
intermediate stage	Pomorie - Levski Sofia	2:4 on pens	Georgi Petkov	Pomorie	saved	NA	Levski Sofia	Pens	2:3	cups/bulp-bulgarian-cup/2015-16.csv	TRUE	TRUE	TRUE	cups	2015	Pomorie	Levski Sofia	Penalty Shoot-Out	Save	2:3	331	Bulgaria	cups/bulp-bulgarian-cup	8
intermediate stage	Pomorie - Levski Sofia	2:4 on pens	Vladimir Gadzhev	Levski Sofia	scored	Yanko Georgiev	Pomorie	Pens	2:4	cups/bulp-bulgarian-cup/2015-16.csv	TRUE	TRUE	TRUE	cups	2015	Pomorie	Levski Sofia	Penalty Shoot-Out	Goal	2:3	331	Bulgaria	cups/bulp-bulgarian-cup	9
Semi-Finals 1st Leg	Vereya Stara Zagora - Botev Plovdiv	0:1	Todor Nedelev	Botev Plovdiv	scored	Plamen Kolev	Vereya Stara Zagora	90'	0:1	cups/bulp-bulgarian-cup/2016-17.csv	TRUE	TRUE	TRUE	cups	2016	Vereya Stara Zagora	Botev Plovdiv	Second half	Goal	0:0	332	Bulgaria	cups/bulp-bulgarian-cup	NA
Semi-Finals 2nd Leg	Litex Lovech - Ludogorets Razgrad	0:7	Claudiu Keseru	Ludogorets Razgrad	scored	Antoniy Balakov	Litex Lovech	90'	0:7	cups/bulp-bulgarian-cup/2016-17.csv	TRUE	TRUE	TRUE	cups	2016	Litex Lovech	Ludogorets Razgrad	Second half	Goal	0:6	333	Bulgaria	cups/bulp-bulgarian-cup	NA
Quarter-Finals	Litex Lovech - Cherno More Varna	6:4 on pens	Metodi Kostov	Litex Lovech	scored	Emil Mihaylov	Cherno More Varna	22'	1:0	cups/bulp-bulgarian-cup/2016-17.csv	TRUE	TRUE	TRUE	cups	2016	Litex Lovech	Cherno More Varna	First half	Goal	0:0	334	Bulgaria	cups/bulp-bulgarian-cup	NA
Quarter-Finals	Litex Lovech - Cherno More Varna	6:4 on pens	Metodi Kostov	Litex Lovech	scored	Emil Mihaylov	Cherno More Varna	Pens	1:0	cups/bulp-bulgarian-cup/2016-17.csv	TRUE	TRUE	FALSE	cups	2016	Litex Lovech	Cherno More Varna	Penalty Shoot-Out	Goal	0:0	334	Bulgaria	cups/bulp-bulgarian-cup	1
Quarter-Finals	Litex Lovech - Cherno More Varna	6:4 on pens	Georgi Iliev	Cherno More Varna	scored	Diyan Valkov	Litex Lovech	Pens	1:1	cups/bulp-bulgarian-cup/2016-17.csv	TRUE	TRUE	FALSE	cups	2016	Litex Lovech	Cherno More Varna	Penalty Shoot-Out	Goal	1:0	334	Bulgaria	cups/bulp-bulgarian-cup	2
Quarter-Finals	Litex Lovech - Cherno More Varna	6:4 on pens	Antoniy Balakov	Litex Lovech	scored	Emil Mihaylov	Cherno More Varna	Pens	2:1	cups/bulp-bulgarian-cup/2016-17.csv	TRUE	TRUE	FALSE	cups	2016	Litex Lovech	Cherno More Varna	Penalty Shoot-Out	Goal	1:1	334	Bulgaria	cups/bulp-bulgarian-cup	3
Quarter-Finals	Litex Lovech - Cherno More Varna	6:4 on pens	Aleksandar Tsvetkov	Cherno More Varna	scored	Diyan Valkov	Litex Lovech	Pens	2:2	cups/bulp-bulgarian-cup/2016-17.csv	TRUE	TRUE	FALSE	cups	2016	Litex Lovech	Cherno More Varna	Penalty Shoot-Out	Goal	2:1	334	Bulgaria	cups/bulp-bulgarian-cup	4
Quarter-Finals	Litex Lovech - Cherno More Varna	6:4 on pens	Konstantin Genkov	Litex Lovech	scored	Emil Mihaylov	Cherno More Varna	Pens	3:2	cups/bulp-bulgarian-cup/2016-17.csv	TRUE	TRUE	FALSE	cups	2016	Litex Lovech	Cherno More Varna	Penalty Shoot-Out	Goal	2:2	334	Bulgaria	cups/bulp-bulgarian-cup	5
Quarter-Finals	Litex Lovech - Cherno More Varna	6:4 on pens	Mihail Venkov	Cherno More Varna	missed	Diyan Valkov	Litex Lovech	Pens	3:2	cups/bulp-bulgarian-cup/2016-17.csv	TRUE	TRUE	FALSE	cups	2016	Litex Lovech	Cherno More Varna	Penalty Shoot-Out	Missed	3:2	334	Bulgaria	cups/bulp-bulgarian-cup	6
Quarter-Finals	Litex Lovech - Cherno More Varna	6:4 on pens	Ruslan Ivanov	Litex Lovech	scored	Emil Mihaylov	Cherno More Varna	Pens	4:2	cups/bulp-bulgarian-cup/2016-17.csv	TRUE	TRUE	FALSE	cups	2016	Litex Lovech	Cherno More Varna	Penalty Shoot-Out	Goal	3:2	334	Bulgaria	cups/bulp-bulgarian-cup	7
Quarter-Finals	Litex Lovech - Cherno More Varna	6:4 on pens	Ivan Kokonov	Cherno More Varna	scored	Diyan Valkov	Litex Lovech	Pens	4:3	cups/bulp-bulgarian-cup/2016-17.csv	TRUE	TRUE	FALSE	cups	2016	Litex Lovech	Cherno More Varna	Penalty Shoot-Out	Goal	4:2	334	Bulgaria	cups/bulp-bulgarian-cup	8
Quarter-Finals	Litex Lovech - Cherno More Varna	6:4 on pens	Radoslav Baychev	Litex Lovech	scored	Emil Mihaylov	Cherno More Varna	Pens	5:3	cups/bulp-bulgarian-cup/2016-17.csv	TRUE	TRUE	FALSE	cups	2016	Litex Lovech	Cherno More Varna	Penalty Shoot-Out	Goal	4:3	334	Bulgaria	cups/bulp-bulgarian-cup	9
Round of 16	Septemvri Sofia - Dunav Ruse	0:2	Asen Chandarov	Septemvri Sofia	not reported	Stanislav Antonov	Dunav Ruse	NA	NA	cups/bulp-bulgarian-cup/2016-17.csv	TRUE	FALSE	FALSE	cups	2016	Septemvri Sofia	Dunav Ruse	in90	NA	NA	335	Bulgaria	cups/bulp-bulgarian-cup	NA
Round of 16	Litex Lovech - Lokomotiv Sofia	5:3 on pens	Daniel Peev	Lokomotiv Sofia	scored	Diyan Valkov	Litex Lovech	Pens	NA	cups/bulp-bulgarian-cup/2016-17.csv	FALSE	FALSE	FALSE	cups	2016	Litex Lovech	Lokomotiv Sofia	Penalty Shoot-Out	Goal	NA	336	Bulgaria	cups/bulp-bulgarian-cup	NA
Round of 16	Litex Lovech - Lokomotiv Sofia	5:3 on pens	Ruslan Ivanov	Litex Lovech	scored	Aleksandar Lyubenov	Lokomotiv Sofia	Pens	NA	cups/bulp-bulgarian-cup/2016-17.csv	FALSE	FALSE	FALSE	cups	2016	Litex Lovech	Lokomotiv Sofia	Penalty Shoot-Out	Goal	NA	336	Bulgaria	cups/bulp-bulgarian-cup	NA
Round of 16	Litex Lovech - Lokomotiv Sofia	5:3 on pens	Emil Viyachki	Lokomotiv Sofia	saved	Diyan Valkov	Litex Lovech	Pens	NA	cups/bulp-bulgarian-cup/2016-17.csv	FALSE	FALSE	FALSE	cups	2016	Litex Lovech	Lokomotiv Sofia	Penalty Shoot-Out	Save	NA	336	Bulgaria	cups/bulp-bulgarian-cup	NA
Round of 16	Litex Lovech - Lokomotiv Sofia	5:3 on pens	Ivan Ivanov	Litex Lovech	saved	Aleksandar Lyubenov	Lokomotiv Sofia	Pens	NA	cups/bulp-bulgarian-cup/2016-17.csv	FALSE	FALSE	FALSE	cups	2016	Litex Lovech	Lokomotiv Sofia	Penalty Shoot-Out	Save	NA	336	Bulgaria	cups/bulp-bulgarian-cup	NA
Round of 16	Litex Lovech - Lokomotiv Sofia	5:3 on pens	Aleksandar Goranov	Lokomotiv Sofia	scored	Diyan Valkov	Litex Lovech	Pens	NA	cups/bulp-bulgarian-cup/2016-17.csv	FALSE	FALSE	FALSE	cups	2016	Litex Lovech	Lokomotiv Sofia	Penalty Shoot-Out	Goal	NA	336	Bulgaria	cups/bulp-bulgarian-cup	NA
Round of 16	Litex Lovech - Lokomotiv Sofia	5:3 on pens	Emil Grozev	Litex Lovech	scored	Aleksandar Lyubenov	Lokomotiv Sofia	Pens	NA	cups/bulp-bulgarian-cup/2016-17.csv	FALSE	FALSE	FALSE	cups	2016	Litex Lovech	Lokomotiv Sofia	Penalty Shoot-Out	Goal	NA	336	Bulgaria	cups/bulp-bulgarian-cup	NA
Round of 16	Litex Lovech - Lokomotiv Sofia	5:3 on pens	Georgios Bouzoukis	Lokomotiv Sofia	missed	Diyan Valkov	Litex Lovech	Pens	NA	cups/bulp-bulgarian-cup/2016-17.csv	FALSE	FALSE	FALSE	cups	2016	Litex Lovech	Lokomotiv Sofia	Penalty Shoot-Out	Missed	NA	336	Bulgaria	cups/bulp-bulgarian-cup	NA
Round of 16	Litex Lovech - Lokomotiv Sofia	5:3 on pens	Denil Seliminski	Litex Lovech	scored	Aleksandar Lyubenov	Lokomotiv Sofia	Pens	NA	cups/bulp-bulgarian-cup/2016-17.csv	FALSE	FALSE	FALSE	cups	2016	Litex Lovech	Lokomotiv Sofia	Penalty Shoot-Out	Goal	NA	336	Bulgaria	cups/bulp-bulgarian-cup	NA
Round of 16	Botev Plovdiv - Neftochimik Burgas	3:0	Stenio	Botev Plovdiv	saved	Stoyan Kolev	Neftochimik Burgas	56'	3:0	cups/bulp-bulgarian-cup/2016-17.csv	TRUE	TRUE	TRUE	cups	2016	Botev Plovdiv	Neftochimik Burgas	Second half	Save	3:0	337	Bulgaria	cups/bulp-bulgarian-cup	NA
First Round	Spartak Pleven - Pirin Blagoevgrad	2:3	Ivo Ivanov	Spartak Pleven	scored	Krasimir Kostov	Pirin Blagoevgrad	78'	2:2	cups/bulp-bulgarian-cup/2016-17.csv	TRUE	TRUE	TRUE	cups	2016	Spartak Pleven	Pirin Blagoevgrad	Second half	Goal	1:2	338	Bulgaria	cups/bulp-bulgarian-cup	NA
First Round	Levski Karlovo - Vereya Stara Zagora	0:2	Georgi Andonov	Vereya Stara Zagora	scored	NA	Levski Karlovo	44'	0:1	cups/bulp-bulgarian-cup/2016-17.csv	TRUE	TRUE	TRUE	cups	2016	Levski Karlovo	Vereya Stara Zagora	First half	Goal	0:0	339	Bulgaria	cups/bulp-bulgarian-cup	NA
First Round	Botev Vratsa - Ludogorets Razgrad	0:4	Anicet	Ludogorets Razgrad	scored	Ivan Ivanov	Botev Vratsa	90'	0:4	cups/bulp-bulgarian-cup/2016-17.csv	TRUE	TRUE	TRUE	cups	2016	Botev Vratsa	Ludogorets Razgrad	Second half	Goal	0:3	340	Bulgaria	cups/bulp-bulgarian-cup	NA
First Round	Etar Veliko Tarnovo - Neftochimik Burgas	4:5 on pens	Ventsislav Hristov	Neftochimik Burgas	scored	Tsvetomir Tsankov	Etar Veliko Tarnovo	70'	1:1	cups/bulp-bulgarian-cup/2016-17.csv	TRUE	TRUE	TRUE	cups	2016	Etar Veliko Tarnovo	Neftochimik Burgas	Second half	Goal	1:0	341	Bulgaria	cups/bulp-bulgarian-cup	NA
First Round	Etar Veliko Tarnovo - Neftochimik Burgas	4:5 on pens	Ivan Skerlev	Etar Veliko Tarnovo	scored	Yanko Georgiev	Neftochimik Burgas	Pens	1:0	cups/bulp-bulgarian-cup/2016-17.csv	TRUE	TRUE	FALSE	cups	2016	Etar Veliko Tarnovo	Neftochimik Burgas	Penalty Shoot-Out	Goal	0:0	341	Bulgaria	cups/bulp-bulgarian-cup	1
First Round	Etar Veliko Tarnovo - Neftochimik Burgas	4:5 on pens	Ventsislav Hristov	Neftochimik Burgas	scored	Tsvetomir Tsankov	Etar Veliko Tarnovo	Pens	1:1	cups/bulp-bulgarian-cup/2016-17.csv	TRUE	TRUE	FALSE	cups	2016	Etar Veliko Tarnovo	Neftochimik Burgas	Penalty Shoot-Out	Goal	1:0	341	Bulgaria	cups/bulp-bulgarian-cup	2
First Round	Etar Veliko Tarnovo - Neftochimik Burgas	4:5 on pens	Stanislav Genchev	Etar Veliko Tarnovo	scored	Yanko Georgiev	Neftochimik Burgas	Pens	2:1	cups/bulp-bulgarian-cup/2016-17.csv	TRUE	TRUE	FALSE	cups	2016	Etar Veliko Tarnovo	Neftochimik Burgas	Penalty Shoot-Out	Goal	1:1	341	Bulgaria	cups/bulp-bulgarian-cup	3
First Round	Etar Veliko Tarnovo - Neftochimik Burgas	4:5 on pens	Ventsislav Hristov	Neftochimik Burgas	saved	Tsvetomir Tsankov	Etar Veliko Tarnovo	Pens	2:1	cups/bulp-bulgarian-cup/2016-17.csv	TRUE	TRUE	FALSE	cups	2016	Etar Veliko Tarnovo	Neftochimik Burgas	Penalty Shoot-Out	Save	2:1	341	Bulgaria	cups/bulp-bulgarian-cup	4
First Round	Etar Veliko Tarnovo - Neftochimik Burgas	4:5 on pens	Tsvetomir Todorov	Etar Veliko Tarnovo	missed	Yanko Georgiev	Neftochimik Burgas	Pens	2:1	cups/bulp-bulgarian-cup/2016-17.csv	TRUE	TRUE	FALSE	cups	2016	Etar Veliko Tarnovo	Neftochimik Burgas	Penalty Shoot-Out	Missed	2:1	341	Bulgaria	cups/bulp-bulgarian-cup	5
First Round	Etar Veliko Tarnovo - Neftochimik Burgas	4:5 on pens	Ivan Valchanov	Neftochimik Burgas	scored	Tsvetomir Tsankov	Etar Veliko Tarnovo	Pens	2:2	cups/bulp-bulgarian-cup/2016-17.csv	TRUE	TRUE	FALSE	cups	2016	Etar Veliko Tarnovo	Neftochimik Burgas	Penalty Shoot-Out	Goal	2:1	341	Bulgaria	cups/bulp-bulgarian-cup	6
First Round	Etar Veliko Tarnovo - Neftochimik Burgas	4:5 on pens	Mitko Plahov	Etar Veliko Tarnovo	scored	Yanko Georgiev	Neftochimik Burgas	Pens	3:2	cups/bulp-bulgarian-cup/2016-17.csv	TRUE	TRUE	FALSE	cups	2016	Etar Veliko Tarnovo	Neftochimik Burgas	Penalty Shoot-Out	Goal	2:2	341	Bulgaria	cups/bulp-bulgarian-cup	7
First Round	Etar Veliko Tarnovo - Neftochimik Burgas	4:5 on pens	Rumen Rumenov	Neftochimik Burgas	scored	Tsvetomir Tsankov	Etar Veliko Tarnovo	Pens	3:3	cups/bulp-bulgarian-cup/2016-17.csv	TRUE	TRUE	FALSE	cups	2016	Etar Veliko Tarnovo	Neftochimik Burgas	Penalty Shoot-Out	Goal	3:2	341	Bulgaria	cups/bulp-bulgarian-cup	8
First Round	Etar Veliko Tarnovo - Neftochimik Burgas	4:5 on pens	Nikolay Tsvetkov	Etar Veliko Tarnovo	missed	Yanko Georgiev	Neftochimik Burgas	Pens	3:3	cups/bulp-bulgarian-cup/2016-17.csv	TRUE	TRUE	FALSE	cups	2016	Etar Veliko Tarnovo	Neftochimik Burgas	Penalty Shoot-Out	Missed	3:3	341	Bulgaria	cups/bulp-bulgarian-cup	9
First Round	Etar Veliko Tarnovo - Neftochimik Burgas	4:5 on pens	Zhivko Hadzhiev	Neftochimik Burgas	scored	Tsvetomir Tsankov	Etar Veliko Tarnovo	Pens	3:4	cups/bulp-bulgarian-cup/2016-17.csv	TRUE	TRUE	FALSE	cups	2016	Etar Veliko Tarnovo	Neftochimik Burgas	Penalty Shoot-Out	Goal	3:3	341	Bulgaria	cups/bulp-bulgarian-cup	10
First Round	Pirin Gotse Delchev - Botev Plovdiv	3:6	Borislav Hazurov	Pirin Gotse Delchev	scored	Georgi Georgiev	Botev Plovdiv	65'	2:4	cups/bulp-bulgarian-cup/2016-17.csv	TRUE	TRUE	TRUE	cups	2016	Pirin Gotse Delchev	Botev Plovdiv	Second half	Goal	1:4	342	Bulgaria	cups/bulp-bulgarian-cup	NA
First Round	Pirin Gotse Delchev - Botev Plovdiv	3:6	Todor Nedelev	Botev Plovdiv	scored	Angel Yusev	Pirin Gotse Delchev	70'	2:5	cups/bulp-bulgarian-cup/2016-17.csv	TRUE	TRUE	TRUE	cups	2016	Pirin Gotse Delchev	Botev Plovdiv	Second half	Goal	2:4	342	Bulgaria	cups/bulp-bulgarian-cup	NA
First Round	Rozova Dolina - Cherno More Varna	1:2	Emil Rachev	Rozova Dolina	scored	Premysl Kovar	Cherno More Varna	86'	1:2	cups/bulp-bulgarian-cup/2016-17.csv	TRUE	TRUE	TRUE	cups	2016	Rozova Dolina	Cherno More Varna	Second half	Goal	0:2	343	Bulgaria	cups/bulp-bulgarian-cup	NA
First Round	FC Bansko - Sozopol	0:1	Deyan Hristov	Sozopol	not scored	NA	FC Bansko	42'	0:1	cups/bulp-bulgarian-cup/2016-17.csv	TRUE	TRUE	FALSE	cups	2016	FC Bansko	Sozopol	First half	Not Scored	0:1	344	Bulgaria	cups/bulp-bulgarian-cup	NA
First Round	Vitosha Bistritsa - Dunav Ruse	8:9 on pens	Miroslav Budinov	Dunav Ruse	scored	Nikolay Radev	Vitosha Bistritsa	Pens	0:1	cups/bulp-bulgarian-cup/2016-17.csv	TRUE	TRUE	FALSE	cups	2016	Vitosha Bistritsa	Dunav Ruse	Penalty Shoot-Out	Goal	0:0	345	Bulgaria	cups/bulp-bulgarian-cup	1
First Round	Vitosha Bistritsa - Dunav Ruse	8:9 on pens	Mihail Petrov	Vitosha Bistritsa	missed	Stanislav Antonov	Dunav Ruse	Pens	0:1	cups/bulp-bulgarian-cup/2016-17.csv	TRUE	TRUE	FALSE	cups	2016	Vitosha Bistritsa	Dunav Ruse	Penalty Shoot-Out	Missed	0:1	345	Bulgaria	cups/bulp-bulgarian-cup	2
First Round	Vitosha Bistritsa - Dunav Ruse	8:9 on pens	Atanas Atanasov	Dunav Ruse	scored	Nikolay Radev	Vitosha Bistritsa	Pens	0:2	cups/bulp-bulgarian-cup/2016-17.csv	TRUE	TRUE	FALSE	cups	2016	Vitosha Bistritsa	Dunav Ruse	Penalty Shoot-Out	Goal	0:1	345	Bulgaria	cups/bulp-bulgarian-cup	3
First Round	Vitosha Bistritsa - Dunav Ruse	8:9 on pens	Kristiyan Kochilov	Vitosha Bistritsa	scored	Stanislav Antonov	Dunav Ruse	Pens	1:2	cups/bulp-bulgarian-cup/2016-17.csv	TRUE	TRUE	FALSE	cups	2016	Vitosha Bistritsa	Dunav Ruse	Penalty Shoot-Out	Goal	0:2	345	Bulgaria	cups/bulp-bulgarian-cup	4
First Round	Vitosha Bistritsa - Dunav Ruse	8:9 on pens	Diyan Dimov	Dunav Ruse	scored	Nikolay Radev	Vitosha Bistritsa	Pens	1:3	cups/bulp-bulgarian-cup/2016-17.csv	TRUE	TRUE	FALSE	cups	2016	Vitosha Bistritsa	Dunav Ruse	Penalty Shoot-Out	Goal	1:2	345	Bulgaria	cups/bulp-bulgarian-cup	5
First Round	Vitosha Bistritsa - Dunav Ruse	8:9 on pens	Kitan Vasilev	Vitosha Bistritsa	scored	Stanislav Antonov	Dunav Ruse	Pens	2:3	cups/bulp-bulgarian-cup/2016-17.csv	TRUE	TRUE	FALSE	cups	2016	Vitosha Bistritsa	Dunav Ruse	Penalty Shoot-Out	Goal	1:3	345	Bulgaria	cups/bulp-bulgarian-cup	6
First Round	Vitosha Bistritsa - Dunav Ruse	8:9 on pens	Mihail Milchev	Dunav Ruse	missed	Nikolay Radev	Vitosha Bistritsa	Pens	2:3	cups/bulp-bulgarian-cup/2016-17.csv	TRUE	TRUE	FALSE	cups	2016	Vitosha Bistritsa	Dunav Ruse	Penalty Shoot-Out	Missed	2:3	345	Bulgaria	cups/bulp-bulgarian-cup	7
First Round	Vitosha Bistritsa - Dunav Ruse	8:9 on pens	Chetin Sadula	Vitosha Bistritsa	missed	Stanislav Antonov	Dunav Ruse	Pens	2:3	cups/bulp-bulgarian-cup/2016-17.csv	TRUE	TRUE	FALSE	cups	2016	Vitosha Bistritsa	Dunav Ruse	Penalty Shoot-Out	Missed	2:3	345	Bulgaria	cups/bulp-bulgarian-cup	8
First Round	Vitosha Bistritsa - Dunav Ruse	8:9 on pens	Anton Ognyanov	Dunav Ruse	missed	Nikolay Radev	Vitosha Bistritsa	Pens	2:3	cups/bulp-bulgarian-cup/2016-17.csv	TRUE	TRUE	FALSE	cups	2016	Vitosha Bistritsa	Dunav Ruse	Penalty Shoot-Out	Missed	2:3	345	Bulgaria	cups/bulp-bulgarian-cup	9
First Round	Vitosha Bistritsa - Dunav Ruse	8:9 on pens	Nikolay Hristozov	Vitosha Bistritsa	scored	Stanislav Antonov	Dunav Ruse	Pens	3:3	cups/bulp-bulgarian-cup/2016-17.csv	TRUE	TRUE	FALSE	cups	2016	Vitosha Bistritsa	Dunav Ruse	Penalty Shoot-Out	Goal	2:3	345	Bulgaria	cups/bulp-bulgarian-cup	10
First Round	Vitosha Bistritsa - Dunav Ruse	8:9 on pens	Vasil Shopov	Dunav Ruse	scored	Nikolay Radev	Vitosha Bistritsa	Pens	3:4	cups/bulp-bulgarian-cup/2016-17.csv	TRUE	TRUE	FALSE	cups	2016	Vitosha Bistritsa	Dunav Ruse	Penalty Shoot-Out	Goal	3:3	345	Bulgaria	cups/bulp-bulgarian-cup	11
First Round	Vitosha Bistritsa - Dunav Ruse	8:9 on pens	Georgi Amzin	Vitosha Bistritsa	scored	Stanislav Antonov	Dunav Ruse	Pens	4:4	cups/bulp-bulgarian-cup/2016-17.csv	TRUE	TRUE	FALSE	cups	2016	Vitosha Bistritsa	Dunav Ruse	Penalty Shoot-Out	Goal	3:4	345	Bulgaria	cups/bulp-bulgarian-cup	12
First Round	Vitosha Bistritsa - Dunav Ruse	8:9 on pens	Nuriddin Davronov	Dunav Ruse	scored	Nikolay Radev	Vitosha Bistritsa	Pens	4:5	cups/bulp-bulgarian-cup/2016-17.csv	TRUE	TRUE	FALSE	cups	2016	Vitosha Bistritsa	Dunav Ruse	Penalty Shoot-Out	Goal	4:4	345	Bulgaria	cups/bulp-bulgarian-cup	13
First Round	Vitosha Bistritsa - Dunav Ruse	8:9 on pens	Kristiyan Uzunov	Vitosha Bistritsa	scored	Stanislav Antonov	Dunav Ruse	Pens	5:5	cups/bulp-bulgarian-cup/2016-17.csv	TRUE	TRUE	FALSE	cups	2016	Vitosha Bistritsa	Dunav Ruse	Penalty Shoot-Out	Goal	4:5	345	Bulgaria	cups/bulp-bulgarian-cup	14
First Round	Vitosha Bistritsa - Dunav Ruse	8:9 on pens	Petar Patev	Dunav Ruse	scored	Nikolay Radev	Vitosha Bistritsa	Pens	5:6	cups/bulp-bulgarian-cup/2016-17.csv	TRUE	TRUE	FALSE	cups	2016	Vitosha Bistritsa	Dunav Ruse	Penalty Shoot-Out	Goal	5:5	345	Bulgaria	cups/bulp-bulgarian-cup	15
First Round	Vitosha Bistritsa - Dunav Ruse	8:9 on pens	Mayk Krastev	Vitosha Bistritsa	scored	Stanislav Antonov	Dunav Ruse	Pens	6:6	cups/bulp-bulgarian-cup/2016-17.csv	TRUE	TRUE	FALSE	cups	2016	Vitosha Bistritsa	Dunav Ruse	Penalty Shoot-Out	Goal	5:6	345	Bulgaria	cups/bulp-bulgarian-cup	16
First Round	Vitosha Bistritsa - Dunav Ruse	8:9 on pens	Nikolay Kolev	Dunav Ruse	scored	Nikolay Radev	Vitosha Bistritsa	Pens	6:7	cups/bulp-bulgarian-cup/2016-17.csv	TRUE	TRUE	FALSE	cups	2016	Vitosha Bistritsa	Dunav Ruse	Penalty Shoot-Out	Goal	6:6	345	Bulgaria	cups/bulp-bulgarian-cup	17
First Round	Vitosha Bistritsa - Dunav Ruse	8:9 on pens	Velizar Andonov	Vitosha Bistritsa	scored	Stanislav Antonov	Dunav Ruse	Pens	7:7	cups/bulp-bulgarian-cup/2016-17.csv	TRUE	TRUE	FALSE	cups	2016	Vitosha Bistritsa	Dunav Ruse	Penalty Shoot-Out	Goal	6:7	345	Bulgaria	cups/bulp-bulgarian-cup	18
First Round	Vitosha Bistritsa - Dunav Ruse	8:9 on pens	Stanislav Antonov	Dunav Ruse	missed	Nikolay Radev	Vitosha Bistritsa	Pens	7:7	cups/bulp-bulgarian-cup/2016-17.csv	TRUE	TRUE	FALSE	cups	2016	Vitosha Bistritsa	Dunav Ruse	Penalty Shoot-Out	Missed	7:7	345	Bulgaria	cups/bulp-bulgarian-cup	19
First Round	Vitosha Bistritsa - Dunav Ruse	8:9 on pens	Lucky Otofe	Vitosha Bistritsa	missed	Stanislav Antonov	Dunav Ruse	Pens	7:7	cups/bulp-bulgarian-cup/2016-17.csv	TRUE	TRUE	FALSE	cups	2016	Vitosha Bistritsa	Dunav Ruse	Penalty Shoot-Out	Missed	7:7	345	Bulgaria	cups/bulp-bulgarian-cup	20
First Round	Vitosha Bistritsa - Dunav Ruse	8:9 on pens	Mario Petkov	Dunav Ruse	scored	Nikolay Radev	Vitosha Bistritsa	Pens	7:8	cups/bulp-bulgarian-cup/2016-17.csv	TRUE	TRUE	FALSE	cups	2016	Vitosha Bistritsa	Dunav Ruse	Penalty Shoot-Out	Goal	7:7	345	Bulgaria	cups/bulp-bulgarian-cup	21
First Round	Vitosha Bistritsa - Dunav Ruse	8:9 on pens	Nikolay Radev	Vitosha Bistritsa	missed	Stanislav Antonov	Dunav Ruse	Pens	7:8	cups/bulp-bulgarian-cup/2016-17.csv	TRUE	TRUE	FALSE	cups	2016	Vitosha Bistritsa	Dunav Ruse	Penalty Shoot-Out	Missed	7:8	345	Bulgaria	cups/bulp-bulgarian-cup	22
Final	Slavia Sofia - Levski Sofia	4:2 on pens	Jordi Gómez	Levski Sofia	saved	Georgi Petkov	Slavia Sofia	12'	0:0	cups/bulp-bulgarian-cup/2017-18.csv	TRUE	TRUE	TRUE	cups	2017	Slavia Sofia	Levski Sofia	First half	Save	0:0	346	Bulgaria	cups/bulp-bulgarian-cup	NA
Final	Slavia Sofia - Levski Sofia	4:2 on pens	Ivan Minchev	Slavia Sofia	scored	Bozhidar Mitrev	Levski Sofia	Pens	1:0	cups/bulp-bulgarian-cup/2017-18.csv	TRUE	TRUE	TRUE	cups	2017	Slavia Sofia	Levski Sofia	Penalty Shoot-Out	Goal	0:0	346	Bulgaria	cups/bulp-bulgarian-cup	1
Final	Slavia Sofia - Levski Sofia	4:2 on pens	Filipe Nascimento	Levski Sofia	scored	Georgi Petkov	Slavia Sofia	Pens	1:1	cups/bulp-bulgarian-cup/2017-18.csv	TRUE	TRUE	TRUE	cups	2017	Slavia Sofia	Levski Sofia	Penalty Shoot-Out	Goal	1:0	346	Bulgaria	cups/bulp-bulgarian-cup	2
Final	Slavia Sofia - Levski Sofia	4:2 on pens	Milcho Angelov	Slavia Sofia	scored	Bozhidar Mitrev	Levski Sofia	Pens	2:1	cups/bulp-bulgarian-cup/2017-18.csv	TRUE	TRUE	TRUE	cups	2017	Slavia Sofia	Levski Sofia	Penalty Shoot-Out	Goal	1:1	346	Bulgaria	cups/bulp-bulgarian-cup	3
Final	Slavia Sofia - Levski Sofia	4:2 on pens	Khaly Thiam	Levski Sofia	saved	Georgi Petkov	Slavia Sofia	Pens	2:1	cups/bulp-bulgarian-cup/2017-18.csv	TRUE	TRUE	TRUE	cups	2017	Slavia Sofia	Levski Sofia	Penalty Shoot-Out	Save	2:1	346	Bulgaria	cups/bulp-bulgarian-cup	4
Final	Slavia Sofia - Levski Sofia	4:2 on pens	Ivaylo Dimitrov	Slavia Sofia	saved	Bozhidar Mitrev	Levski Sofia	Pens	2:1	cups/bulp-bulgarian-cup/2017-18.csv	TRUE	TRUE	TRUE	cups	2017	Slavia Sofia	Levski Sofia	Penalty Shoot-Out	Save	2:1	346	Bulgaria	cups/bulp-bulgarian-cup	5
Final	Slavia Sofia - Levski Sofia	4:2 on pens	Roman Prochazka	Levski Sofia	saved	Georgi Petkov	Slavia Sofia	Pens	2:1	cups/bulp-bulgarian-cup/2017-18.csv	TRUE	TRUE	TRUE	cups	2017	Slavia Sofia	Levski Sofia	Penalty Shoot-Out	Save	2:1	346	Bulgaria	cups/bulp-bulgarian-cup	6
Final	Slavia Sofia - Levski Sofia	4:2 on pens	Stefan Velev	Slavia Sofia	scored	Bozhidar Mitrev	Levski Sofia	Pens	3:1	cups/bulp-bulgarian-cup/2017-18.csv	TRUE	TRUE	TRUE	cups	2017	Slavia Sofia	Levski Sofia	Penalty Shoot-Out	Goal	2:1	346	Bulgaria	cups/bulp-bulgarian-cup	7
Final	Slavia Sofia - Levski Sofia	4:2 on pens	Antonio Vutov	Levski Sofia	scored	Georgi Petkov	Slavia Sofia	Pens	3:2	cups/bulp-bulgarian-cup/2017-18.csv	TRUE	TRUE	TRUE	cups	2017	Slavia Sofia	Levski Sofia	Penalty Shoot-Out	Goal	3:1	346	Bulgaria	cups/bulp-bulgarian-cup	8
Final	Slavia Sofia - Levski Sofia	4:2 on pens	Georgi Yomov	Slavia Sofia	scored	Bozhidar Mitrev	Levski Sofia	Pens	4:2	cups/bulp-bulgarian-cup/2017-18.csv	TRUE	TRUE	TRUE	cups	2017	Slavia Sofia	Levski Sofia	Penalty Shoot-Out	Goal	3:2	346	Bulgaria	cups/bulp-bulgarian-cup	9
Semi-Finals 2nd Leg	Slavia Sofia - Botev Plovdiv	1:0	Ivaylo Dimitrov	Slavia Sofia	scored	Ivan Cvorovic	Botev Plovdiv	66'	1:0	cups/bulp-bulgarian-cup/2017-18.csv	TRUE	TRUE	TRUE	cups	2017	Slavia Sofia	Botev Plovdiv	Second half	Goal	0:0	347	Bulgaria	cups/bulp-bulgarian-cup	NA
Quarter-Finals	Botev Plovdiv - Litex Lovech	5:0	Steven Petkov	Botev Plovdiv	scored	Diyan Valkov	Litex Lovech	64'	4:0	cups/bulp-bulgarian-cup/2017-18.csv	TRUE	TRUE	TRUE	cups	2017	Botev Plovdiv	Litex Lovech	Second half	Goal	3:0	348	Bulgaria	cups/bulp-bulgarian-cup	NA
Quarter-Finals	Etar Veliko Tarnovo - Slavia Sofia	1:3	Ivan Minchev	Slavia Sofia	scored	Hristo Ivanov	Etar Veliko Tarnovo	13'	1:1	cups/bulp-bulgarian-cup/2017-18.csv	TRUE	TRUE	TRUE	cups	2017	Etar Veliko Tarnovo	Slavia Sofia	First half	Goal	1:0	349	Bulgaria	cups/bulp-bulgarian-cup	NA
Quarter-Finals	Etar Veliko Tarnovo - Slavia Sofia	1:3	Ivaylo Dimitrov	Slavia Sofia	scored	Hristo Ivanov	Etar Veliko Tarnovo	79'	1:2	cups/bulp-bulgarian-cup/2017-18.csv	TRUE	TRUE	TRUE	cups	2017	Etar Veliko Tarnovo	Slavia Sofia	Second half	Goal	1:1	349	Bulgaria	cups/bulp-bulgarian-cup	NA
Quarter-Finals	CSKA-Sofia - Ludogorets Razgrad	2:1 on pens	Cosmin Moti	Ludogorets Razgrad	scored	Vytautas Cerniauskas	CSKA-Sofia	34'	1:1	cups/bulp-bulgarian-cup/2017-18.csv	TRUE	TRUE	TRUE	cups	2017	CSKA-Sofia	Ludogorets Razgrad	First half	Goal	1:0	350	Bulgaria	cups/bulp-bulgarian-cup	NA
Round of 16	Dunav Ruse - Strumska Slava	2:0	Ivaylo Stoyanov	Strumska Slava	saved	Aleksandar Konov	Dunav Ruse	23'	0:0	cups/bulp-bulgarian-cup/2017-18.csv	TRUE	TRUE	TRUE	cups	2017	Dunav Ruse	Strumska Slava	First half	Save	0:0	351	Bulgaria	cups/bulp-bulgarian-cup	NA
Round of 16	Ludogorets Razgrad - Beroe Stara Zagora	5:4 on pens	Gustavo Campanharo	Ludogorets Razgrad	scored	Dusan Pernis	Beroe Stara Zagora	36'	1:1	cups/bulp-bulgarian-cup/2017-18.csv	TRUE	TRUE	TRUE	cups	2017	Ludogorets Razgrad	Beroe Stara Zagora	First half	Goal	0:1	352	Bulgaria	cups/bulp-bulgarian-cup	NA
Round of 16	Ludogorets Razgrad - Beroe Stara Zagora	5:4 on pens	Claudiu Keseru	Ludogorets Razgrad	scored	Dusan Pernis	Beroe Stara Zagora	Pens	NA	cups/bulp-bulgarian-cup/2017-18.csv	FALSE	FALSE	FALSE	cups	2017	Ludogorets Razgrad	Beroe Stara Zagora	Penalty Shoot-Out	Goal	NA	352	Bulgaria	cups/bulp-bulgarian-cup	NA
Round of 16	Ludogorets Razgrad - Beroe Stara Zagora	5:4 on pens	Gustavo Campanharo	Ludogorets Razgrad	scored	Dusan Pernis	Beroe Stara Zagora	Pens	NA	cups/bulp-bulgarian-cup/2017-18.csv	FALSE	FALSE	FALSE	cups	2017	Ludogorets Razgrad	Beroe Stara Zagora	Penalty Shoot-Out	Goal	NA	352	Bulgaria	cups/bulp-bulgarian-cup	NA
Round of 16	Ludogorets Razgrad - Beroe Stara Zagora	5:4 on pens	Lucas Sasha	Ludogorets Razgrad	scored	Dusan Pernis	Beroe Stara Zagora	Pens	NA	cups/bulp-bulgarian-cup/2017-18.csv	FALSE	FALSE	FALSE	cups	2017	Ludogorets Razgrad	Beroe Stara Zagora	Penalty Shoot-Out	Goal	NA	352	Bulgaria	cups/bulp-bulgarian-cup	NA
Round of 16	Ludogorets Razgrad - Beroe Stara Zagora	5:4 on pens	Aleksandar Vasilev	Ludogorets Razgrad	missed	Dusan Pernis	Beroe Stara Zagora	Pens	NA	cups/bulp-bulgarian-cup/2017-18.csv	FALSE	FALSE	FALSE	cups	2017	Ludogorets Razgrad	Beroe Stara Zagora	Penalty Shoot-Out	Missed	NA	352	Bulgaria	cups/bulp-bulgarian-cup	NA
Round of 16	Ludogorets Razgrad - Beroe Stara Zagora	5:4 on pens	Rafael Forster	Ludogorets Razgrad	scored	Dusan Pernis	Beroe Stara Zagora	Pens	NA	cups/bulp-bulgarian-cup/2017-18.csv	FALSE	FALSE	FALSE	cups	2017	Ludogorets Razgrad	Beroe Stara Zagora	Penalty Shoot-Out	Goal	NA	352	Bulgaria	cups/bulp-bulgarian-cup	NA
intermediate stage	Neftochimik Burgas - Tsarsko Selo (- 2022)	1:2	Simeon Ganchev	Tsarsko Selo (- 2022)	scored	NA	Neftochimik Burgas	28'	0:1	cups/bulp-bulgarian-cup/2017-18.csv	TRUE	TRUE	TRUE	cups	2017	Neftochimik Burgas	Tsarsko Selo (- 2022)	First half	Goal	0:0	353	Bulgaria	cups/bulp-bulgarian-cup	NA
intermediate stage	Lokomotiv Sofia - Vereya Stara Zagora	2:1	Nikolay Tsvetkov	Lokomotiv Sofia	scored	NA	Vereya Stara Zagora	79'	2:1	cups/bulp-bulgarian-cup/2017-18.csv	TRUE	TRUE	TRUE	cups	2017	Lokomotiv Sofia	Vereya Stara Zagora	Second half	Goal	1:1	354	Bulgaria	cups/bulp-bulgarian-cup	NA
intermediate stage	Pomorie - Etar Veliko Tarnovo	2:4 AET	Lyubomir Bozhinov	Pomorie	scored	NA	Etar Veliko Tarnovo	84'	2:2	cups/bulp-bulgarian-cup/2017-18.csv	TRUE	TRUE	TRUE	cups	2017	Pomorie	Etar Veliko Tarnovo	Second half	Goal	1:2	355	Bulgaria	cups/bulp-bulgarian-cup	NA
intermediate stage	Litex Lovech - Vitosha Bistritsa	1:0	Ivaylo Radentsov	Litex Lovech	scored	Hristiyan Vasilev	Vitosha Bistritsa	68'	1:0	cups/bulp-bulgarian-cup/2017-18.csv	TRUE	TRUE	TRUE	cups	2017	Litex Lovech	Vitosha Bistritsa	Second half	Goal	0:0	356	Bulgaria	cups/bulp-bulgarian-cup	NA
Semi-Finals 2nd Leg	CSKA-Sofia - Botev Plovdiv	3:3	Ali Sowe	CSKA-Sofia	scored	Daniel Kajzer	Botev Plovdiv	85'	3:2	cups/bulp-bulgarian-cup/2018-19.csv	TRUE	TRUE	TRUE	cups	2018	CSKA-Sofia	Botev Plovdiv	Second half	Goal	2:2	357	Bulgaria	cups/bulp-bulgarian-cup	NA
Semi-Finals 1st Leg	Lokomotiv Plovdiv - Septemvri Sofia	4:0	Dimitar Iliev	Lokomotiv Plovdiv	scored	Valentin Galev	Septemvri Sofia	14'	1:0	cups/bulp-bulgarian-cup/2018-19.csv	TRUE	TRUE	TRUE	cups	2018	Lokomotiv Plovdiv	Septemvri Sofia	First half	Goal	0:0	358	Bulgaria	cups/bulp-bulgarian-cup	NA
Semi-Finals 1st Leg	Botev Plovdiv - CSKA-Sofia	3:2	Todor Nedelev	Botev Plovdiv	scored	Vytautas Cerniauskas	CSKA-Sofia	14'	1:0	cups/bulp-bulgarian-cup/2018-19.csv	TRUE	TRUE	TRUE	cups	2018	Botev Plovdiv	CSKA-Sofia	First half	Goal	0:0	359	Bulgaria	cups/bulp-bulgarian-cup	NA
Semi-Finals 1st Leg	Botev Plovdiv - CSKA-Sofia	3:2	Ali Sowe	CSKA-Sofia	scored	Daniel Kajzer	Botev Plovdiv	33'	2:1	cups/bulp-bulgarian-cup/2018-19.csv	TRUE	TRUE	TRUE	cups	2018	Botev Plovdiv	CSKA-Sofia	First half	Goal	2:0	359	Bulgaria	cups/bulp-bulgarian-cup	NA
Quarter-Finals	Etar Veliko Tarnovo - Lokomotiv Plovdiv	7:8 on pens	Ivan Stoyanov	Etar Veliko Tarnovo	scored	Ilko Pirgov	Lokomotiv Plovdiv	73'	1:0	cups/bulp-bulgarian-cup/2018-19.csv	TRUE	TRUE	TRUE	cups	2018	Etar Veliko Tarnovo	Lokomotiv Plovdiv	Second half	Goal	0:0	360	Bulgaria	cups/bulp-bulgarian-cup	NA
Quarter-Finals	Etar Veliko Tarnovo - Lokomotiv Plovdiv	7:8 on pens	Dimitar Iliev	Lokomotiv Plovdiv	scored	Hristo Ivanov	Etar Veliko Tarnovo	Pens	0:1	cups/bulp-bulgarian-cup/2018-19.csv	TRUE	TRUE	TRUE	cups	2018	Etar Veliko Tarnovo	Lokomotiv Plovdiv	Penalty Shoot-Out	Goal	0:0	360	Bulgaria	cups/bulp-bulgarian-cup	1
Quarter-Finals	Etar Veliko Tarnovo - Lokomotiv Plovdiv	7:8 on pens	Veljko Batrovic	Etar Veliko Tarnovo	scored	Ilko Pirgov	Lokomotiv Plovdiv	Pens	1:1	cups/bulp-bulgarian-cup/2018-19.csv	TRUE	TRUE	TRUE	cups	2018	Etar Veliko Tarnovo	Lokomotiv Plovdiv	Penalty Shoot-Out	Goal	0:1	360	Bulgaria	cups/bulp-bulgarian-cup	2
Quarter-Finals	Etar Veliko Tarnovo - Lokomotiv Plovdiv	7:8 on pens	Eliton Júnior	Lokomotiv Plovdiv	saved	Hristo Ivanov	Etar Veliko Tarnovo	Pens	1:1	cups/bulp-bulgarian-cup/2018-19.csv	TRUE	TRUE	TRUE	cups	2018	Etar Veliko Tarnovo	Lokomotiv Plovdiv	Penalty Shoot-Out	Save	1:1	360	Bulgaria	cups/bulp-bulgarian-cup	3
Quarter-Finals	Etar Veliko Tarnovo - Lokomotiv Plovdiv	7:8 on pens	Georgi Sarmov	Etar Veliko Tarnovo	scored	Ilko Pirgov	Lokomotiv Plovdiv	Pens	2:1	cups/bulp-bulgarian-cup/2018-19.csv	TRUE	TRUE	TRUE	cups	2018	Etar Veliko Tarnovo	Lokomotiv Plovdiv	Penalty Shoot-Out	Goal	1:1	360	Bulgaria	cups/bulp-bulgarian-cup	4
Quarter-Finals	Etar Veliko Tarnovo - Lokomotiv Plovdiv	7:8 on pens	Asen Georgiev	Lokomotiv Plovdiv	missed	Hristo Ivanov	Etar Veliko Tarnovo	Pens	2:1	cups/bulp-bulgarian-cup/2018-19.csv	TRUE	TRUE	TRUE	cups	2018	Etar Veliko Tarnovo	Lokomotiv Plovdiv	Penalty Shoot-Out	Missed	2:1	360	Bulgaria	cups/bulp-bulgarian-cup	5
Quarter-Finals	Etar Veliko Tarnovo - Lokomotiv Plovdiv	7:8 on pens	Artjom Artjunin	Etar Veliko Tarnovo	scored	Ilko Pirgov	Lokomotiv Plovdiv	Pens	3:1	cups/bulp-bulgarian-cup/2018-19.csv	TRUE	TRUE	TRUE	cups	2018	Etar Veliko Tarnovo	Lokomotiv Plovdiv	Penalty Shoot-Out	Goal	2:1	360	Bulgaria	cups/bulp-bulgarian-cup	6
Quarter-Finals	Etar Veliko Tarnovo - Lokomotiv Plovdiv	7:8 on pens	Birsent Karagaren	Lokomotiv Plovdiv	scored	Hristo Ivanov	Etar Veliko Tarnovo	Pens	3:2	cups/bulp-bulgarian-cup/2018-19.csv	TRUE	TRUE	TRUE	cups	2018	Etar Veliko Tarnovo	Lokomotiv Plovdiv	Penalty Shoot-Out	Goal	3:1	360	Bulgaria	cups/bulp-bulgarian-cup	7
Quarter-Finals	Etar Veliko Tarnovo - Lokomotiv Plovdiv	7:8 on pens	Milcho Angelov	Etar Veliko Tarnovo	saved	Ilko Pirgov	Lokomotiv Plovdiv	Pens	3:2	cups/bulp-bulgarian-cup/2018-19.csv	TRUE	TRUE	TRUE	cups	2018	Etar Veliko Tarnovo	Lokomotiv Plovdiv	Penalty Shoot-Out	Save	3:2	360	Bulgaria	cups/bulp-bulgarian-cup	8
Quarter-Finals	Etar Veliko Tarnovo - Lokomotiv Plovdiv	7:8 on pens	Alen Ozbolt	Lokomotiv Plovdiv	scored	Hristo Ivanov	Etar Veliko Tarnovo	Pens	3:3	cups/bulp-bulgarian-cup/2018-19.csv	TRUE	TRUE	TRUE	cups	2018	Etar Veliko Tarnovo	Lokomotiv Plovdiv	Penalty Shoot-Out	Goal	3:2	360	Bulgaria	cups/bulp-bulgarian-cup	9
Quarter-Finals	Etar Veliko Tarnovo - Lokomotiv Plovdiv	7:8 on pens	Ivan Stoyanov	Etar Veliko Tarnovo	missed	Ilko Pirgov	Lokomotiv Plovdiv	Pens	3:3	cups/bulp-bulgarian-cup/2018-19.csv	TRUE	TRUE	TRUE	cups	2018	Etar Veliko Tarnovo	Lokomotiv Plovdiv	Penalty Shoot-Out	Missed	3:3	360	Bulgaria	cups/bulp-bulgarian-cup	10
Quarter-Finals	Etar Veliko Tarnovo - Lokomotiv Plovdiv	7:8 on pens	Momchil Tsvetanov	Lokomotiv Plovdiv	scored	Hristo Ivanov	Etar Veliko Tarnovo	Pens	3:4	cups/bulp-bulgarian-cup/2018-19.csv	TRUE	TRUE	TRUE	cups	2018	Etar Veliko Tarnovo	Lokomotiv Plovdiv	Penalty Shoot-Out	Goal	3:3	360	Bulgaria	cups/bulp-bulgarian-cup	11
Quarter-Finals	Etar Veliko Tarnovo - Lokomotiv Plovdiv	7:8 on pens	Rumen Rumenov	Etar Veliko Tarnovo	scored	Ilko Pirgov	Lokomotiv Plovdiv	Pens	4:4	cups/bulp-bulgarian-cup/2018-19.csv	TRUE	TRUE	TRUE	cups	2018	Etar Veliko Tarnovo	Lokomotiv Plovdiv	Penalty Shoot-Out	Goal	3:4	360	Bulgaria	cups/bulp-bulgarian-cup	12
Quarter-Finals	Etar Veliko Tarnovo - Lokomotiv Plovdiv	7:8 on pens	Dimitar Vezalov	Lokomotiv Plovdiv	missed	Hristo Ivanov	Etar Veliko Tarnovo	Pens	4:4	cups/bulp-bulgarian-cup/2018-19.csv	TRUE	TRUE	TRUE	cups	2018	Etar Veliko Tarnovo	Lokomotiv Plovdiv	Penalty Shoot-Out	Missed	4:4	360	Bulgaria	cups/bulp-bulgarian-cup	13
Quarter-Finals	Etar Veliko Tarnovo - Lokomotiv Plovdiv	7:8 on pens	Krum Stoyanov	Etar Veliko Tarnovo	saved	Ilko Pirgov	Lokomotiv Plovdiv	Pens	4:4	cups/bulp-bulgarian-cup/2018-19.csv	TRUE	TRUE	TRUE	cups	2018	Etar Veliko Tarnovo	Lokomotiv Plovdiv	Penalty Shoot-Out	Save	4:4	360	Bulgaria	cups/bulp-bulgarian-cup	14
Quarter-Finals	Etar Veliko Tarnovo - Lokomotiv Plovdiv	7:8 on pens	Abdelhakim Bouhna	Lokomotiv Plovdiv	scored	Hristo Ivanov	Etar Veliko Tarnovo	Pens	4:5	cups/bulp-bulgarian-cup/2018-19.csv	TRUE	TRUE	TRUE	cups	2018	Etar Veliko Tarnovo	Lokomotiv Plovdiv	Penalty Shoot-Out	Goal	4:4	360	Bulgaria	cups/bulp-bulgarian-cup	15
Quarter-Finals	Etar Veliko Tarnovo - Lokomotiv Plovdiv	7:8 on pens	Ventsislav Vasilev	Etar Veliko Tarnovo	scored	Ilko Pirgov	Lokomotiv Plovdiv	Pens	5:5	cups/bulp-bulgarian-cup/2018-19.csv	TRUE	TRUE	TRUE	cups	2018	Etar Veliko Tarnovo	Lokomotiv Plovdiv	Penalty Shoot-Out	Goal	4:5	360	Bulgaria	cups/bulp-bulgarian-cup	16
Quarter-Finals	Etar Veliko Tarnovo - Lokomotiv Plovdiv	7:8 on pens	Milos Petrovic	Lokomotiv Plovdiv	scored	Hristo Ivanov	Etar Veliko Tarnovo	Pens	5:6	cups/bulp-bulgarian-cup/2018-19.csv	TRUE	TRUE	TRUE	cups	2018	Etar Veliko Tarnovo	Lokomotiv Plovdiv	Penalty Shoot-Out	Goal	5:5	360	Bulgaria	cups/bulp-bulgarian-cup	17
Quarter-Finals	Etar Veliko Tarnovo - Lokomotiv Plovdiv	7:8 on pens	Nikola Kolev	Etar Veliko Tarnovo	scored	Ilko Pirgov	Lokomotiv Plovdiv	Pens	6:6	cups/bulp-bulgarian-cup/2018-19.csv	TRUE	TRUE	TRUE	cups	2018	Etar Veliko Tarnovo	Lokomotiv Plovdiv	Penalty Shoot-Out	Goal	5:6	360	Bulgaria	cups/bulp-bulgarian-cup	18
Quarter-Finals	Etar Veliko Tarnovo - Lokomotiv Plovdiv	7:8 on pens	Stephen Eze	Lokomotiv Plovdiv	scored	Hristo Ivanov	Etar Veliko Tarnovo	Pens	6:7	cups/bulp-bulgarian-cup/2018-19.csv	TRUE	TRUE	TRUE	cups	2018	Etar Veliko Tarnovo	Lokomotiv Plovdiv	Penalty Shoot-Out	Goal	6:6	360	Bulgaria	cups/bulp-bulgarian-cup	19
Quarter-Finals	Etar Veliko Tarnovo - Lokomotiv Plovdiv	7:8 on pens	Plamen Galabov	Etar Veliko Tarnovo	saved	Ilko Pirgov	Lokomotiv Plovdiv	Pens	6:7	cups/bulp-bulgarian-cup/2018-19.csv	TRUE	TRUE	TRUE	cups	2018	Etar Veliko Tarnovo	Lokomotiv Plovdiv	Penalty Shoot-Out	Save	6:7	360	Bulgaria	cups/bulp-bulgarian-cup	20
Quarter-Finals	Strumska Slava - Septemvri Sofia	0:2	Ivan Tilev	Septemvri Sofia	scored	Todor Zyumbyulev	Strumska Slava	44'	0:1	cups/bulp-bulgarian-cup/2018-19.csv	TRUE	TRUE	TRUE	cups	2018	Strumska Slava	Septemvri Sofia	First half	Goal	0:0	361	Bulgaria	cups/bulp-bulgarian-cup	NA
Quarter-Finals	Botev Plovdiv - Cherno More Varna	4:2 on pens	Patrick Andrade	Cherno More Varna	scored	Daniel Kajzer	Botev Plovdiv	Pens	0:1	cups/bulp-bulgarian-cup/2018-19.csv	TRUE	TRUE	TRUE	cups	2018	Botev Plovdiv	Cherno More Varna	Penalty Shoot-Out	Goal	0:0	362	Bulgaria	cups/bulp-bulgarian-cup	1
Quarter-Finals	Botev Plovdiv - Cherno More Varna	4:2 on pens	Todor Nedelev	Botev Plovdiv	scored	Ivan Dyulgerov	Cherno More Varna	Pens	1:1	cups/bulp-bulgarian-cup/2018-19.csv	TRUE	TRUE	TRUE	cups	2018	Botev Plovdiv	Cherno More Varna	Penalty Shoot-Out	Goal	0:1	362	Bulgaria	cups/bulp-bulgarian-cup	2
Quarter-Finals	Botev Plovdiv - Cherno More Varna	4:2 on pens	Plamen Dimov	Cherno More Varna	missed	Daniel Kajzer	Botev Plovdiv	Pens	1:1	cups/bulp-bulgarian-cup/2018-19.csv	TRUE	TRUE	TRUE	cups	2018	Botev Plovdiv	Cherno More Varna	Penalty Shoot-Out	Missed	1:1	362	Bulgaria	cups/bulp-bulgarian-cup	3
Quarter-Finals	Botev Plovdiv - Cherno More Varna	4:2 on pens	Dimitar Pirgov	Botev Plovdiv	scored	Ivan Dyulgerov	Cherno More Varna	Pens	2:1	cups/bulp-bulgarian-cup/2018-19.csv	TRUE	TRUE	TRUE	cups	2018	Botev Plovdiv	Cherno More Varna	Penalty Shoot-Out	Goal	1:1	362	Bulgaria	cups/bulp-bulgarian-cup	4
Quarter-Finals	Botev Plovdiv - Cherno More Varna	4:2 on pens	Vasil Panayotov	Cherno More Varna	saved	Daniel Kajzer	Botev Plovdiv	Pens	2:1	cups/bulp-bulgarian-cup/2018-19.csv	TRUE	TRUE	TRUE	cups	2018	Botev Plovdiv	Cherno More Varna	Penalty Shoot-Out	Save	2:1	362	Bulgaria	cups/bulp-bulgarian-cup	5
Quarter-Finals	Botev Plovdiv - Cherno More Varna	4:2 on pens	Antonio Vutov	Botev Plovdiv	scored	Ivan Dyulgerov	Cherno More Varna	Pens	3:1	cups/bulp-bulgarian-cup/2018-19.csv	TRUE	TRUE	TRUE	cups	2018	Botev Plovdiv	Cherno More Varna	Penalty Shoot-Out	Goal	2:1	362	Bulgaria	cups/bulp-bulgarian-cup	6
Quarter-Finals	Botev Plovdiv - Cherno More Varna	4:2 on pens	Dani Kiki	Cherno More Varna	saved	Daniel Kajzer	Botev Plovdiv	Pens	3:1	cups/bulp-bulgarian-cup/2018-19.csv	TRUE	TRUE	TRUE	cups	2018	Botev Plovdiv	Cherno More Varna	Penalty Shoot-Out	Save	3:1	362	Bulgaria	cups/bulp-bulgarian-cup	7
Round of 16	Lokomotiv Sofia - Septemvri Sofia	2:3	Miroslav Budinov	Septemvri Sofia	scored	Valentin Galev	Lokomotiv Sofia	51'	1:1	cups/bulp-bulgarian-cup/2018-19.csv	TRUE	TRUE	TRUE	cups	2018	Lokomotiv Sofia	Septemvri Sofia	Second half	Goal	1:0	363	Bulgaria	cups/bulp-bulgarian-cup	NA
Round of 16	Lokomotiv Sofia - Septemvri Sofia	2:3	Boris Galchev	Septemvri Sofia	scored	Valentin Galev	Lokomotiv Sofia	57'	1:2	cups/bulp-bulgarian-cup/2018-19.csv	TRUE	TRUE	TRUE	cups	2018	Lokomotiv Sofia	Septemvri Sofia	Second half	Goal	1:1	363	Bulgaria	cups/bulp-bulgarian-cup	NA
Round of 16	Cherno More Varna - Levski Sofia	7:6 on pens	Georgi Iliev	Cherno More Varna	scored	Bozhidar Mitrev	Levski Sofia	Pens	1:0	cups/bulp-bulgarian-cup/2018-19.csv	TRUE	TRUE	TRUE	cups	2018	Cherno More Varna	Levski Sofia	Penalty Shoot-Out	Goal	0:0	364	Bulgaria	cups/bulp-bulgarian-cup	1
Round of 16	Cherno More Varna - Levski Sofia	7:6 on pens	Jerson Cabral	Levski Sofia	scored	Blagoy Makendzhiev	Cherno More Varna	Pens	1:1	cups/bulp-bulgarian-cup/2018-19.csv	TRUE	TRUE	TRUE	cups	2018	Cherno More Varna	Levski Sofia	Penalty Shoot-Out	Goal	1:0	364	Bulgaria	cups/bulp-bulgarian-cup	2
Round of 16	Cherno More Varna - Levski Sofia	7:6 on pens	Georgi Bozhilov	Cherno More Varna	missed	Bozhidar Mitrev	Levski Sofia	Pens	1:1	cups/bulp-bulgarian-cup/2018-19.csv	TRUE	TRUE	TRUE	cups	2018	Cherno More Varna	Levski Sofia	Penalty Shoot-Out	Missed	1:1	364	Bulgaria	cups/bulp-bulgarian-cup	3
Round of 16	Cherno More Varna - Levski Sofia	7:6 on pens	David Jablonsky	Levski Sofia	scored	Blagoy Makendzhiev	Cherno More Varna	Pens	1:2	cups/bulp-bulgarian-cup/2018-19.csv	TRUE	TRUE	TRUE	cups	2018	Cherno More Varna	Levski Sofia	Penalty Shoot-Out	Goal	1:1	364	Bulgaria	cups/bulp-bulgarian-cup	4
Round of 16	Cherno More Varna - Levski Sofia	7:6 on pens	Vasil Panayotov	Cherno More Varna	scored	Bozhidar Mitrev	Levski Sofia	Pens	2:2	cups/bulp-bulgarian-cup/2018-19.csv	TRUE	TRUE	TRUE	cups	2018	Cherno More Varna	Levski Sofia	Penalty Shoot-Out	Goal	1:2	364	Bulgaria	cups/bulp-bulgarian-cup	5
Round of 16	Cherno More Varna - Levski Sofia	7:6 on pens	Milos Cvetkovic	Levski Sofia	scored	Blagoy Makendzhiev	Cherno More Varna	Pens	2:3	cups/bulp-bulgarian-cup/2018-19.csv	TRUE	TRUE	TRUE	cups	2018	Cherno More Varna	Levski Sofia	Penalty Shoot-Out	Goal	2:2	364	Bulgaria	cups/bulp-bulgarian-cup	6
Round of 16	Cherno More Varna - Levski Sofia	7:6 on pens	Radoslav Vasilev	Cherno More Varna	scored	Bozhidar Mitrev	Levski Sofia	Pens	3:3	cups/bulp-bulgarian-cup/2018-19.csv	TRUE	TRUE	TRUE	cups	2018	Cherno More Varna	Levski Sofia	Penalty Shoot-Out	Goal	2:3	364	Bulgaria	cups/bulp-bulgarian-cup	7
Round of 16	Cherno More Varna - Levski Sofia	7:6 on pens	Khaly Thiam	Levski Sofia	scored	Blagoy Makendzhiev	Cherno More Varna	Pens	3:4	cups/bulp-bulgarian-cup/2018-19.csv	TRUE	TRUE	TRUE	cups	2018	Cherno More Varna	Levski Sofia	Penalty Shoot-Out	Goal	3:3	364	Bulgaria	cups/bulp-bulgarian-cup	8
Round of 16	Cherno More Varna - Levski Sofia	7:6 on pens	Patrick Andrade	Cherno More Varna	scored	Bozhidar Mitrev	Levski Sofia	Pens	4:4	cups/bulp-bulgarian-cup/2018-19.csv	TRUE	TRUE	TRUE	cups	2018	Cherno More Varna	Levski Sofia	Penalty Shoot-Out	Goal	3:4	364	Bulgaria	cups/bulp-bulgarian-cup	9
Round of 16	Cherno More Varna - Levski Sofia	7:6 on pens	Filipe Nascimento	Levski Sofia	missed	Blagoy Makendzhiev	Cherno More Varna	Pens	4:4	cups/bulp-bulgarian-cup/2018-19.csv	TRUE	TRUE	TRUE	cups	2018	Cherno More Varna	Levski Sofia	Penalty Shoot-Out	Missed	4:4	364	Bulgaria	cups/bulp-bulgarian-cup	10
Round of 16	Cherno More Varna - Levski Sofia	7:6 on pens	Plamen Dimov	Cherno More Varna	scored	Bozhidar Mitrev	Levski Sofia	Pens	5:4	cups/bulp-bulgarian-cup/2018-19.csv	TRUE	TRUE	TRUE	cups	2018	Cherno More Varna	Levski Sofia	Penalty Shoot-Out	Goal	4:4	364	Bulgaria	cups/bulp-bulgarian-cup	11
Round of 16	Cherno More Varna - Levski Sofia	7:6 on pens	Nuno Reis	Levski Sofia	missed	Blagoy Makendzhiev	Cherno More Varna	Pens	5:4	cups/bulp-bulgarian-cup/2018-19.csv	TRUE	TRUE	TRUE	cups	2018	Cherno More Varna	Levski Sofia	Penalty Shoot-Out	Missed	5:4	364	Bulgaria	cups/bulp-bulgarian-cup	12
Round of 16	Ludogorets Razgrad - Slavia Sofia	6:5 on pens	Slavcho Shokolarov	Slavia Sofia	scored	Jorge Broun	Ludogorets Razgrad	Pens	0:1	cups/bulp-bulgarian-cup/2018-19.csv	TRUE	TRUE	TRUE	cups	2018	Ludogorets Razgrad	Slavia Sofia	Penalty Shoot-Out	Goal	0:0	365	Bulgaria	cups/bulp-bulgarian-cup	1
Round of 16	Ludogorets Razgrad - Slavia Sofia	6:5 on pens	Jakub Swierczok	Ludogorets Razgrad	scored	Georgi Petkov	Slavia Sofia	Pens	1:1	cups/bulp-bulgarian-cup/2018-19.csv	TRUE	TRUE	TRUE	cups	2018	Ludogorets Razgrad	Slavia Sofia	Penalty Shoot-Out	Goal	0:1	365	Bulgaria	cups/bulp-bulgarian-cup	2
Round of 16	Ludogorets Razgrad - Slavia Sofia	6:5 on pens	Vladislav Uzunov	Slavia Sofia	scored	Jorge Broun	Ludogorets Razgrad	Pens	1:2	cups/bulp-bulgarian-cup/2018-19.csv	TRUE	TRUE	TRUE	cups	2018	Ludogorets Razgrad	Slavia Sofia	Penalty Shoot-Out	Goal	1:1	365	Bulgaria	cups/bulp-bulgarian-cup	3
Round of 16	Ludogorets Razgrad - Slavia Sofia	6:5 on pens	Lucas Sasha	Ludogorets Razgrad	missed	Georgi Petkov	Slavia Sofia	Pens	1:2	cups/bulp-bulgarian-cup/2018-19.csv	TRUE	TRUE	TRUE	cups	2018	Ludogorets Razgrad	Slavia Sofia	Penalty Shoot-Out	Missed	1:2	365	Bulgaria	cups/bulp-bulgarian-cup	4
Round of 16	Ludogorets Razgrad - Slavia Sofia	6:5 on pens	Galin Ivanov	Slavia Sofia	scored	Jorge Broun	Ludogorets Razgrad	Pens	1:3	cups/bulp-bulgarian-cup/2018-19.csv	TRUE	TRUE	TRUE	cups	2018	Ludogorets Razgrad	Slavia Sofia	Penalty Shoot-Out	Goal	1:2	365	Bulgaria	cups/bulp-bulgarian-cup	5
Round of 16	Ludogorets Razgrad - Slavia Sofia	6:5 on pens	Jody Lukoki	Ludogorets Razgrad	scored	Georgi Petkov	Slavia Sofia	Pens	2:3	cups/bulp-bulgarian-cup/2018-19.csv	TRUE	TRUE	TRUE	cups	2018	Ludogorets Razgrad	Slavia Sofia	Penalty Shoot-Out	Goal	1:3	365	Bulgaria	cups/bulp-bulgarian-cup	6
Round of 16	Ludogorets Razgrad - Slavia Sofia	6:5 on pens	Milen Gamakov	Slavia Sofia	saved	Jorge Broun	Ludogorets Razgrad	Pens	2:3	cups/bulp-bulgarian-cup/2018-19.csv	TRUE	TRUE	TRUE	cups	2018	Ludogorets Razgrad	Slavia Sofia	Penalty Shoot-Out	Save	2:3	365	Bulgaria	cups/bulp-bulgarian-cup	7
Round of 16	Ludogorets Razgrad - Slavia Sofia	6:5 on pens	Gustavo Campanharo	Ludogorets Razgrad	scored	Georgi Petkov	Slavia Sofia	Pens	3:3	cups/bulp-bulgarian-cup/2018-19.csv	TRUE	TRUE	TRUE	cups	2018	Ludogorets Razgrad	Slavia Sofia	Penalty Shoot-Out	Goal	2:3	365	Bulgaria	cups/bulp-bulgarian-cup	8
Round of 16	Ludogorets Razgrad - Slavia Sofia	6:5 on pens	Georgi Yomov	Slavia Sofia	saved	Jorge Broun	Ludogorets Razgrad	Pens	3:3	cups/bulp-bulgarian-cup/2018-19.csv	TRUE	TRUE	TRUE	cups	2018	Ludogorets Razgrad	Slavia Sofia	Penalty Shoot-Out	Save	3:3	365	Bulgaria	cups/bulp-bulgarian-cup	9
Round of 16	Ludogorets Razgrad - Slavia Sofia	6:5 on pens	Claudiu Keseru	Ludogorets Razgrad	scored	Georgi Petkov	Slavia Sofia	Pens	4:3	cups/bulp-bulgarian-cup/2018-19.csv	TRUE	TRUE	TRUE	cups	2018	Ludogorets Razgrad	Slavia Sofia	Penalty Shoot-Out	Goal	3:3	365	Bulgaria	cups/bulp-bulgarian-cup	10
Round of 16	Beroe Stara Zagora - Botev Plovdiv	3:4 on pens	Alfredo	Beroe Stara Zagora	scored	Daniel Kajzer	Botev Plovdiv	Pens	1:0	cups/bulp-bulgarian-cup/2018-19.csv	TRUE	TRUE	TRUE	cups	2018	Beroe Stara Zagora	Botev Plovdiv	Penalty Shoot-Out	Goal	0:0	366	Bulgaria	cups/bulp-bulgarian-cup	1
Round of 16	Beroe Stara Zagora - Botev Plovdiv	3:4 on pens	Todor Nedelev	Botev Plovdiv	scored	Dusan Pernis	Beroe Stara Zagora	Pens	1:1	cups/bulp-bulgarian-cup/2018-19.csv	TRUE	TRUE	TRUE	cups	2018	Beroe Stara Zagora	Botev Plovdiv	Penalty Shoot-Out	Goal	1:0	366	Bulgaria	cups/bulp-bulgarian-cup	2
Round of 16	Beroe Stara Zagora - Botev Plovdiv	3:4 on pens	Vladimir Gadzhev	Beroe Stara Zagora	scored	Daniel Kajzer	Botev Plovdiv	Pens	2:1	cups/bulp-bulgarian-cup/2018-19.csv	TRUE	TRUE	TRUE	cups	2018	Beroe Stara Zagora	Botev Plovdiv	Penalty Shoot-Out	Goal	1:1	366	Bulgaria	cups/bulp-bulgarian-cup	3
Round of 16	Beroe Stara Zagora - Botev Plovdiv	3:4 on pens	Steven Petkov	Botev Plovdiv	missed	Dusan Pernis	Beroe Stara Zagora	Pens	2:1	cups/bulp-bulgarian-cup/2018-19.csv	TRUE	TRUE	TRUE	cups	2018	Beroe Stara Zagora	Botev Plovdiv	Penalty Shoot-Out	Missed	2:1	366	Bulgaria	cups/bulp-bulgarian-cup	4
Round of 16	Beroe Stara Zagora - Botev Plovdiv	3:4 on pens	Georgi Angelov	Beroe Stara Zagora	saved	Daniel Kajzer	Botev Plovdiv	Pens	2:1	cups/bulp-bulgarian-cup/2018-19.csv	TRUE	TRUE	TRUE	cups	2018	Beroe Stara Zagora	Botev Plovdiv	Penalty Shoot-Out	Save	2:1	366	Bulgaria	cups/bulp-bulgarian-cup	5
Round of 16	Beroe Stara Zagora - Botev Plovdiv	3:4 on pens	Dimitar Pirgov	Botev Plovdiv	scored	Dusan Pernis	Beroe Stara Zagora	Pens	2:2	cups/bulp-bulgarian-cup/2018-19.csv	TRUE	TRUE	TRUE	cups	2018	Beroe Stara Zagora	Botev Plovdiv	Penalty Shoot-Out	Goal	2:1	366	Bulgaria	cups/bulp-bulgarian-cup	6
Round of 16	Beroe Stara Zagora - Botev Plovdiv	3:4 on pens	Dragos Firtulescu	Beroe Stara Zagora	scored	Daniel Kajzer	Botev Plovdiv	Pens	3:2	cups/bulp-bulgarian-cup/2018-19.csv	TRUE	TRUE	TRUE	cups	2018	Beroe Stara Zagora	Botev Plovdiv	Penalty Shoot-Out	Goal	2:2	366	Bulgaria	cups/bulp-bulgarian-cup	7
Round of 16	Beroe Stara Zagora - Botev Plovdiv	3:4 on pens	Johnathan	Botev Plovdiv	scored	Dusan Pernis	Beroe Stara Zagora	Pens	3:3	cups/bulp-bulgarian-cup/2018-19.csv	TRUE	TRUE	TRUE	cups	2018	Beroe Stara Zagora	Botev Plovdiv	Penalty Shoot-Out	Goal	3:2	366	Bulgaria	cups/bulp-bulgarian-cup	8
Round of 16	Beroe Stara Zagora - Botev Plovdiv	3:4 on pens	Martin Raynov	Beroe Stara Zagora	missed	Daniel Kajzer	Botev Plovdiv	Pens	3:3	cups/bulp-bulgarian-cup/2018-19.csv	TRUE	TRUE	TRUE	cups	2018	Beroe Stara Zagora	Botev Plovdiv	Penalty Shoot-Out	Missed	3:3	366	Bulgaria	cups/bulp-bulgarian-cup	9
Round of 16	Beroe Stara Zagora - Botev Plovdiv	3:4 on pens	Serkan Yusein	Botev Plovdiv	scored	Dusan Pernis	Beroe Stara Zagora	Pens	3:4	cups/bulp-bulgarian-cup/2018-19.csv	TRUE	TRUE	TRUE	cups	2018	Beroe Stara Zagora	Botev Plovdiv	Penalty Shoot-Out	Goal	3:3	366	Bulgaria	cups/bulp-bulgarian-cup	10
intermediate stage	Botev Galabovo - Vitosha Bistritsa	8:9 on pens	Svilen Shterev	Botev Galabovo	scored	NA	Vitosha Bistritsa	Pens	1:0	cups/bulp-bulgarian-cup/2018-19.csv	TRUE	TRUE	TRUE	cups	2018	Botev Galabovo	Vitosha Bistritsa	Penalty Shoot-Out	Goal	0:0	367	Bulgaria	cups/bulp-bulgarian-cup	1
intermediate stage	Botev Galabovo - Vitosha Bistritsa	8:9 on pens	Daniel Kutev	Vitosha Bistritsa	scored	Nikolay Georgiev	Botev Galabovo	Pens	1:1	cups/bulp-bulgarian-cup/2018-19.csv	TRUE	TRUE	TRUE	cups	2018	Botev Galabovo	Vitosha Bistritsa	Penalty Shoot-Out	Goal	1:0	367	Bulgaria	cups/bulp-bulgarian-cup	2
intermediate stage	Botev Galabovo - Vitosha Bistritsa	8:9 on pens	Emiliyan Zotev	Botev Galabovo	scored	NA	Vitosha Bistritsa	Pens	2:1	cups/bulp-bulgarian-cup/2018-19.csv	TRUE	TRUE	TRUE	cups	2018	Botev Galabovo	Vitosha Bistritsa	Penalty Shoot-Out	Goal	1:1	367	Bulgaria	cups/bulp-bulgarian-cup	3
intermediate stage	Botev Galabovo - Vitosha Bistritsa	8:9 on pens	Ivan Valchanov	Vitosha Bistritsa	scored	Nikolay Georgiev	Botev Galabovo	Pens	2:2	cups/bulp-bulgarian-cup/2018-19.csv	TRUE	TRUE	TRUE	cups	2018	Botev Galabovo	Vitosha Bistritsa	Penalty Shoot-Out	Goal	2:1	367	Bulgaria	cups/bulp-bulgarian-cup	4
intermediate stage	Botev Galabovo - Vitosha Bistritsa	8:9 on pens	Ivan Vinkov	Botev Galabovo	scored	NA	Vitosha Bistritsa	Pens	3:2	cups/bulp-bulgarian-cup/2018-19.csv	TRUE	TRUE	TRUE	cups	2018	Botev Galabovo	Vitosha Bistritsa	Penalty Shoot-Out	Goal	2:2	367	Bulgaria	cups/bulp-bulgarian-cup	5
intermediate stage	Botev Galabovo - Vitosha Bistritsa	8:9 on pens	Georgi Kupenov	Vitosha Bistritsa	scored	Nikolay Georgiev	Botev Galabovo	Pens	3:3	cups/bulp-bulgarian-cup/2018-19.csv	TRUE	TRUE	TRUE	cups	2018	Botev Galabovo	Vitosha Bistritsa	Penalty Shoot-Out	Goal	3:2	367	Bulgaria	cups/bulp-bulgarian-cup	6
intermediate stage	Botev Galabovo - Vitosha Bistritsa	8:9 on pens	Plamen Kolarov	Botev Galabovo	scored	NA	Vitosha Bistritsa	Pens	4:3	cups/bulp-bulgarian-cup/2018-19.csv	TRUE	TRUE	TRUE	cups	2018	Botev Galabovo	Vitosha Bistritsa	Penalty Shoot-Out	Goal	3:3	367	Bulgaria	cups/bulp-bulgarian-cup	7
intermediate stage	Botev Galabovo - Vitosha Bistritsa	8:9 on pens	Ivaylo Lazarov	Vitosha Bistritsa	scored	Nikolay Georgiev	Botev Galabovo	Pens	4:4	cups/bulp-bulgarian-cup/2018-19.csv	TRUE	TRUE	TRUE	cups	2018	Botev Galabovo	Vitosha Bistritsa	Penalty Shoot-Out	Goal	4:3	367	Bulgaria	cups/bulp-bulgarian-cup	8
intermediate stage	Botev Galabovo - Vitosha Bistritsa	8:9 on pens	Stanislav Katrankov	Botev Galabovo	scored	NA	Vitosha Bistritsa	Pens	5:4	cups/bulp-bulgarian-cup/2018-19.csv	TRUE	TRUE	TRUE	cups	2018	Botev Galabovo	Vitosha Bistritsa	Penalty Shoot-Out	Goal	4:4	367	Bulgaria	cups/bulp-bulgarian-cup	9
intermediate stage	Botev Galabovo - Vitosha Bistritsa	8:9 on pens	Petko Tsankov	Vitosha Bistritsa	scored	Nikolay Georgiev	Botev Galabovo	Pens	5:5	cups/bulp-bulgarian-cup/2018-19.csv	TRUE	TRUE	TRUE	cups	2018	Botev Galabovo	Vitosha Bistritsa	Penalty Shoot-Out	Goal	5:4	367	Bulgaria	cups/bulp-bulgarian-cup	10
intermediate stage	Botev Galabovo - Vitosha Bistritsa	8:9 on pens	Krasimir Zdravkov	Botev Galabovo	scored	NA	Vitosha Bistritsa	Pens	6:5	cups/bulp-bulgarian-cup/2018-19.csv	TRUE	TRUE	TRUE	cups	2018	Botev Galabovo	Vitosha Bistritsa	Penalty Shoot-Out	Goal	5:5	367	Bulgaria	cups/bulp-bulgarian-cup	11
intermediate stage	Botev Galabovo - Vitosha Bistritsa	8:9 on pens	Radko Mutafchiyski	Vitosha Bistritsa	scored	Nikolay Georgiev	Botev Galabovo	Pens	6:6	cups/bulp-bulgarian-cup/2018-19.csv	TRUE	TRUE	TRUE	cups	2018	Botev Galabovo	Vitosha Bistritsa	Penalty Shoot-Out	Goal	6:5	367	Bulgaria	cups/bulp-bulgarian-cup	12
intermediate stage	Botev Galabovo - Vitosha Bistritsa	8:9 on pens	Isus Angelov	Botev Galabovo	scored	NA	Vitosha Bistritsa	Pens	7:6	cups/bulp-bulgarian-cup/2018-19.csv	TRUE	TRUE	TRUE	cups	2018	Botev Galabovo	Vitosha Bistritsa	Penalty Shoot-Out	Goal	6:6	367	Bulgaria	cups/bulp-bulgarian-cup	13
intermediate stage	Botev Galabovo - Vitosha Bistritsa	8:9 on pens	Georgi Amzin	Vitosha Bistritsa	scored	Nikolay Georgiev	Botev Galabovo	Pens	7:7	cups/bulp-bulgarian-cup/2018-19.csv	TRUE	TRUE	TRUE	cups	2018	Botev Galabovo	Vitosha Bistritsa	Penalty Shoot-Out	Goal	7:6	367	Bulgaria	cups/bulp-bulgarian-cup	14
intermediate stage	Botev Galabovo - Vitosha Bistritsa	8:9 on pens	Ivelin Ivanov	Botev Galabovo	scored	NA	Vitosha Bistritsa	Pens	8:7	cups/bulp-bulgarian-cup/2018-19.csv	TRUE	TRUE	TRUE	cups	2018	Botev Galabovo	Vitosha Bistritsa	Penalty Shoot-Out	Goal	7:7	367	Bulgaria	cups/bulp-bulgarian-cup	15
intermediate stage	Botev Galabovo - Vitosha Bistritsa	8:9 on pens	Rumen Gyonov	Vitosha Bistritsa	scored	Nikolay Georgiev	Botev Galabovo	Pens	8:8	cups/bulp-bulgarian-cup/2018-19.csv	TRUE	TRUE	TRUE	cups	2018	Botev Galabovo	Vitosha Bistritsa	Penalty Shoot-Out	Goal	8:7	367	Bulgaria	cups/bulp-bulgarian-cup	16
intermediate stage	Botev Galabovo - Vitosha Bistritsa	8:9 on pens	Pavel Kolev	Botev Galabovo	missed	NA	Vitosha Bistritsa	Pens	8:8	cups/bulp-bulgarian-cup/2018-19.csv	TRUE	TRUE	TRUE	cups	2018	Botev Galabovo	Vitosha Bistritsa	Penalty Shoot-Out	Missed	8:8	367	Bulgaria	cups/bulp-bulgarian-cup	17
intermediate stage	Botev Galabovo - Vitosha Bistritsa	8:9 on pens	Nikolay Georgiev	Vitosha Bistritsa	scored	Nikolay Georgiev	Botev Galabovo	Pens	8:9	cups/bulp-bulgarian-cup/2018-19.csv	TRUE	TRUE	TRUE	cups	2018	Botev Galabovo	Vitosha Bistritsa	Penalty Shoot-Out	Goal	8:8	367	Bulgaria	cups/bulp-bulgarian-cup	18
intermediate stage	Lokomotiv Gorna Oryahovitsa - Dunav Ruse	7:8 on pens	Krasimir Stanoev	Dunav Ruse	scored	Filip Dimitrov	Lokomotiv Gorna Oryahovitsa	43'	0:1	cups/bulp-bulgarian-cup/2018-19.csv	TRUE	TRUE	TRUE	cups	2018	Lokomotiv Gorna Oryahovitsa	Dunav Ruse	First half	Goal	0:0	368	Bulgaria	cups/bulp-bulgarian-cup	NA
intermediate stage	Lokomotiv Gorna Oryahovitsa - Dunav Ruse	7:8 on pens	Petar Patev	Dunav Ruse	saved	Filip Dimitrov	Lokomotiv Gorna Oryahovitsa	Pens	0:0	cups/bulp-bulgarian-cup/2018-19.csv	TRUE	TRUE	TRUE	cups	2018	Lokomotiv Gorna Oryahovitsa	Dunav Ruse	Penalty Shoot-Out	Save	0:0	368	Bulgaria	cups/bulp-bulgarian-cup	1
intermediate stage	Lokomotiv Gorna Oryahovitsa - Dunav Ruse	7:8 on pens	Tihomir Kanev	Lokomotiv Gorna Oryahovitsa	scored	NA	Dunav Ruse	Pens	1:0	cups/bulp-bulgarian-cup/2018-19.csv	TRUE	TRUE	TRUE	cups	2018	Lokomotiv Gorna Oryahovitsa	Dunav Ruse	Penalty Shoot-Out	Goal	0:0	368	Bulgaria	cups/bulp-bulgarian-cup	2
intermediate stage	Lokomotiv Gorna Oryahovitsa - Dunav Ruse	7:8 on pens	Krasimir Stanoev	Dunav Ruse	missed	Filip Dimitrov	Lokomotiv Gorna Oryahovitsa	Pens	1:0	cups/bulp-bulgarian-cup/2018-19.csv	TRUE	TRUE	TRUE	cups	2018	Lokomotiv Gorna Oryahovitsa	Dunav Ruse	Penalty Shoot-Out	Missed	1:0	368	Bulgaria	cups/bulp-bulgarian-cup	3
intermediate stage	Lokomotiv Gorna Oryahovitsa - Dunav Ruse	7:8 on pens	Yordan Yordanov	Lokomotiv Gorna Oryahovitsa	saved	NA	Dunav Ruse	Pens	1:0	cups/bulp-bulgarian-cup/2018-19.csv	TRUE	TRUE	TRUE	cups	2018	Lokomotiv Gorna Oryahovitsa	Dunav Ruse	Penalty Shoot-Out	Save	1:0	368	Bulgaria	cups/bulp-bulgarian-cup	4
intermediate stage	Lokomotiv Gorna Oryahovitsa - Dunav Ruse	7:8 on pens	Ahmed Ahmedov	Dunav Ruse	saved	Filip Dimitrov	Lokomotiv Gorna Oryahovitsa	Pens	1:0	cups/bulp-bulgarian-cup/2018-19.csv	TRUE	TRUE	TRUE	cups	2018	Lokomotiv Gorna Oryahovitsa	Dunav Ruse	Penalty Shoot-Out	Save	1:0	368	Bulgaria	cups/bulp-bulgarian-cup	5
intermediate stage	Lokomotiv Gorna Oryahovitsa - Dunav Ruse	7:8 on pens	Krasen Trifonov	Lokomotiv Gorna Oryahovitsa	scored	NA	Dunav Ruse	Pens	2:0	cups/bulp-bulgarian-cup/2018-19.csv	TRUE	TRUE	TRUE	cups	2018	Lokomotiv Gorna Oryahovitsa	Dunav Ruse	Penalty Shoot-Out	Goal	1:0	368	Bulgaria	cups/bulp-bulgarian-cup	6
intermediate stage	Lokomotiv Gorna Oryahovitsa - Dunav Ruse	7:8 on pens	Hristo Popadiyn	Dunav Ruse	scored	Filip Dimitrov	Lokomotiv Gorna Oryahovitsa	Pens	2:1	cups/bulp-bulgarian-cup/2018-19.csv	TRUE	TRUE	TRUE	cups	2018	Lokomotiv Gorna Oryahovitsa	Dunav Ruse	Penalty Shoot-Out	Goal	2:0	368	Bulgaria	cups/bulp-bulgarian-cup	7
intermediate stage	Lokomotiv Gorna Oryahovitsa - Dunav Ruse	7:8 on pens	Tihomir Trifonov	Lokomotiv Gorna Oryahovitsa	missed	NA	Dunav Ruse	Pens	2:1	cups/bulp-bulgarian-cup/2018-19.csv	TRUE	TRUE	TRUE	cups	2018	Lokomotiv Gorna Oryahovitsa	Dunav Ruse	Penalty Shoot-Out	Missed	2:1	368	Bulgaria	cups/bulp-bulgarian-cup	8
intermediate stage	Lokomotiv Gorna Oryahovitsa - Dunav Ruse	7:8 on pens	Borislav Baldzhiyski	Dunav Ruse	scored	Filip Dimitrov	Lokomotiv Gorna Oryahovitsa	Pens	2:2	cups/bulp-bulgarian-cup/2018-19.csv	TRUE	TRUE	TRUE	cups	2018	Lokomotiv Gorna Oryahovitsa	Dunav Ruse	Penalty Shoot-Out	Goal	2:1	368	Bulgaria	cups/bulp-bulgarian-cup	9
intermediate stage	Lokomotiv Gorna Oryahovitsa - Dunav Ruse	7:8 on pens	Ivan Penev	Lokomotiv Gorna Oryahovitsa	saved	NA	Dunav Ruse	Pens	2:2	cups/bulp-bulgarian-cup/2018-19.csv	TRUE	TRUE	TRUE	cups	2018	Lokomotiv Gorna Oryahovitsa	Dunav Ruse	Penalty Shoot-Out	Save	2:2	368	Bulgaria	cups/bulp-bulgarian-cup	10
intermediate stage	Lokomotiv Gorna Oryahovitsa - Dunav Ruse	7:8 on pens	Mouhamad N'Diaye	Dunav Ruse	scored	Filip Dimitrov	Lokomotiv Gorna Oryahovitsa	Pens	2:3	cups/bulp-bulgarian-cup/2018-19.csv	TRUE	TRUE	TRUE	cups	2018	Lokomotiv Gorna Oryahovitsa	Dunav Ruse	Penalty Shoot-Out	Goal	2:2	368	Bulgaria	cups/bulp-bulgarian-cup	11
intermediate stage	Lokomotiv Gorna Oryahovitsa - Dunav Ruse	7:8 on pens	Martin Nikolov	Lokomotiv Gorna Oryahovitsa	scored	NA	Dunav Ruse	Pens	3:3	cups/bulp-bulgarian-cup/2018-19.csv	TRUE	TRUE	TRUE	cups	2018	Lokomotiv Gorna Oryahovitsa	Dunav Ruse	Penalty Shoot-Out	Goal	2:3	368	Bulgaria	cups/bulp-bulgarian-cup	12
intermediate stage	Lokomotiv Gorna Oryahovitsa - Dunav Ruse	7:8 on pens	Preslav Petrov	Dunav Ruse	scored	Filip Dimitrov	Lokomotiv Gorna Oryahovitsa	Pens	3:4	cups/bulp-bulgarian-cup/2018-19.csv	TRUE	TRUE	TRUE	cups	2018	Lokomotiv Gorna Oryahovitsa	Dunav Ruse	Penalty Shoot-Out	Goal	3:3	368	Bulgaria	cups/bulp-bulgarian-cup	13
intermediate stage	Lokomotiv Gorna Oryahovitsa - Dunav Ruse	7:8 on pens	Kristiyan Kitov	Lokomotiv Gorna Oryahovitsa	scored	NA	Dunav Ruse	Pens	4:4	cups/bulp-bulgarian-cup/2018-19.csv	TRUE	TRUE	TRUE	cups	2018	Lokomotiv Gorna Oryahovitsa	Dunav Ruse	Penalty Shoot-Out	Goal	3:4	368	Bulgaria	cups/bulp-bulgarian-cup	14
intermediate stage	Lokomotiv Gorna Oryahovitsa - Dunav Ruse	7:8 on pens	Derrick Mensah	Dunav Ruse	saved	Filip Dimitrov	Lokomotiv Gorna Oryahovitsa	Pens	4:4	cups/bulp-bulgarian-cup/2018-19.csv	TRUE	TRUE	TRUE	cups	2018	Lokomotiv Gorna Oryahovitsa	Dunav Ruse	Penalty Shoot-Out	Save	4:4	368	Bulgaria	cups/bulp-bulgarian-cup	15
intermediate stage	Lokomotiv Gorna Oryahovitsa - Dunav Ruse	7:8 on pens	Petar Chalakov	Lokomotiv Gorna Oryahovitsa	saved	NA	Dunav Ruse	Pens	4:4	cups/bulp-bulgarian-cup/2018-19.csv	TRUE	TRUE	TRUE	cups	2018	Lokomotiv Gorna Oryahovitsa	Dunav Ruse	Penalty Shoot-Out	Save	4:4	368	Bulgaria	cups/bulp-bulgarian-cup	16
intermediate stage	Lokomotiv Gorna Oryahovitsa - Dunav Ruse	7:8 on pens	Svetoslav Kovachev	Dunav Ruse	missed	Filip Dimitrov	Lokomotiv Gorna Oryahovitsa	Pens	4:4	cups/bulp-bulgarian-cup/2018-19.csv	TRUE	TRUE	TRUE	cups	2018	Lokomotiv Gorna Oryahovitsa	Dunav Ruse	Penalty Shoot-Out	Missed	4:4	368	Bulgaria	cups/bulp-bulgarian-cup	17
intermediate stage	Lokomotiv Gorna Oryahovitsa - Dunav Ruse	7:8 on pens	Dimitar Kalchev	Lokomotiv Gorna Oryahovitsa	saved	NA	Dunav Ruse	Pens	4:4	cups/bulp-bulgarian-cup/2018-19.csv	TRUE	TRUE	TRUE	cups	2018	Lokomotiv Gorna Oryahovitsa	Dunav Ruse	Penalty Shoot-Out	Save	4:4	368	Bulgaria	cups/bulp-bulgarian-cup	18
intermediate stage	Lokomotiv Gorna Oryahovitsa - Dunav Ruse	7:8 on pens	Ahmed Ben Aicha	Dunav Ruse	scored	Filip Dimitrov	Lokomotiv Gorna Oryahovitsa	Pens	4:5	cups/bulp-bulgarian-cup/2018-19.csv	TRUE	TRUE	TRUE	cups	2018	Lokomotiv Gorna Oryahovitsa	Dunav Ruse	Penalty Shoot-Out	Goal	4:4	368	Bulgaria	cups/bulp-bulgarian-cup	19
intermediate stage	Lokomotiv Gorna Oryahovitsa - Dunav Ruse	7:8 on pens	Dimitar Yurukov	Lokomotiv Gorna Oryahovitsa	scored	NA	Dunav Ruse	Pens	5:5	cups/bulp-bulgarian-cup/2018-19.csv	TRUE	TRUE	TRUE	cups	2018	Lokomotiv Gorna Oryahovitsa	Dunav Ruse	Penalty Shoot-Out	Goal	4:5	368	Bulgaria	cups/bulp-bulgarian-cup	20
intermediate stage	Lokomotiv Gorna Oryahovitsa - Dunav Ruse	7:8 on pens	Filip Dimitrov	Dunav Ruse	scored	Filip Dimitrov	Lokomotiv Gorna Oryahovitsa	Pens	5:6	cups/bulp-bulgarian-cup/2018-19.csv	TRUE	TRUE	TRUE	cups	2018	Lokomotiv Gorna Oryahovitsa	Dunav Ruse	Penalty Shoot-Out	Goal	5:5	368	Bulgaria	cups/bulp-bulgarian-cup	21
intermediate stage	Lokomotiv Gorna Oryahovitsa - Dunav Ruse	7:8 on pens	Simeon Simeonov	Lokomotiv Gorna Oryahovitsa	scored	NA	Dunav Ruse	Pens	6:6	cups/bulp-bulgarian-cup/2018-19.csv	TRUE	TRUE	TRUE	cups	2018	Lokomotiv Gorna Oryahovitsa	Dunav Ruse	Penalty Shoot-Out	Goal	5:6	368	Bulgaria	cups/bulp-bulgarian-cup	22
intermediate stage	Lokomotiv Gorna Oryahovitsa - Dunav Ruse	7:8 on pens	Borislav Baldzhiyski	Dunav Ruse	scored	Filip Dimitrov	Lokomotiv Gorna Oryahovitsa	Pens	6:7	cups/bulp-bulgarian-cup/2018-19.csv	TRUE	TRUE	TRUE	cups	2018	Lokomotiv Gorna Oryahovitsa	Dunav Ruse	Penalty Shoot-Out	Goal	6:6	368	Bulgaria	cups/bulp-bulgarian-cup	23
intermediate stage	Lokomotiv Gorna Oryahovitsa - Dunav Ruse	7:8 on pens	Tihomir Kanev	Lokomotiv Gorna Oryahovitsa	saved	NA	Dunav Ruse	Pens	6:7	cups/bulp-bulgarian-cup/2018-19.csv	TRUE	TRUE	TRUE	cups	2018	Lokomotiv Gorna Oryahovitsa	Dunav Ruse	Penalty Shoot-Out	Save	6:7	368	Bulgaria	cups/bulp-bulgarian-cup	24
intermediate stage	Spartak Varna - Vereya Stara Zagora	5:6 on pens	Vasil Boev	Spartak Varna	scored	Bogomil Tsintsarski	Vereya Stara Zagora	Pens	NA	cups/bulp-bulgarian-cup/2018-19.csv	FALSE	FALSE	FALSE	cups	2018	Spartak Varna	Vereya Stara Zagora	Penalty Shoot-Out	Goal	NA	369	Bulgaria	cups/bulp-bulgarian-cup	NA
intermediate stage	Spartak Varna - Vereya Stara Zagora	5:6 on pens	Milan Vusurovic	Vereya Stara Zagora	scored	Ivan Atanasov	Spartak Varna	Pens	NA	cups/bulp-bulgarian-cup/2018-19.csv	FALSE	FALSE	FALSE	cups	2018	Spartak Varna	Vereya Stara Zagora	Penalty Shoot-Out	Goal	NA	369	Bulgaria	cups/bulp-bulgarian-cup	NA
intermediate stage	Spartak Varna - Vereya Stara Zagora	5:6 on pens	Aleksandar Yovchev	Spartak Varna	scored	Bogomil Tsintsarski	Vereya Stara Zagora	Pens	NA	cups/bulp-bulgarian-cup/2018-19.csv	FALSE	FALSE	FALSE	cups	2018	Spartak Varna	Vereya Stara Zagora	Penalty Shoot-Out	Goal	NA	369	Bulgaria	cups/bulp-bulgarian-cup	NA
intermediate stage	Spartak Varna - Vereya Stara Zagora	5:6 on pens	Zdravko Iliev	Vereya Stara Zagora	scored	Ivan Atanasov	Spartak Varna	Pens	NA	cups/bulp-bulgarian-cup/2018-19.csv	FALSE	FALSE	FALSE	cups	2018	Spartak Varna	Vereya Stara Zagora	Penalty Shoot-Out	Goal	NA	369	Bulgaria	cups/bulp-bulgarian-cup	NA
intermediate stage	Spartak Varna - Vereya Stara Zagora	5:6 on pens	Todor Marinchev	Spartak Varna	scored	Bogomil Tsintsarski	Vereya Stara Zagora	Pens	NA	cups/bulp-bulgarian-cup/2018-19.csv	FALSE	FALSE	FALSE	cups	2018	Spartak Varna	Vereya Stara Zagora	Penalty Shoot-Out	Goal	NA	369	Bulgaria	cups/bulp-bulgarian-cup	NA
intermediate stage	Spartak Varna - Vereya Stara Zagora	5:6 on pens	Ivo Ivanov	Vereya Stara Zagora	saved	Ivan Atanasov	Spartak Varna	Pens	NA	cups/bulp-bulgarian-cup/2018-19.csv	FALSE	FALSE	FALSE	cups	2018	Spartak Varna	Vereya Stara Zagora	Penalty Shoot-Out	Save	NA	369	Bulgaria	cups/bulp-bulgarian-cup	NA
intermediate stage	Spartak Varna - Vereya Stara Zagora	5:6 on pens	Valentin Veselinov	Spartak Varna	saved	Bogomil Tsintsarski	Vereya Stara Zagora	Pens	NA	cups/bulp-bulgarian-cup/2018-19.csv	FALSE	FALSE	FALSE	cups	2018	Spartak Varna	Vereya Stara Zagora	Penalty Shoot-Out	Save	NA	369	Bulgaria	cups/bulp-bulgarian-cup	NA
intermediate stage	Spartak Varna - Vereya Stara Zagora	5:6 on pens	Bilel Aït Malek	Vereya Stara Zagora	missed	Ivan Atanasov	Spartak Varna	Pens	NA	cups/bulp-bulgarian-cup/2018-19.csv	FALSE	FALSE	FALSE	cups	2018	Spartak Varna	Vereya Stara Zagora	Penalty Shoot-Out	Missed	NA	369	Bulgaria	cups/bulp-bulgarian-cup	NA
intermediate stage	Spartak Varna - Vereya Stara Zagora	5:6 on pens	Boyan Iliev	Spartak Varna	saved	Bogomil Tsintsarski	Vereya Stara Zagora	Pens	NA	cups/bulp-bulgarian-cup/2018-19.csv	FALSE	FALSE	FALSE	cups	2018	Spartak Varna	Vereya Stara Zagora	Penalty Shoot-Out	Save	NA	369	Bulgaria	cups/bulp-bulgarian-cup	NA
intermediate stage	Spartak Varna - Vereya Stara Zagora	5:6 on pens	Theofilos Kouroupis	Vereya Stara Zagora	scored	Ivan Atanasov	Spartak Varna	Pens	NA	cups/bulp-bulgarian-cup/2018-19.csv	FALSE	FALSE	FALSE	cups	2018	Spartak Varna	Vereya Stara Zagora	Penalty Shoot-Out	Goal	NA	369	Bulgaria	cups/bulp-bulgarian-cup	NA
intermediate stage	Spartak Varna - Vereya Stara Zagora	5:6 on pens	Ivaylo Rusev	Spartak Varna	scored	Bogomil Tsintsarski	Vereya Stara Zagora	Pens	NA	cups/bulp-bulgarian-cup/2018-19.csv	FALSE	FALSE	FALSE	cups	2018	Spartak Varna	Vereya Stara Zagora	Penalty Shoot-Out	Goal	NA	369	Bulgaria	cups/bulp-bulgarian-cup	NA
intermediate stage	Spartak Varna - Vereya Stara Zagora	5:6 on pens	Stefan Ivanov	Spartak Varna	saved	Bogomil Tsintsarski	Vereya Stara Zagora	Pens	NA	cups/bulp-bulgarian-cup/2018-19.csv	FALSE	FALSE	FALSE	cups	2018	Spartak Varna	Vereya Stara Zagora	Penalty Shoot-Out	Save	NA	369	Bulgaria	cups/bulp-bulgarian-cup	NA
intermediate stage	Spartak Varna - Vereya Stara Zagora	5:6 on pens	Stefan Alichkov	Vereya Stara Zagora	scored	Ivan Atanasov	Spartak Varna	Pens	NA	cups/bulp-bulgarian-cup/2018-19.csv	FALSE	FALSE	FALSE	cups	2018	Spartak Varna	Vereya Stara Zagora	Penalty Shoot-Out	Goal	NA	369	Bulgaria	cups/bulp-bulgarian-cup	NA
Final	CSKA-Sofia - Lokomotiv Plovdiv	3:5 on pens	Petar Zanev	CSKA-Sofia	scored	Martin Lukov	Lokomotiv Plovdiv	Pens	NA	cups/bulp-bulgarian-cup/2019-20.csv	FALSE	FALSE	FALSE	cups	2019	CSKA-Sofia	Lokomotiv Plovdiv	Penalty Shoot-Out	Goal	NA	370	Bulgaria	cups/bulp-bulgarian-cup	NA
Final	CSKA-Sofia - Lokomotiv Plovdiv	3:5 on pens	Dimitar Iliev	Lokomotiv Plovdiv	scored	Gustavo Busatto	CSKA-Sofia	Pens	NA	cups/bulp-bulgarian-cup/2019-20.csv	FALSE	FALSE	FALSE	cups	2019	CSKA-Sofia	Lokomotiv Plovdiv	Penalty Shoot-Out	Goal	NA	370	Bulgaria	cups/bulp-bulgarian-cup	NA
Final	CSKA-Sofia - Lokomotiv Plovdiv	3:5 on pens	Ali Sowe	CSKA-Sofia	saved	Martin Lukov	Lokomotiv Plovdiv	Pens	NA	cups/bulp-bulgarian-cup/2019-20.csv	FALSE	FALSE	FALSE	cups	2019	CSKA-Sofia	Lokomotiv Plovdiv	Penalty Shoot-Out	Save	NA	370	Bulgaria	cups/bulp-bulgarian-cup	NA
Final	CSKA-Sofia - Lokomotiv Plovdiv	3:5 on pens	Dinis Almeida	Lokomotiv Plovdiv	scored	Gustavo Busatto	CSKA-Sofia	Pens	NA	cups/bulp-bulgarian-cup/2019-20.csv	FALSE	FALSE	FALSE	cups	2019	CSKA-Sofia	Lokomotiv Plovdiv	Penalty Shoot-Out	Goal	NA	370	Bulgaria	cups/bulp-bulgarian-cup	NA
Final	CSKA-Sofia - Lokomotiv Plovdiv	3:5 on pens	Geferson	CSKA-Sofia	scored	Martin Lukov	Lokomotiv Plovdiv	Pens	NA	cups/bulp-bulgarian-cup/2019-20.csv	FALSE	FALSE	FALSE	cups	2019	CSKA-Sofia	Lokomotiv Plovdiv	Penalty Shoot-Out	Goal	NA	370	Bulgaria	cups/bulp-bulgarian-cup	NA
Final	CSKA-Sofia - Lokomotiv Plovdiv	3:5 on pens	Birsent Karagaren	Lokomotiv Plovdiv	scored	Gustavo Busatto	CSKA-Sofia	Pens	NA	cups/bulp-bulgarian-cup/2019-20.csv	FALSE	FALSE	FALSE	cups	2019	CSKA-Sofia	Lokomotiv Plovdiv	Penalty Shoot-Out	Goal	NA	370	Bulgaria	cups/bulp-bulgarian-cup	NA
Final	CSKA-Sofia - Lokomotiv Plovdiv	3:5 on pens	Graham Carey	CSKA-Sofia	scored	Martin Lukov	Lokomotiv Plovdiv	Pens	NA	cups/bulp-bulgarian-cup/2019-20.csv	FALSE	FALSE	FALSE	cups	2019	CSKA-Sofia	Lokomotiv Plovdiv	Penalty Shoot-Out	Goal	NA	370	Bulgaria	cups/bulp-bulgarian-cup	NA
Final	CSKA-Sofia - Lokomotiv Plovdiv	3:5 on pens	Dominique Malonga	Lokomotiv Plovdiv	scored	Gustavo Busatto	CSKA-Sofia	Pens	NA	cups/bulp-bulgarian-cup/2019-20.csv	FALSE	FALSE	FALSE	cups	2019	CSKA-Sofia	Lokomotiv Plovdiv	Penalty Shoot-Out	Goal	NA	370	Bulgaria	cups/bulp-bulgarian-cup	NA
Final	CSKA-Sofia - Lokomotiv Plovdiv	3:5 on pens	Momchil Tsvetanov	Lokomotiv Plovdiv	scored	Gustavo Busatto	CSKA-Sofia	Pens	NA	cups/bulp-bulgarian-cup/2019-20.csv	FALSE	FALSE	FALSE	cups	2019	CSKA-Sofia	Lokomotiv Plovdiv	Penalty Shoot-Out	Goal	NA	370	Bulgaria	cups/bulp-bulgarian-cup	NA
Quarter-Finals	Lokomotiv Plovdiv - CSKA 1948	2:0	Dimitar Iliev	Lokomotiv Plovdiv	scored	NA	CSKA 1948	42'	1:0	cups/bulp-bulgarian-cup/2019-20.csv	TRUE	TRUE	TRUE	cups	2019	Lokomotiv Plovdiv	CSKA 1948	First half	Goal	0:0	371	Bulgaria	cups/bulp-bulgarian-cup	NA
Quarter-Finals	Levski Sofia - Ludogorets Razgrad	6:5 on pens	Dragos Grigore	Ludogorets Razgrad	saved	Milan Mijatovic	Levski Sofia	90'	0:0	cups/bulp-bulgarian-cup/2019-20.csv	TRUE	TRUE	TRUE	cups	2019	Levski Sofia	Ludogorets Razgrad	Second half	Save	0:0	372	Bulgaria	cups/bulp-bulgarian-cup	NA
Quarter-Finals	Levski Sofia - Ludogorets Razgrad	6:5 on pens	Zhivko Milanov	Levski Sofia	scored	Vladislav Stoyanov	Ludogorets Razgrad	Pens	1:0	cups/bulp-bulgarian-cup/2019-20.csv	TRUE	TRUE	TRUE	cups	2019	Levski Sofia	Ludogorets Razgrad	Penalty Shoot-Out	Goal	0:0	372	Bulgaria	cups/bulp-bulgarian-cup	1
Quarter-Finals	Levski Sofia - Ludogorets Razgrad	6:5 on pens	Cosmin Moti	Ludogorets Razgrad	scored	Milan Mijatovic	Levski Sofia	Pens	1:1	cups/bulp-bulgarian-cup/2019-20.csv	TRUE	TRUE	TRUE	cups	2019	Levski Sofia	Ludogorets Razgrad	Penalty Shoot-Out	Goal	1:0	372	Bulgaria	cups/bulp-bulgarian-cup	2
Quarter-Finals	Levski Sofia - Ludogorets Razgrad	6:5 on pens	Ivan Goranov	Levski Sofia	scored	Vladislav Stoyanov	Ludogorets Razgrad	Pens	2:1	cups/bulp-bulgarian-cup/2019-20.csv	TRUE	TRUE	TRUE	cups	2019	Levski Sofia	Ludogorets Razgrad	Penalty Shoot-Out	Goal	1:1	372	Bulgaria	cups/bulp-bulgarian-cup	3
Quarter-Finals	Levski Sofia - Ludogorets Razgrad	6:5 on pens	Jakub Swierczok	Ludogorets Razgrad	scored	Milan Mijatovic	Levski Sofia	Pens	2:2	cups/bulp-bulgarian-cup/2019-20.csv	TRUE	TRUE	TRUE	cups	2019	Levski Sofia	Ludogorets Razgrad	Penalty Shoot-Out	Goal	2:1	372	Bulgaria	cups/bulp-bulgarian-cup	4
Quarter-Finals	Levski Sofia - Ludogorets Razgrad	6:5 on pens	Nigel Robertha	Levski Sofia	scored	Vladislav Stoyanov	Ludogorets Razgrad	Pens	3:2	cups/bulp-bulgarian-cup/2019-20.csv	TRUE	TRUE	TRUE	cups	2019	Levski Sofia	Ludogorets Razgrad	Penalty Shoot-Out	Goal	2:2	372	Bulgaria	cups/bulp-bulgarian-cup	5
Quarter-Finals	Levski Sofia - Ludogorets Razgrad	6:5 on pens	Dragos Grigore	Ludogorets Razgrad	scored	Milan Mijatovic	Levski Sofia	Pens	3:3	cups/bulp-bulgarian-cup/2019-20.csv	TRUE	TRUE	TRUE	cups	2019	Levski Sofia	Ludogorets Razgrad	Penalty Shoot-Out	Goal	3:2	372	Bulgaria	cups/bulp-bulgarian-cup	6
Quarter-Finals	Levski Sofia - Ludogorets Razgrad	6:5 on pens	Stijn Spierings	Levski Sofia	scored	Vladislav Stoyanov	Ludogorets Razgrad	Pens	4:3	cups/bulp-bulgarian-cup/2019-20.csv	TRUE	TRUE	TRUE	cups	2019	Levski Sofia	Ludogorets Razgrad	Penalty Shoot-Out	Goal	3:3	372	Bulgaria	cups/bulp-bulgarian-cup	7
Quarter-Finals	Levski Sofia - Ludogorets Razgrad	6:5 on pens	Cauly	Ludogorets Razgrad	scored	Milan Mijatovic	Levski Sofia	Pens	4:4	cups/bulp-bulgarian-cup/2019-20.csv	TRUE	TRUE	TRUE	cups	2019	Levski Sofia	Ludogorets Razgrad	Penalty Shoot-Out	Goal	4:3	372	Bulgaria	cups/bulp-bulgarian-cup	8
Quarter-Finals	Levski Sofia - Ludogorets Razgrad	6:5 on pens	Khaly Thiam	Levski Sofia	scored	Vladislav Stoyanov	Ludogorets Razgrad	Pens	5:4	cups/bulp-bulgarian-cup/2019-20.csv	TRUE	TRUE	TRUE	cups	2019	Levski Sofia	Ludogorets Razgrad	Penalty Shoot-Out	Goal	4:4	372	Bulgaria	cups/bulp-bulgarian-cup	9
Quarter-Finals	Levski Sofia - Ludogorets Razgrad	6:5 on pens	Marcelinho	Ludogorets Razgrad	scored	Milan Mijatovic	Levski Sofia	Pens	5:5	cups/bulp-bulgarian-cup/2019-20.csv	TRUE	TRUE	TRUE	cups	2019	Levski Sofia	Ludogorets Razgrad	Penalty Shoot-Out	Goal	5:4	372	Bulgaria	cups/bulp-bulgarian-cup	10
Quarter-Finals	Levski Sofia - Ludogorets Razgrad	6:5 on pens	Hólmar Örn Eyjólfsson	Levski Sofia	scored	Vladislav Stoyanov	Ludogorets Razgrad	Pens	6:5	cups/bulp-bulgarian-cup/2019-20.csv	TRUE	TRUE	TRUE	cups	2019	Levski Sofia	Ludogorets Razgrad	Penalty Shoot-Out	Goal	5:5	372	Bulgaria	cups/bulp-bulgarian-cup	11
Quarter-Finals	Levski Sofia - Ludogorets Razgrad	6:5 on pens	Mavis Tchibota	Ludogorets Razgrad	missed	Milan Mijatovic	Levski Sofia	Pens	6:5	cups/bulp-bulgarian-cup/2019-20.csv	TRUE	TRUE	TRUE	cups	2019	Levski Sofia	Ludogorets Razgrad	Penalty Shoot-Out	Missed	6:5	372	Bulgaria	cups/bulp-bulgarian-cup	12
Round of 16	Septemvri Sofia - Ludogorets Razgrad	0:3	Mavis Tchibota	Ludogorets Razgrad	scored	Valentin Galev	Septemvri Sofia	56'	0:3	cups/bulp-bulgarian-cup/2019-20.csv	TRUE	TRUE	TRUE	cups	2019	Septemvri Sofia	Ludogorets Razgrad	Second half	Goal	0:2	373	Bulgaria	cups/bulp-bulgarian-cup	NA
intermediate stage	Litex Lovech - Montana	3:0	Tonislav Yordanov	Litex Lovech	scored	Marin Orlinov	Montana	88'	3:0	cups/bulp-bulgarian-cup/2019-20.csv	TRUE	TRUE	TRUE	cups	2019	Litex Lovech	Montana	Second half	Goal	2:0	374	Bulgaria	cups/bulp-bulgarian-cup	NA
intermediate stage	Septemvri Sofia - Spartak Pleven	4:3	Pavel Petkov	Septemvri Sofia	scored	Borislav Nachev	Spartak Pleven	88'	4:3	cups/bulp-bulgarian-cup/2019-20.csv	TRUE	TRUE	TRUE	cups	2019	Septemvri Sofia	Spartak Pleven	Second half	Goal	3:3	375	Bulgaria	cups/bulp-bulgarian-cup	NA
intermediate stage	Botev Galabovo - Etar Veliko Tarnovo	2:1	Ivaylo Dimitrov	Etar Veliko Tarnovo	saved	Ivan Dermendzhiev	Botev Galabovo	78'	2:0	cups/bulp-bulgarian-cup/2019-20.csv	TRUE	TRUE	TRUE	cups	2019	Botev Galabovo	Etar Veliko Tarnovo	Second half	Save	2:0	376	Bulgaria	cups/bulp-bulgarian-cup	NA
Semi-Finals 2nd Leg	Slavia Sofia - Arda Kardzhali	0:1	Dimitar Rangelov	Slavia Sofia	saved	Ivan Karadzhov	Arda Kardzhali	43'	0:1	cups/bulp-bulgarian-cup/2020-21.csv	TRUE	TRUE	TRUE	cups	2020	Slavia Sofia	Arda Kardzhali	First half	Save	0:1	377	Bulgaria	cups/bulp-bulgarian-cup	NA
Quarter-Finals	CSKA-Sofia - Botev Vratsa	4:0	Jordy Caicedo	CSKA-Sofia	scored	Damyan Damyanov	Botev Vratsa	39'	2:0	cups/bulp-bulgarian-cup/2020-21.csv	TRUE	TRUE	TRUE	cups	2020	CSKA-Sofia	Botev Vratsa	First half	Goal	1:0	378	Bulgaria	cups/bulp-bulgarian-cup	NA
Round of 16	Lokomotiv Plovdiv - Belasitsa Petrich	2:1	Dimitar Iliev	Lokomotiv Plovdiv	scored	NA	Belasitsa Petrich	73'	1:1	cups/bulp-bulgarian-cup/2020-21.csv	TRUE	TRUE	TRUE	cups	2020	Lokomotiv Plovdiv	Belasitsa Petrich	Second half	Goal	0:1	379	Bulgaria	cups/bulp-bulgarian-cup	NA
Round of 16	CSKA-Sofia - Cherno More Varna	3:1	Georgi Yomov	CSKA-Sofia	scored	Ivan Dyulgerov	Cherno More Varna	39'	2:0	cups/bulp-bulgarian-cup/2020-21.csv	TRUE	TRUE	TRUE	cups	2020	CSKA-Sofia	Cherno More Varna	First half	Goal	1:0	380	Bulgaria	cups/bulp-bulgarian-cup	NA
Round of 16	Botev Plovdiv - CSKA 1948	1:2 AET	Ivaylo Chochev	CSKA 1948	scored	Georgi Argilashki	Botev Plovdiv	16'	0:1	cups/bulp-bulgarian-cup/2020-21.csv	TRUE	TRUE	TRUE	cups	2020	Botev Plovdiv	CSKA 1948	First half	Goal	0:0	381	Bulgaria	cups/bulp-bulgarian-cup	NA
Round of 16	Levski Sofia - Beroe Stara Zagora	3:1	Martin Kamburov	Beroe Stara Zagora	scored	Zvonimir Mikulic	Levski Sofia	27'	0:1	cups/bulp-bulgarian-cup/2020-21.csv	TRUE	TRUE	TRUE	cups	2020	Levski Sofia	Beroe Stara Zagora	First half	Goal	0:0	382	Bulgaria	cups/bulp-bulgarian-cup	NA
Round of 16	Levski Sofia - Beroe Stara Zagora	3:1	Nigel Robertha	Levski Sofia	scored	Gennadiy Ganev	Beroe Stara Zagora	66'	2:1	cups/bulp-bulgarian-cup/2020-21.csv	TRUE	TRUE	TRUE	cups	2020	Levski Sofia	Beroe Stara Zagora	Second half	Goal	1:1	382	Bulgaria	cups/bulp-bulgarian-cup	NA
Round of 16	Botev Vratsa - Chernomorets Balchik	3:0	Daniel Genov	Botev Vratsa	scored	NA	Chernomorets Balchik	84'	2:0	cups/bulp-bulgarian-cup/2020-21.csv	TRUE	TRUE	TRUE	cups	2020	Botev Vratsa	Chernomorets Balchik	Second half	Goal	1:0	383	Bulgaria	cups/bulp-bulgarian-cup	NA
[truncated: 65,972 more rows]
